# Supplementary material for: Chromatin interaction networks revealed unique connectivity patterns of broad H3K4me3 domains and super enhancers in 3D chromatin
Source: Sci Rep. 2017 Oct 31;7:14466. doi: 10.1038/s41598-017-14389-7 (PMC5663946; doi:10.1038/s41598-017-14389-7)
Supplement: Supplementary file 2 — Table S1 [file 41598_2017_14389_MOESM2_ESM.xlsx]

## Sheet: Sheet1
Network Statistics	MCF-7 ChIA-PET Pol2	K562 ChIA-PET Pol2	GM12878 ChIA-PET Pol2	MCF-7 ChIA-PET CTCF	K562 ChIA-PET CTCF	GM12878 ChIA-PET CTCF	GM12878 HiChIP Smc1a	GM12878 Hi-C	MCF-7 Pol2 ChIA-PET (MANGO)	K562 Pol2 ChIA-PET (MANGO)		Legend
Connected Components	4087	2927	3975	5123	2995	2383	6077	11120	382	963		P	Promoter
Nodes	22340	26915	28574	36032	16578	30851	38548	46962	3404	2368		BD	Broad Domain
Edges	23542	37334	38149	40261	16385	44501	48578	39374	3764	1467		E	Enhancer
AVG PET/Contact	4.04	5.32	11.03	5.43	4.18	20.69	6.81	25.41	19.8	22.02		SE	Super Enhancer
Interactions In Network Edges	27323	42723	43047	52100	16749	45860	150636	59513	6546	1467		O	Other (Union of I, R, T, LS, PP)
Total Interactions	55823	153856	100263	70638	25304	92808	150739	284428	7966	1585		I	Insulator
Annotations												R	Repressed
Promoter	6587	8831	6808	3261	2872	4276	4938	4752	943	1523		T	Transcribed
Broad Domain	1030	1011	1915	485	234	1090	1397	1172	281	334		LS	Low Signal
Enhancer	7134	9165	12884	4541	2714	8943	15419	16964	1197	321		PP	Poised Promoter
Super Enhancer	521	1483	1396	222	294	633	1117	1043	249	121		Note: 4 Nodes and 3 edges were on chrM in Pol2 ChIA-PET MCF-7 and were not annotated.
Insulator	2429	2478	2113	21644	9201	12752	3677	4744	388	37
Repressed	31	432	64	56	56	254	1208	1511	4	0		Supplementary Table S1: Network statistics, annotations and pairwise annotation interaction counts for Pol2 and CTCF ChIA-PET (MCF-7, K562, and GM12878) interactions obtained from ChIA-PET Tool, Smc1a HiChIP (GM12878) interactions, Hi-C (GM12878) contacts, and Pol2 ChIA-PET (MCF-7 and K562) interactions obtained from MANGO.
Transcribed	695	2054	2591	494	803	1697	3680	6268	39	19
Low Signal	3909	1045	646	5329	75	751	6643	10111	303	7
Poised Promoter	-	416	157	-	329	455	469	397	-	6
Annotation Interactions
P - P	3721	9966	5837	379	718	1290	2152	1039	443	661
P - BD	1436	2357	2515	110	77	343	912	327	294	241
P - E	4361	8588	6746	872	1062	3518	5710	3009	553	196
P - SE	181	1471	422	17	122	115	319	115	91	61
P - O	3919	4810	2878	4549	2658	5477	3893	3719	346	30
P - I	1411	1894	1093	3838	2267	4479	1323	824	204	17
P - R	9	230	26	3	8	35	158	115	3	0
P - T	398	1747	1353	85	287	731	1288	1491	6	8
P - LS	2101	716	306	623	15	88	959	1208	133	3
P - PP	-	223	100	-	81	144	165	81	-	2
BD - P	1436	2357	2515	110	77	343	912	327	294	241
BD - BD	210	206	389	17	7	49	103	51	60	51
BD - E	1679	1744	3662	253	112	1032	2702	1038	446	71
BD - SE	217	563	716	35	39	132	554	216	122	49
BD - O	1431	818	923	695	124	962	761	691	238	5
BD - I	460	289	255	526	89	713	190	111	128	2
BD - R	2	30	3	1	1	2	16	19	0	0
BD - T	182	364	594	18	31	222	428	409	6	2
BD - LS	787	104	61	150	2	11	109	141	104	0
BD - PP	-	31	10	-	1	14	18	11	-	1
E - P	4361	8588	6746	872	1062	3518	5710	3009	553	196
E - BD	1679	1744	3662	253	112	1032	2702	1038	446	71
E - E	2212	2248	7446	1105	704	4487	11560	7280	442	28
E - SE	479	919	1214	129	188	424	1309	494	200	22
E - O	1971	1657	2439	6091	2967	10831	8525	10128	248	25
E - I	646	644	932	4754	2450	8877	2917	2259	117	12
E - R	17	98	28	21	7	59	428	511	2	0
E - T	144	508	1198	155	395	1434	2058	2971	9	6
E - LS	1164	275	224	1161	19	215	2817	4215	120	4
E - PP	-	132	57	-	96	246	305	172	-	3
SE - P	181	1471	422	17	122	115	319	115	91	61
SE - BD	217	563	716	35	39	132	554	216	122	49
SE - E	479	919	1214	129	188	424	1309	494	200	22
SE - SE	578	700	1618	140	65	297	1428	730	106	15
SE - O	368	495	303	182	195	249	434	341	75	9
SE - I	36	137	58	60	118	172	82	45	18	5
SE - R	1	17	0	3	0	1	3	1	0	0
SE - T	117	254	213	48	63	65	290	237	26	2
SE - LS	214	48	32	71	1	10	54	58	31	0
SE - PP	-	39	0	-	13	1	5	0	-	2
O - P	3919	4810	2878	4549	2658	5477	3893	3719	346	30
O - BD	1431	818	923	695	124	962	761	691	238	5
O - E	1971	1657	2439	6091	2967	10831	8525	10128	248	25
O - SE	368	495	303	182	195	249	434	341	75	9
O - O	776	792	1041	25687	7347	15295	8216	10196	100	3
I - P	1411	1894	1093	3838	2267	4479	1323	824	204	17
I - BD	460	289	255	526	89	713	190	111	128	2
I - E	646	644	932	4754	2450	8877	2917	2259	117	12
I - SE	36	137	58	60	118	172	82	45	18	5
I - I	201	154	345	19257	6027	11735	829	857	37	1
I - R	1	49	6	41	33	210	365	274	0	0
I - T	26	99	233	506	653	1868	498	609	2	1
I - LS	204	50	40	5236	42	495	1526	1543	37	0
I - PP	-	27	31	-	273	688	174	91	-	0
R - P	9	230	26	3	8	35	158	115	3	0
R - BD	2	30	3	1	1	2	16	19	0	0
R - E	17	98	28	21	7	59	428	511	2	0
R - SE	1	17	0	3	0	1	3	1	0	0
R - I	1	49	6	41	33	210	365	274	0	0
R - R	5	22	1	7	1	2	185	122	0	0
R - T	2	11	3	9	2	8	14	87	1	0
R - LS	12	15	9	29	1	0	524	727	0	0
R - PP	-	21	1	-	2	6	97	37	-	0
T - P	398	1747	1353	85	287	731	1288	1491	6	8
T - BD	182	364	594	18	31	222	428	409	6	2
T - E	144	508	1198	155	395	1434	2058	2971	9	6
T - SE	117	254	213	48	63	65	290	237	26	2
T - I	26	99	233	506	653	1868	498	609	2	1
T - R	2	11	3	9	2	8	14	87	1	0
T - T	37	107	261	27	52	159	1263	1910	2	0
T - LS	44	31	55	112	2	26	328	1068	7	0
T - PP	-	30	10	-	33	46	43	39	-	0
LS - P	2101	716	306	623	15	88	959	1208	133	3
LS - BD	787	104	61	150	2	11	109	141	104	0
LS - E	1164	275	224	1161	19	215	2817	4215	120	4
LS - SE	214	48	32	71	1	10	54	58	31	0
LS - I	204	50	40	5236	42	495	1526	1543	37	0
LS - R	12	15	9	29	1	0	524	727	0	0
LS - T	44	31	55	112	2	26	328	1068	7	0
LS - LS	244	31	37	463	2	13	2154	2655	14	0
LS - PP	-	8	2	-	1	14	110	160	-	0
PP - P	-	223	100	-	81	144	165	81	-	2
PP - BD	-	31	10	-	1	14	18	11	-	1
PP - E	-	132	57	-	96	246	305	172	-	3
PP - SE	-	39	0	-	13	1	5	0	-	2
PP - I	-	27	31	-	273	688	174	91	-	0
PP - R	-	21	1	-	2	6	97	37	-	0
PP - T	-	30	10	-	33	46	43	39	-	0
PP - LS	-	8	2	-	1	14	110	160	-	0
PP - PP	-	137	7	-	223	25	106	17	-	1
