# Supplementary material for: Chromatin interaction networks revealed unique connectivity patterns of broad H3K4me3 domains and super enhancers in 3D chromatin
Source: Sci Rep. 2017 Oct 31;7:14466. doi: 10.1038/s41598-017-14389-7 (PMC5663946; doi:10.1038/s41598-017-14389-7)
Supplement: Supplementary file 3 — Table S2 [file 41598_2017_14389_MOESM3_ESM.xlsx]

## Sheet: Legend
Supplementary Table S2: Prediction probabilities from Support Vector Machine models. Pairwise predictions were made between promoters (P) and proad domains (BD) and between enhancers (E) and super enhancers (SE) for Pol2 ChIA-PET (MCF-7, K562, and GM12878), Hi-C (GM12878), and Smc1a HiChIP (GM12878).

## Sheet: MCF-7 Pol2 ChIA-PET EvsSE
Chr	Start	End	True Label (0 = Enhancer, 1 = Super Enhancer)	Network Features Prediction Probability	Genomic Features Prediction Probability	Combined Features Prediction Probability
chr1	848249	849393	0	0.0188313	0.0433983	0.0072925
chr1	852147	853444	0	0.0278794	0.027965	0.0172126
chr1	855278	856697	0	0.0402484	0.0607182	0.0323267
chr1	867045	867495	0	0.0168477	0.0428904	0.0115781
chr1	868448	869248	0	0.0265927	0.0392011	0.0104102
chr1	873569	874073	0	0.0185379	0.0451881	0.0136853
chr1	875553	877606	0	0.0573566	0.0468554	0.0250116
chr1	911202	912109	0	0.0561537	0.0530633	0.0251757
chr1	931176	931511	0	0.0372352	0.0389027	0.0259246
chr1	941736	942225	0	0.0602214	0.0681448	0.0854566
chr1	960025	960401	0	0.0567261	0.0469335	0.047676
chr1	993548	995216	0	0.140712	0.0580053	0.074372
chr1	999217	999902	0	0.0777681	0.0388545	0.0475548
chr1	1014806	1016601	0	0.12041	0.0562901	0.0594602
chr1	1057296	1058860	0	0.0296331	0.0548719	0.0210297
chr1	1060107	1060972	0	0.0468904	0.059524	0.0484405
chr1	1092758	1093750	0	0.0591497	0.0484875	0.0608062
chr1	1172592	1173679	0	0.0506856	0.033267	0.0232115
chr1	1174932	1175400	0	0.0257707	0.0362988	0.0180835
chr1	1225562	1227568	0	0.027072	0.0292245	0.0047614
chr1	1234430	1236170	0	0.0381535	0.0396566	0.00874718
chr1	1279543	1280678	0	0.0278552	0.0277284	0.010332
chr1	1288903	1289528	0	0.0188654	0.0253817	0.0116953
chr1	1294511	1296250	0	0.0205226	0.0308146	0.00953094
chr1	1368563	1369109	0	0.0320685	0.0316002	0.0241998
chr1	1376155	1377306	0	0.022916	0.0442841	0.0234892
chr1	1440034	1441138	0	0.0186754	0.0479746	0.0224732
chr1	1610106	1610564	0	0.025512	0.0496163	0.018031
chr1	1690058	1691383	0	0.0355699	0.0366365	0.0266062
chr1	1694457	1696034	0	0.0239794	0.0324768	0.00526652
chr1	1837684	1839032	0	0.025158	0.0597201	0.0133335
chr1	2120778	2121695	0	0.0177711	0.0462806	0.0157311
chr1	2143899	2144843	0	0.0219478	0.0398565	0.0117132
chr1	2245923	2248343	0	0.0193394	0.0545364	0.0138649
chr1	2347814	2348034	0	0.0332103	0.230702	0.0619749
chr1	2466068	2466840	0	0.0464411	0.0638922	0.0153775
chr1	2477439	2480495	0	0.123833	0.0978238	0.244634
chr1	3387870	3388730	0	0.0278794	0.0833668	0.0183451
chr1	3418516	3420152	0	0.0284107	0.0574332	0.0172287
chr1	3446968	3448408	0	0.0274389	0.0583753	0.0185152
chr1	3459360	3460261	0	0.0274389	0.0499757	0.0204772
chr1	3471301	3472338	0	0.0274389	0.0491149	0.0213406
chr1	3786168	3786928	0	0.0284252	0.0460546	0.011202
chr1	6217336	6218506	0	0.0225922	0.0563224	0.0163452
chr1	6280207	6280753	0	0.0213138	0.0540075	0.01416
chr1	6484705	6485197	0	0.0268769	0.0468307	0.0144785
chr1	6497090	6498442	0	0.0164519	0.028276	0.0138247
chr1	6530140	6532733	0	0.0263022	0.0320112	0.00613899
chr1	6682547	6683749	0	0.0160733	0.0490944	0.00913812
chr1	8121320	8122000	0	0.0265927	0.0590017	0.0192629
chr1	8137307	8138474	0	0.0278794	0.0650359	0.0213101
chr1	8157547	8157796	0	0.0278794	0.0994378	0.0273494
chr1	8180749	8181654	0	0.027462	0.0852205	0.030681
chr1	8214764	8215820	0	0.0278801	0.0858714	0.0336822
chr1	8242184	8243017	0	0.0265927	0.0894722	0.0176146
chr1	8261495	8263012	0	0.0278623	0.0747621	0.0600785
chr1	8761255	8763768	0	0.0278794	0.113576	0.0253097
chr1	8772585	8773120	0	0.0274752	0.15976	0.0252976
chr1	8931280	8931954	0	0.0278794	0.0286809	0.0147941
chr1	8963621	8964368	0	0.0190484	0.0855436	0.0113726
chr1	9170047	9171155	0	0.0274752	0.0271072	0.0220942
chr1	9222012	9224296	0	0.0278801	0.0489524	0.0112121
chr1	9385375	9386189	0	0.0265927	0.0578418	0.0146756
chr1	9398554	9399260	0	0.0265927	0.0562279	0.0159445
chr1	9508335	9510637	0	0.0265927	0.0568186	0.011296
chr1	9532618	9533492	0	0.0284107	0.0822155	0.0156993
chr1	9903044	9904137	0	0.0284107	0.0534832	0.0138934
chr1	9937895	9938545	0	0.0243807	0.03812	0.0201365
chr1	9952723	9954312	0	0.0274752	0.0445747	0.0158405
chr1	10010401	10011309	0	0.0215934	0.0539844	0.0151549
chr1	10447618	10448425	0	0.0265927	0.0929644	0.0118868
chr1	10836581	10836920	0	0.0284207	0.0884046	0.0569976
chr1	10950145	10951566	0	0.0274489	0.0551125	0.0204741
chr1	10959927	10962017	0	0.0274633	0.0487944	0.0368141
chr1	11847564	11847934	0	0.0254576	0.0432479	0.00823413
chr1	11862889	11863755	0	0.0224688	0.0443957	0.00595428
chr1	11967769	11970278	0	0.079973	0.0713474	0.0738116
chr1	11980104	11980349	0	0.0238071	0.111442	0.00820225
chr1	11982782	11983095	0	0.0224688	0.0781232	0.00878957
chr1	15303808	15304907	0	0.0274389	0.0511085	0.0204431
chr1	15533005	15533307	0	0.0278794	0.0841363	0.0180088
chr1	15928049	15930502	0	0.0278794	0.22172	0.0123341
chr1	16125652	16127384	0	0.0239648	0.0548827	0.0147779
chr1	16160772	16162968	0	0.0274332	0.0575191	0.0325578
chr1	16403400	16403721	0	0.0284107	0.0482797	0.0190478
chr1	16471646	16472987	0	0.0371326	0.0482428	0.0203584
chr1	16493831	16494631	0	0.0278794	0.0259589	0.0218647
chr1	16499718	16501168	0	0.0366364	0.0292235	0.0263798
chr1	16508398	16508783	0	0.0409753	0.0417372	0.0269758
chr1	16532889	16533676	0	0.0278801	0.0342097	0.0220258
chr1	16839484	16841273	0	0.0800103	0.0986319	0.0695868
chr1	16947542	16948122	0	0.0366959	0.0367433	0.0294034
chr1	16950453	16951747	0	0.0296574	0.0367701	0.013235
chr1	17028378	17030147	0	0.034266	0.0387603	0.00798675
chr1	17221889	17223827	0	0.0797206	0.161123	0.10174
chr1	17230867	17232185	0	0.0289117	0.0762409	0.0201773
chr1	17738536	17739120	0	0.0173874	0.0560979	0.0140866
chr1	17846494	17847341	0	0.0260856	0.0830574	0.0325953
chr1	17877255	17877942	0	0.0271732	0.0520342	0.0140339
chr1	17880484	17881007	0	0.0209277	0.0463138	0.0201092
chr1	17885912	17886857	0	0.0300892	0.0527486	0.0227657
chr1	17895741	17896620	0	0.0210148	0.0376173	0.0204985
chr1	17913249	17915227	0	0.0210148	0.0301847	0.0108735
chr1	18790957	18791562	0	0.0274752	0.128671	0.0259909
chr1	18806709	18807729	0	0.0278794	0.0348995	0.0134048
chr1	19336390	19337968	0	0.0284107	0.0679917	0.0222222
chr1	20802543	20803564	0	0.0254968	0.0467413	0.0130164
chr1	21650866	21651521	0	0.0284107	0.0344836	0.0195734
chr1	21953231	21953891	0	0.0284107	0.0614775	0.0242121
chr1	21960536	21961606	0	0.0265927	0.0604837	0.0153221
chr1	21965198	21966005	0	0.0278794	0.0545209	0.024928
chr1	22282874	22284013	0	0.0284107	0.125705	0.0214308
chr1	23729485	23730926	0	0.0278801	0.0473913	0.0172748
chr1	23880975	23881810	0	0.116982	0.0426054	0.166184
chr1	23883130	23883408	0	0.0231278	0.0572742	0.0185781
chr1	23888813	23889218	0	0.0156537	0.0895526	0.029548
chr1	23900929	23901227	0	0.0235337	0.093294	0.0416624
chr1	23912035	23912533	0	0.0485772	0.0824604	0.0613171
chr1	23919612	23920584	0	0.0298242	0.0579498	0.0368945
chr1	23938472	23938908	0	0.0270453	0.0656722	0.0469948
chr1	24278071	24278353	0	0.0274489	0.0658632	0.0208181
chr1	24345058	24345694	0	0.0265941	0.049012	0.0275749
chr1	24609970	24610702	0	0.0274752	0.0915388	0.019045
chr1	25031773	25032550	0	0.0274752	0.0675944	0.0125135
chr1	25894272	25895710	0	0.0274489	0.0502831	0.0175753
chr1	25899306	25900750	0	0.0274389	0.0528094	0.0110649
chr1	26201449	26202562	0	0.02583	0.0342355	0.0157843
chr1	26216055	26217380	0	0.026299	0.0403415	0.00899586
chr1	26448350	26448679	0	0.0254968	0.0599758	0.0156295
chr1	26449709	26450131	0	0.0239648	0.0656833	0.0183862
chr1	26826618	26828283	0	0.0277858	0.0956451	0.0223402
chr1	26946593	26948477	0	0.0719888	0.0881586	0.0595169
chr1	27018662	27019858	0	0.0416755	0.0781868	0.042404
chr1	27183593	27183975	0	0.0521457	0.0669699	0.120675
chr1	27438527	27438999	0	0.0192416	0.0572174	0.0146986
chr1	27468041	27469230	0	0.0190484	0.0807252	0.0137698
chr1	27470879	27471229	0	0.0192416	0.0725246	0.0164865
chr1	27657625	27657884	0	0.036664	0.0461805	0.0412851
chr1	27667566	27670300	0	0.0477252	0.0362592	0.0332327
chr1	27675300	27676576	0	0.0543947	0.0387729	0.038885
chr1	27853668	27855664	0	0.0265888	0.0404225	0.0253795
chr1	27866681	27867121	0	0.0274489	0.0561865	0.023465
chr1	27868509	27869522	0	0.0274489	0.0467686	0.0198435
chr1	27882991	27884744	0	0.0274633	0.0537667	0.0217611
chr1	27916496	27917918	0	0.0278794	0.0260645	0.0246869
chr1	27926139	27926367	0	0.0265927	0.0503774	0.013733
chr1	28572907	28574056	0	0.0722552	0.0542913	0.0641676
chr1	28575035	28576285	0	0.0506665	0.0448794	0.0348674
chr1	29565715	29566044	0	0.0284207	0.0534091	0.0332086
chr1	29597816	29598974	0	0.0278794	0.0355033	0.0195139
chr1	29646631	29647456	0	0.0274752	0.0531124	0.0202289
chr1	31288717	31290486	0	0.0278794	0.0366515	0.0190611
chr1	31296630	31297609	0	0.0274752	0.0552927	0.0198947
chr1	31625301	31625616	0	0.0274389	0.0607356	0.0206834
chr1	31627237	31628562	0	0.0274489	0.1096	0.0279334
chr1	32421619	32421942	0	0.0284252	0.0801951	0.0125255
chr1	32816635	32817800	0	0.022741	0.0659013	0.0144692
chr1	33181996	33183007	0	0.0325962	0.0720081	0.0354397
chr1	33225000	33227364	0	0.0869891	0.0330799	0.0431691
chr1	33592554	33594124	0	0.0327365	0.0400285	0.0231754
chr1	33629090	33630065	0	0.0232839	0.0522209	0.0157907
chr1	33634171	33634580	0	0.0235017	0.0552701	0.0209805
chr1	35290612	35291709	0	0.0284107	0.0417753	0.0176176
chr1	35331595	35332321	0	0.0274389	0.0385918	0.0162115
chr1	36839405	36840609	0	0.0278872	0.0328353	0.0174974
chr1	37913786	37914672	0	0.027462	0.066558	0.0521678
chr1	37923119	37923356	0	0.0607439	0.0923215	0.249508
chr1	37931327	37931758	0	0.0265941	0.116302	0.0746015
chr1	37945228	37945712	0	0.0265888	0.0491208	0.00698757
chr1	37950192	37950529	0	0.0176468	0.0342241	0.0147573
chr1	38000039	38000616	0	0.0353733	0.0344117	0.0294369
chr1	39608327	39608794	0	0.0274752	0.069974	0.0220163
chr1	40496250	40496677	0	0.0274752	0.101286	0.0174235
chr1	41367659	41367917	0	0.0181689	0.0823741	0.0145431
chr1	41914068	41916749	0	0.0231053	0.048498	0.00359782
chr1	41949792	41950567	0	0.0286932	0.0279907	0.0162784
chr1	41961277	41962205	0	0.0259111	0.0586948	0.0329104
chr1	41966066	41967838	0	0.040608	0.0607243	0.0488031
chr1	41980165	41982292	0	0.0292622	0.0547952	0.0141645
chr1	42130947	42131360	0	0.0284207	0.0751915	0.0502182
chr1	42325939	42326226	0	0.0278794	0.0692409	0.0411685
chr1	42327213	42328871	0	0.0284252	0.0569957	0.159529
chr1	42347812	42348075	0	0.0278801	0.0829428	0.0596319
chr1	42805770	42806185	0	0.0264696	0.0795269	0.0255449
chr1	43396744	43398055	0	0.0240886	0.0595056	0.0208211
chr1	43408868	43409289	0	0.0223722	0.0974635	0.0256535
chr1	43414940	43415185	0	0.0223722	0.0920033	0.0239511
chr1	43672480	43673352	0	0.0274389	0.0759824	0.0142322
chr1	43814134	43815409	0	0.025881	0.0477959	0.0185851
chr1	44001854	44002570	0	0.0265918	0.0437421	0.0197466
chr1	44015602	44016234	0	0.025512	0.0674787	0.0289705
chr1	44018426	44018815	0	0.028836	0.0610912	0.0260856
chr1	44792673	44794202	0	0.0274752	0.0413394	0.0189349
chr1	45196288	45197260	0	0.454722	0.0842373	0.555586
chr1	45250012	45250855	0	0.238522	0.0535707	0.154704
chr1	45272579	45273631	0	0.225038	0.0483518	0.205705
chr1	45280621	45281209	0	0.0763136	0.0519757	0.0691826
chr1	46600716	46601379	0	0.0406141	0.0601228	0.0476589
chr1	46636973	46638267	0	0.0369303	0.196746	0.054523
chr1	46648781	46649532	0	0.0235516	0.0397787	0.0150219
chr1	46653249	46654753	0	0.0500869	0.0322593	0.0200934
chr1	47079551	47080047	0	0.0265927	0.0347748	0.00877015
chr1	51762201	51763744	0	0.0254968	0.0314591	0.00979436
chr1	51779189	51780381	0	0.0223525	0.0684263	0.0101464
chr1	51815195	51815405	0	0.0240886	0.0472657	0.0124823
chr1	54953804	54955425	0	0.0278794	0.174731	0.0172948
chr1	55007678	55008604	0	0.0274752	0.0515118	0.0254495
chr1	59049725	59051113	0	0.034976	0.0672593	0.0264644
chr1	59085898	59087479	0	0.0314439	0.123528	0.0313423
chr1	59279902	59282270	0	0.0278801	0.25408	0.0155783
chr1	65448818	65449409	0	0.0284107	0.0501414	0.0139931
chr1	85690565	85691279	0	0.027462	0.0431897	0.0214618
chr1	85695404	85696614	0	0.0278801	0.0323489	0.0174725
chr1	86064712	86065266	0	0.0274389	0.0675484	0.0195479
chr1	90273951	90274412	0	0.0274389	0.16531	0.0207307
chr1	93222193	93222499	0	0.0284207	0.0745602	0.0590675
chr1	94244538	94245978	0	0.027462	0.0810863	0.0237774
chr1	94533830	94535798	0	0.0284107	0.0532561	0.0200706
chr1	94583355	94584057	0	0.0274389	0.0699407	0.0232707
chr1	95045396	95045838	0	0.0274389	0.0564908	0.0181139
chr1	96525446	96526581	0	0.0274752	0.0505196	0.0309592
chr1	96699690	96700230	0	0.0265927	0.117309	0.0282186
chr1	108234121	108234518	0	0.0284107	0.0852039	0.0198899
chr1	108245125	108246313	0	0.0274389	0.0596091	0.0196702
chr1	108478393	108480028	0	0.0264264	0.0521728	0.0192426
chr1	108751909	108753208	0	0.0278803	0.0984601	0.0130939
chr1	109112786	109113832	0	0.0315723	0.0539445	0.0225973
chr1	109592617	109594805	0	0.0262906	0.0370392	0.00739679
chr1	109680535	109681309	0	0.0285789	0.0550585	0.0363912
chr1	109693787	109695195	0	0.0600245	0.0506008	0.0616292
chr1	109704601	109705504	0	0.037303	0.123081	0.0538212
chr1	109710764	109711395	0	0.0321796	0.0587902	0.053213
chr1	109722643	109724652	0	0.0351619	0.0522018	0.036063
chr1	109728672	109729018	0	0.0373707	0.0641781	0.0596327
chr1	109740053	109742130	0	0.0539124	0.0318398	0.0256411
chr1	109782065	109784131	1	0.120182	0.0898036	0.11672
chr1	109788818	109789202	1	0.0481518	0.0504749	0.0733961
chr1	109795843	109796389	1	0.0500206	0.130214	0.0514837
chr1	109797342	109798249	1	0.101043	0.055939	0.0883913
chr1	109800041	109800313	0	0.0270036	0.0408627	0.0295577
chr1	109805874	109806701	0	0.0987009	0.0405846	0.0571768
chr1	109816582	109818074	0	0.202802	0.0396873	0.186412
chr1	110088725	110089432	0	0.0118694	0.0599981	0.00888757
chr1	110325976	110326513	0	0.0193394	0.0823507	0.0163262
chr1	110434269	110435417	0	0.0274752	0.0987413	0.0220649
chr1	110502314	110503505	0	0.020718	0.0535794	0.0213157
chr1	110546348	110547128	0	0.0193404	0.183067	0.0197401
chr1	110757217	110757426	0	0.0274752	0.0564353	0.0236077
chr1	111735639	111736240	0	0.0331837	0.0456194	0.0314179
chr1	111743214	111743487	0	0.0772214	0.0338193	0.0749358
chr1	111965248	111966007	0	0.0278794	0.0326759	0.0160943
chr1	112203072	112203605	0	0.0265927	0.0563243	0.0149625
chr1	112263438	112264877	0	0.0193404	0.0452572	0.0135047
chr1	112518903	112520212	0	0.027462	0.0669555	0.0170662
chr1	112936818	112937446	0	0.0981976	0.144575	0.354129
chr1	113007047	113007576	0	0.0361434	0.221266	0.0784488
chr1	113229091	113231158	0	0.0788335	0.0388083	0.0110453
chr1	113241202	113241927	0	0.0597379	0.0457059	0.0289397
chr1	113243472	113243732	0	0.0346881	0.0547239	0.036499
chr1	113247589	113248262	0	0.0596113	0.0601671	0.0727848
chr1	113683184	113684515	0	0.0223722	0.0603558	0.0165982
chr1	113689374	113690957	0	0.0223525	0.0796616	0.0176512
chr1	113748952	113750004	0	0.0223525	0.0837259	0.0129597
chr1	114481022	114484244	0	0.0648097	0.140963	0.0188548
chr1	115031765	115033122	0	0.0801076	0.0675084	0.0736582
chr1	115081829	115084209	0	0.0748926	0.0404816	0.0253091
chr1	115293511	115295225	0	0.0371545	0.0469054	0.00695636
chr1	115722109	115722622	0	0.0278794	0.0600521	0.0243379
chr1	116191687	116193808	0	0.0284055	0.0524505	0.0183207
chr1	116196951	116198001	0	0.055571	0.0450204	0.0444394
chr1	116207903	116208763	0	0.0369127	0.0535477	0.0357177
chr1	116213184	116214759	0	0.053986	0.0430183	0.0493049
chr1	116247775	116249698	0	0.0264498	0.135348	0.0208224
chr1	116253929	116254209	0	0.0279877	0.0559703	0.0364598
chr1	116255733	116256276	0	0.0661119	0.107502	0.0898768
chr1	116257089	116257909	0	0.0349868	0.0626889	0.0575958
chr1	116353661	116354255	0	0.0318036	0.0732471	0.0302572
chr1	116453909	116454422	0	0.0416746	0.0699757	0.0931483
chr1	116495175	116496070	0	0.0532351	0.0480456	0.0586212
chr1	116810733	116811274	0	0.0177967	0.0953096	0.0406205
chr1	116854413	116855588	0	0.0357037	0.0790144	0.09185
chr1	116919034	116919378	0	0.0177967	0.0445423	0.0158924
chr1	116974022	116975849	0	0.0150605	0.0539553	0.0036997
chr1	116991214	116992517	0	0.0250597	0.032812	0.0112113
chr1	116996188	116997932	0	0.0158958	0.0463697	0.00390855
chr1	117008657	117010136	0	0.0192718	0.0438856	0.00662353
chr1	117036978	117037367	0	0.0455765	0.0441777	0.0318012
chr1	117050761	117052229	0	0.0455765	0.0436277	0.023539
chr1	117079994	117081512	0	0.0341345	0.0443019	0.0145665
chr1	117395656	117396830	0	0.0729809	0.0952066	0.119987
chr1	117420600	117422729	0	0.0797506	0.0884745	0.0849736
chr1	117444535	117445618	0	0.075908	0.0789889	0.112869
chr1	117461673	117462841	0	0.0280458	0.0685888	0.0408597
chr1	117555827	117556508	0	0.0278794	0.0330215	0.0173827
chr1	117724198	117724625	0	0.0193278	0.0475074	0.0160162
chr1	117811082	117812008	0	0.0193278	0.0754696	0.0257528
chr1	117905654	117906001	0	0.0278794	0.0390899	0.0202227
chr1	118083728	118084206	0	0.0364464	0.0865699	0.0618134
chr1	118104815	118106319	0	0.0497457	0.0821888	0.0671573
chr1	118113480	118114376	0	0.024982	0.0838668	0.0246845
chr1	118132910	118135340	0	0.081434	0.0851804	0.206002
chr1	118141214	118142757	0	0.0436296	0.0796043	0.0260518
chr1	118196468	118198133	0	0.0278806	0.0709283	0.0169254
chr1	119544442	119546073	0	0.0274389	0.0599038	0.0117653
chr1	120202898	120203490	0	0.0274657	0.103472	0.0248189
chr1	120216656	120218717	0	0.0284277	0.0785729	0.0289306
chr1	144941191	144941782	0	0.0155472	0.0557178	0.0118374
chr1	144972639	144973149	0	0.0167369	0.0481507	0.0130437
chr1	145091851	145092903	0	0.0278794	0.0478178	0.0175168
chr1	145138873	145140025	0	0.0395933	0.0567374	0.0501328
chr1	145448737	145449583	0	0.0399159	0.319351	0.0446954
chr1	145455163	145456048	0	0.208921	0.0420178	0.152033
chr1	145555979	145557317	0	0.272528	0.137765	0.243167
chr1	145726635	145728866	0	0.0274389	0.0395727	0.0103831
chr1	145743649	145745390	0	0.0278794	0.0404769	0.0146972
chr1	146581475	146581707	0	0.0284107	0.0457937	0.0153218
chr1	146601634	146602766	0	0.0274752	0.025846	0.0222231
chr1	146708947	146710096	0	0.0348994	0.117493	0.0345431
chr1	146987185	146988652	0	0.0274489	0.0801943	0.0435428
chr1	147070784	147072953	0	0.0278801	0.0400502	0.0225667
chr1	147084080	147085073	0	0.0278623	0.0473587	0.026304
chr1	147148042	147149305	0	0.0278794	0.0321536	0.0218356
chr1	147817823	147818796	0	0.0575287	0.0728603	0.0584028
chr1	149214746	149216224	0	0.0191156	0.0787899	0.03326
chr1	149223120	149224806	0	0.0196039	0.0891849	0.0362119
chr1	149910965	149911591	0	0.0258857	0.176175	0.0353074
chr1	150134417	150135802	0	0.0623974	0.106682	0.0423587
chr1	150232236	150232817	0	0.0433902	0.0813533	0.0319995
chr1	150523567	150525109	0	0.0431011	0.0703106	0.0263064
chr1	150532418	150534817	0	0.029531	0.126486	0.0102403
chr1	150540236	150541356	0	0.0218071	0.263942	0.0170466
chr1	150575896	150577562	0	0.0165191	0.0548044	0.00489868
chr1	150943375	150944883	0	0.0613001	0.0593351	0.032848
chr1	150953636	150954874	0	0.102227	0.0611266	0.0977317
chr1	151007974	151009962	0	0.0653106	0.0457402	0.0303568
chr1	151029002	151029341	0	0.0554592	0.0437767	0.0334349
chr1	151042734	151044377	0	0.0231058	0.0697098	0.0285375
chr1	151485347	151487008	0	0.0232322	0.0724593	0.0144795
chr1	151519500	151520353	0	0.0185825	0.0604879	0.0238616
chr1	151521249	151521963	0	0.0379048	0.0714906	0.0430413
chr1	151534219	151536200	0	0.0253103	0.051925	0.0191394
chr1	151542136	151542707	0	0.0135644	0.0485471	0.0178761
chr1	151554385	151554938	0	0.0253103	0.0958547	0.0426228
chr1	151558119	151558581	0	0.020476	0.0532951	0.0344458
chr1	151568675	151570134	0	0.0334511	0.0606274	0.0355957
chr1	151740663	151741172	0	0.0162424	0.0415321	0.00730309
chr1	151802982	151803573	0	0.000890867	0.0414239	0.000305941
chr1	151805132	151805644	0	0.00113456	0.0610517	0.00148917
chr1	151808950	151810090	0	0.0358746	0.0594846	0.0454464
chr1	151811785	151812833	0	0.00196012	0.0301885	0.00151983
chr1	151833113	151834060	0	0.0220784	0.0478559	0.0116142
chr1	151943172	151943515	0	0.031765	0.0553894	0.0352248
chr1	151960950	151961267	0	0.0212476	0.0535992	0.030976
chr1	151962605	151963555	0	0.0753273	0.0655747	0.0881742
chr1	151996281	151996946	0	0.0374061	0.0756897	0.0288627
chr1	152001699	152001960	0	0.0248151	0.051366	0.0211386
chr1	152020067	152021247	0	0.0367648	0.596288	0.0288305
chr1	152081702	152083963	0	0.0464181	0.0447908	0.0148327
chr1	153329535	153330436	0	0.0600911	0.0496846	0.0593843
chr1	153336634	153338262	0	0.0457043	0.0606556	0.028075
chr1	153347246	153348324	0	0.0526802	0.0400727	0.0255255
chr1	153363282	153363811	0	0.0497679	0.058937	0.040555
chr1	153366507	153366894	0	0.0250834	0.0804209	0.0519863
chr1	153456289	153457297	0	0.0155543	0.0310374	0.0105806
chr1	153488124	153488816	0	0.0594897	0.0419587	0.0475554
chr1	153507181	153508831	0	0.0736718	0.068854	0.0374656
chr1	153517476	153518321	0	0.0762653	0.0881537	0.0633932
chr1	153538620	153539388	0	0.112499	0.0612078	0.106162
chr1	153580535	153582051	0	0.123422	0.0474176	0.102102
chr1	153585449	153585844	0	0.080058	0.0499645	0.0592474
chr1	153588649	153589115	0	0.19827	0.0413145	0.170851
chr1	153755738	153756595	0	0.392994	0.0476257	0.411099
chr1	153958645	153959754	0	0.311754	0.0619601	0.251424
chr1	154162988	154163456	0	0.0601816	0.0350108	0.056672
chr1	154300828	154301307	0	0.026621	0.0565512	0.0331927
chr1	154306596	154307895	0	0.0226819	0.0465545	0.018524
chr1	154322890	154324225	0	0.0451631	0.0547784	0.0520216
chr1	154380206	154380944	0	0.0197714	0.0448849	0.0132832
chr1	154390652	154393492	0	0.033501	0.0857667	0.00584185
chr1	154399760	154400505	0	0.0294271	0.0426236	0.0200423
chr1	154903769	154905007	0	0.0284107	0.047413	0.0136332
chr1	154984342	154984957	0	0.112721	0.055111	0.0956288
chr1	154989586	154990659	0	0.197433	0.113796	0.191951
chr1	154998763	154999411	0	0.053028	0.0367087	0.0347664
chr1	155010663	155011619	0	0.111931	0.0489	0.0658475
chr1	155015926	155016259	0	0.252238	0.0406765	0.190414
chr1	155041960	155043030	0	0.0915292	0.0574888	0.0781383
chr1	155055540	155056027	0	0.114938	0.12426	0.154943
chr1	155090145	155090515	0	0.0883715	0.144515	0.174072
chr1	155092663	155093027	0	0.0532641	0.0573877	0.0882562
chr1	155097063	155097427	0	0.282551	0.0619556	0.353458
chr1	155148556	155150877	0	0.230531	0.0745466	0.127694
chr1	155157442	155159409	0	0.0500942	0.0400786	0.0101485
chr1	155194526	155194788	0	0.0556008	0.0387481	0.0458275
chr1	155621158	155623034	0	0.0600204	0.0444103	0.0211284
chr1	155914627	155914876	0	0.0263362	0.0377078	0.0202597
chr1	155931707	155932224	0	0.0625856	0.033717	0.0556184
chr1	156070142	156070405	0	0.0782022	0.0476947	0.160419
chr1	156073823	156074283	0	0.103715	0.0501681	0.124859
chr1	156075991	156076840	0	0.119418	0.047833	0.114594
chr1	156092826	156093821	0	0.145858	0.0681814	0.156423
chr1	156096148	156096356	0	0.145219	0.0642422	0.161018
chr1	156426226	156427612	0	0.0299868	0.0391552	0.0252653
chr1	156433689	156434440	0	0.0278794	0.0347419	0.0173957
chr1	156441223	156442256	0	0.041873	0.0328672	0.0343024
chr1	156473173	156473429	0	0.0220105	0.048175	0.013738
chr1	156498591	156499214	0	0.021649	0.0370591	0.0148235
chr1	156629660	156631394	0	0.0274752	0.0370667	0.0165998
chr1	156661461	156664532	0	0.140101	0.265859	0.108556
chr1	156679637	156680180	0	0.04962	0.0351935	0.0350739
chr1	156716451	156717432	0	0.143556	0.0561527	0.136305
chr1	157123709	157126435	0	0.0212108	0.0619222	0.045078
chr1	159883467	159884287	0	0.0207713	0.0649077	0.00924095
chr1	159885829	159886619	0	0.0210201	0.0675914	0.0101412
chr1	159905555	159908395	0	0.0296789	0.0342587	0.00882718
chr1	159929120	159929741	0	0.0210201	0.060282	0.0126309
chr1	161043452	161044809	0	0.0323144	0.0381125	0.00708185
chr1	161052804	161053650	0	0.0400636	0.0432659	0.0217075
chr1	161695797	161697185	0	0.0274502	0.0311131	0.0301723
chr1	164557464	164558633	0	0.0274389	0.0452543	0.021806
chr1	164581004	164581637	0	0.0278794	0.0565896	0.0224563
chr1	167895812	167896614	0	0.0274389	0.0357711	0.0125178
chr1	168848681	168849632	0	0.0266272	0.0608336	0.0328034
chr1	168875725	168877082	0	0.0540772	0.0770825	0.0826166
chr1	168908521	168909487	0	0.0236036	0.0695242	0.0230813
chr1	169042574	169042857	0	0.0242125	0.0934684	0.0404448
chr1	169078226	169079303	0	0.0311892	0.0649148	0.027132
chr1	169498307	169499066	0	0.0223525	0.0457106	0.0150865
chr1	169750379	169750900	0	0.0265927	0.0474767	0.0121935
chr1	172418143	172420568	0	0.0352434	0.123357	0.0363717
chr1	172445363	172445613	0	0.0260357	0.0602737	0.0214176
chr1	172468709	172469566	0	0.0285935	0.0554878	0.0224944
chr1	172499207	172499493	0	0.0283384	0.0698233	0.0380858
chr1	173990421	173992997	0	0.0278794	0.0406267	0.015453
chr1	178511262	178512682	0	0.0320033	0.0365025	0.0275821
chr1	178624875	178625537	0	0.0259689	0.0792986	0.031577
chr1	178626435	178627148	0	0.0259689	0.0765966	0.0325072
chr1	178986024	178987282	0	0.0282341	0.131931	0.0357615
chr1	180095838	180097098	0	0.0259111	0.0737164	0.0463948
chr1	180126661	180127172	0	0.0292622	0.057901	0.0221426
chr1	180136870	180138430	0	0.0463302	0.0625527	0.0301734
chr1	180554674	180556113	0	0.0278801	0.0378557	0.0183881
chr1	180921398	180923680	0	0.182794	0.0736724	0.103073
chr1	180930867	180932112	0	0.0421695	0.0543671	0.0331911
chr1	181013679	181013940	0	0.0881491	0.0609806	0.151795
chr1	181073735	181074935	1	0.270226	0.368854	0.284533
chr1	181081534	181082387	1	0.317668	0.0957696	0.245249
chr1	181086555	181087425	1	0.254626	0.099835	0.210898
chr1	181088400	181088873	1	0.0819931	0.0573554	0.13529
chr1	181095703	181097160	1	0.248866	0.0733727	0.232638
chr1	181102401	181104839	1	0.2125	0.115605	0.199677
chr1	181110495	181111993	0	0.296301	0.104492	0.300507
chr1	182056983	182057492	0	0.019092	0.0655542	0.014291
chr1	182309379	182310215	0	0.0318346	0.0520795	0.0234353
chr1	182572440	182573817	0	0.0274752	0.031451	0.0189278
chr1	182649354	182650439	0	0.0284107	0.0750785	0.014459
chr1	183129057	183129537	0	0.0284107	0.0601098	0.0234742
chr1	184376995	184378483	0	0.0265941	0.138371	0.035606
chr1	184394633	184395358	0	0.0265941	0.116234	0.0426796
chr1	200609126	200610407	0	0.0254968	0.0364104	0.0133094
chr1	200857797	200858640	0	0.0278794	0.0286389	0.0144263
chr1	200869509	200869997	0	0.0278794	0.0422711	0.0200457
chr1	200940959	200942556	0	0.0265941	0.0521906	0.025381
chr1	201083021	201084036	0	0.0284252	0.0555965	0.0153277
chr1	201095908	201096690	0	0.027462	0.0377329	0.0229868
chr1	201222647	201224526	0	0.0268246	0.041458	0.0351596
chr1	201237895	201238204	0	0.0635317	0.075172	0.193306
chr1	201243817	201244909	0	0.194462	0.0697102	0.346305
chr1	201251380	201252750	0	0.100154	0.0373669	0.109285
chr1	201254945	201255344	0	0.073909	0.0468818	0.0706597
chr1	201258893	201259264	0	0.0645124	0.0499421	0.0835032
chr1	201269012	201269369	0	0.0209743	0.0471751	0.0180451
chr1	201276925	201277539	0	0.113962	0.0632734	0.125774
chr1	201280219	201280705	0	0.0885985	0.0597197	0.111886
chr1	201322225	201323008	0	0.0451034	0.052035	0.0432338
chr1	201350116	201350852	0	0.0439098	0.0369281	0.0224021
chr1	201366237	201366983	0	0.0593817	0.0371496	0.0131833
chr1	201404736	201405942	0	0.0222989	0.0434682	0.0100428
chr1	201430232	201431367	0	0.0734962	0.0594541	0.0714095
chr1	201457748	201458632	0	0.0512489	0.0334869	0.0359246
chr1	201469768	201469985	0	0.0557856	0.0356453	0.0578954
chr1	201471354	201471629	0	0.0205532	0.0336302	0.0118997
chr1	201472609	201472995	0	0.0218668	0.0346335	0.014819
chr1	201474417	201476493	0	0.0398023	0.0531669	0.0179826
chr1	201486832	201487117	0	0.0315107	0.0791618	0.0630743
chr1	201672019	201673750	0	0.0160657	0.0539422	0.00848724
chr1	201682568	201684265	0	0.0370494	0.0548758	0.0300906
chr1	201977109	201977656	1	0.0870513	0.0410284	0.0900649
chr1	201986975	201988491	1	0.151551	0.0590776	0.229548
chr1	201992068	201992707	1	0.544798	0.0800802	0.296409
chr1	202003674	202004528	1	0.490865	0.060251	0.243059
chr1	202014881	202016600	1	0.166654	0.108998	0.242344
chr1	202025880	202028069	1	0.149404	0.0673951	0.119833
chr1	202032320	202032592	1	0.299365	0.0651203	0.256159
chr1	202053838	202056536	0	0.199946	0.0902643	0.253463
chr1	202070177	202071033	0	0.299365	0.0883078	0.118725
chr1	202074712	202077889	0	0.231196	0.100789	0.241614
chr1	202081774	202083654	0	0.105095	0.0634064	0.0787389
chr1	202101123	202102413	0	0.119638	0.032211	0.0393494
chr1	202123875	202124885	0	0.0278758	0.0285984	0.0189353
chr1	202718388	202720223	0	0.154617	0.0390057	0.104068
chr1	202765516	202765821	0	0.0790561	0.0523877	0.108219
chr1	202781508	202781984	0	0.213881	0.059757	0.176681
chr1	202804008	202806484	0	0.0616483	0.155001	0.0589304
chr1	202933707	202934199	0	0.0319954	0.0315509	0.0179988
chr1	203058215	203059350	0	0.0284107	0.0595502	0.018488
chr1	203070959	203071352	0	0.0284107	0.0772058	0.0158354
chr1	203250092	203251755	0	0.139874	0.104655	0.0464598
chr1	203285470	203286329	0	0.187365	0.0613567	0.115332
chr1	203618294	203619983	0	0.0265927	0.0358379	0.0111122
chr1	204029440	204031013	0	0.0484351	0.0595404	0.0323057
chr1	204049310	204049989	0	0.0287639	0.0543735	0.029003
chr1	204053426	204054149	0	0.0389242	0.0611061	0.0461617
chr1	204073116	204074045	0	0.0277374	0.117028	0.0389134
chr1	204091618	204093216	0	0.0259835	0.0562163	0.019124
chr1	204096789	204101482	0	0.0608039	0.0904802	0.0617844
chr1	204227154	204228131	0	0.0471173	0.0487853	0.0424451
chr1	204255878	204257777	0	0.0284252	0.0494108	0.0276988
chr1	204282889	204283789	0	0.0265941	0.055049	0.022917
chr1	204288292	204289727	0	0.0284207	0.0547705	0.0210252
chr1	204386217	204387249	0	0.124738	0.039536	0.133649
chr1	204412180	204412747	0	0.150018	0.0526835	0.182482
chr1	204415010	204415847	0	0.0533489	0.0654457	0.0483725
chr1	204448719	204449341	0	0.155221	0.0960686	0.142667
chr1	204542259	204543034	0	0.0278794	0.0406851	0.0236222
chr1	205239958	205240797	0	0.0345524	0.0381471	0.032571
chr1	205244351	205244623	0	0.029334	0.0443372	0.0409164
chr1	205252753	205254554	0	0.0555565	0.0366576	0.0366416
chr1	205263246	205265174	0	0.0361724	0.0544974	0.0111579
chr1	205270036	205272206	0	0.0278794	0.0384487	0.013827
chr1	205286505	205288965	0	0.0274389	0.04828	0.0161746
chr1	205313070	205313843	0	0.0320575	0.0285864	0.0243186
chr1	205321556	205321875	0	0.0303735	0.0387532	0.02968
chr1	205512336	205513490	0	0.0274752	0.0288758	0.0198429
chr1	205708044	205708451	0	0.0259479	0.0466274	0.013344
chr1	206620878	206623538	0	0.0265941	0.0659181	0.0181462
chr1	206643229	206644493	0	0.0284252	0.0544235	0.010502
chr1	206652514	206653418	0	0.0284207	0.0535674	0.018593
chr1	206897549	206899996	0	0.0274463	0.049404	0.00977992
chr1	207068666	207069574	0	0.0274752	0.0364158	0.0147252
chr1	207082217	207083175	0	0.0274752	0.0513722	0.0183849
chr1	207414073	207415228	0	0.0284107	0.0763955	0.0207094
chr1	207489447	207490344	0	0.0265927	0.0938338	0.0171269
chr1	207985192	207985863	0	0.0265927	0.0597371	0.00929151
chr1	208041547	208042953	0	0.0265927	0.0360762	0.0121779
chr1	209981483	209981847	0	0.0284107	0.0631636	0.0203518
chr1	210424085	210426494	0	0.0284207	0.096888	0.01469
chr1	210540080	210540515	0	0.0284107	0.100043	0.0651591
chr1	210546491	210548037	0	0.0404956	0.0806543	0.0598827
chr1	211715301	211716635	0	0.0274752	0.0462235	0.0158498
chr1	212659302	212660064	0	0.0284207	0.0584992	0.0249085
chr1	214390077	214390584	0	0.0495264	0.130895	0.108117
chr1	217895090	217896245	0	0.0278794	0.041998	0.022036
chr1	218671357	218672543	0	0.0274752	0.0496938	0.0318312
chr1	220863356	220864092	0	0.0284207	0.0448466	0.0175225
chr1	220905550	220906885	0	0.027462	0.047141	0.0191313
chr1	222719892	222720673	0	0.0278801	0.0451546	0.0531849
chr1	223306854	223307746	0	0.0265927	0.090999	0.0239745
chr1	223431977	223433130	0	0.0265927	0.0632048	0.014929
chr1	223841756	223843533	0	0.0264264	0.083703	0.0672141
chr1	223853247	223854326	0	0.0284277	0.0426002	0.0204507
chr1	223894215	223896000	0	0.0274817	0.0294216	0.0236908
chr1	223899932	223900598	0	0.0278794	0.0653911	0.0118621
chr1	223903057	223903328	0	0.0264264	0.048198	0.0152991
chr1	223906688	223907459	0	0.0274657	0.0570304	0.0193818
chr1	223926569	223928756	0	0.0284107	0.0600629	0.0202655
chr1	224047450	224048402	0	0.0265941	0.0538764	0.019117
chr1	224391058	224393575	0	0.0274752	0.0402953	0.0122431
chr1	224626670	224627057	0	0.0282455	0.0584778	0.0274566
chr1	224642013	224642700	0	0.025268	0.385071	0.0301331
chr1	224644640	224645484	0	0.0281157	0.0773625	0.0189733
chr1	226001156	226001617	0	0.0265941	0.045753	0.0139498
chr1	226084740	226086236	0	0.0278801	0.0353368	0.0153933
chr1	226297427	226298798	0	0.137307	0.111885	0.176568
chr1	226320635	226321611	0	0.0806476	0.0533452	0.0809996
chr1	226890139	226891571	0	0.0274502	0.0353538	0.0250713
chr1	227946394	227946874	0	0.0278794	0.0577304	0.0135064
chr1	227950117	227950615	0	0.0274389	0.0766564	0.00948466
chr1	228280720	228281253	0	0.042351	0.0541581	0.0623229
chr1	228336728	228338105	0	0.0315638	0.0426194	0.0245009
chr1	228617922	228618254	0	0.0274389	0.0373749	0.015894
chr1	229038599	229040634	0	0.0278794	0.0670423	0.0257823
chr1	229356861	229357798	0	0.0278794	0.0705211	0.0172343
chr1	230220079	230220722	0	0.0278794	0.0647596	0.0221996
chr1	230886542	230888571	0	0.0265888	0.0462154	0.0259851
chr1	230904921	230905319	0	0.0274489	0.0487005	0.0223189
chr1	232763036	232766727	0	0.0278794	0.0485818	0.0265891
chr1	234658804	234659696	0	0.0483151	0.0404434	0.0290235
chr1	234735474	234736552	0	0.263858	0.0512197	0.322849
chr1	234748383	234748793	0	0.137731	0.0665305	0.177524
chr1	234792929	234794302	0	0.0278794	0.0292545	0.0146196
chr1	234859088	234860824	0	0.14951	0.0397915	0.116174
chr1	234907707	234908794	0	0.0395623	0.0534483	0.0536451
chr1	234987734	234988112	0	0.0498759	0.114003	0.106816
chr1	235002024	235003488	0	0.053839	0.0735866	0.0449095
chr1	235010377	235012665	0	0.262327	0.0793533	0.315488
chr1	235061537	235062057	0	0.046534	0.0816465	0.108437
chr1	235093118	235093470	1	0.0374647	0.0962417	0.0941923
chr1	235096485	235096738	1	0.0441137	0.0812586	0.124655
chr1	235098363	235100216	1	0.29848	0.0380867	0.193247
chr1	235109478	235111330	1	0.0841679	0.0565944	0.0534672
chr1	235122714	235123695	1	0.0527128	0.0453509	0.0425916
chr1	235132960	235134571	1	0.220616	0.0613072	0.211405
chr1	235242672	235243170	0	0.0794517	0.0690445	0.137665
chr1	235246999	235247643	0	0.111105	0.0842962	0.129987
chr1	235256425	235257505	0	0.0278794	0.0456783	0.0235189
chr1	236551923	236553010	0	0.0274389	0.0818705	0.0185428
chr1	236562751	236563804	0	0.0278794	0.0434578	0.0136265
chr1	236665805	236666868	0	0.0278801	0.0923651	0.0287664
chr1	241705520	241706180	0	0.0293522	0.0482768	0.0282944
chr1	241754683	241755800	0	0.0209528	0.040585	0.0204107
chr1	241912493	241913812	0	0.0195322	0.0812882	0.0157491
chr1	242388890	242389738	0	0.0274389	0.0657974	0.0297564
chr1	244467489	244467816	0	0.0274389	0.10973	0.0301196
chr1	246746020	246747166	0	0.0284107	0.0620003	0.0130572
chr1	246939103	246940297	0	0.0278794	0.0255969	0.0172467
chr1	249157235	249157630	0	0.980983	0.0703245	0.178474
chr10	124967	125773	0	0.0248473	0.0850736	0.0169
chr10	138638	139170	0	0.0416149	0.0769847	0.0358102
chr10	172423	173017	0	0.0249326	0.0771876	0.0354225
chr10	384214	385587	0	0.0265927	0.0717878	0.0191408
chr10	603304	605592	0	0.0274389	0.0682325	0.0191947
chr10	617712	619433	0	0.0265927	0.0766698	0.0164782
chr10	670324	671264	0	0.0219478	0.0966498	0.0238471
chr10	723297	724304	0	0.0181689	0.0438214	0.0111654
chr10	3133102	3133812	0	0.0204933	0.0517473	0.013873
chr10	3137353	3138486	0	0.0328367	0.0536449	0.0206892
chr10	3168928	3169598	0	0.0184418	0.0543138	0.0139536
chr10	3291106	3292058	0	0.0316273	0.0880885	0.028229
chr10	3509551	3511626	0	0.0500772	0.0601023	0.0631556
chr10	3580490	3581634	0	0.0296922	0.0984285	0.0551046
chr10	3848234	3849149	0	0.106712	0.105414	0.0854958
chr10	3870331	3871353	0	0.0321817	0.0679773	0.0416811
chr10	3893793	3896178	0	0.100009	0.13031	0.105551
chr10	3928472	3929383	0	0.0323033	0.0705003	0.0487227
chr10	3940565	3941458	0	0.0296922	0.0619482	0.0495893
chr10	4703827	4705867	0	0.0265888	0.049464	0.0231885
chr10	4768194	4768689	0	0.0284207	0.12295	0.0317702
chr10	4775258	4776323	0	0.0278801	0.137281	0.0274602
chr10	5488334	5488799	0	0.351526	0.0492026	0.445316
chr10	5507962	5510026	0	0.340152	0.0757399	0.357905
chr10	5519169	5520674	0	0.0848154	0.0451619	0.0479336
chr10	5530250	5531094	1	0.295493	0.0640189	0.360491
chr10	5535616	5536223	1	0.291406	0.314217	0.532058
chr10	5538457	5538923	1	0.162799	0.0618679	0.194123
chr10	5545067	5545821	1	0.300035	0.0757279	0.399781
chr10	5546807	5547010	1	0.211998	0.068077	0.320373
chr10	5551516	5552726	1	0.0503501	0.120755	0.0554641
chr10	5560065	5560622	0	0.10925	0.0871264	0.171817
chr10	5574796	5575265	0	0.0514628	0.0468534	0.0401862
chr10	5586404	5586783	1	0.129702	0.0510772	0.127412
chr10	5587996	5591153	1	0.310635	0.135825	0.268978
chr10	5593711	5594091	1	0.358388	0.0521968	0.485518
chr10	5596443	5596949	1	0.123209	0.0466061	0.123807
chr10	5606158	5607058	0	0.0613081	0.0268953	0.0387422
chr10	5624860	5626124	0	0.199296	0.130717	0.165196
chr10	5626970	5627277	0	0.16901	0.0503542	0.211919
chr10	5631039	5632371	0	0.0503501	0.136755	0.0328941
chr10	5637235	5639280	0	0.163867	0.0338581	0.0691532
chr10	5655951	5656691	0	0.155822	0.0502957	0.127648
chr10	5701647	5702578	0	0.0503501	0.0374763	0.0265473
chr10	5844951	5845637	0	0.0301996	0.0610169	0.0261927
chr10	5990973	5993432	0	0.0278794	0.0377588	0.0178414
chr10	6170408	6173001	0	0.0375072	0.0616741	0.0266315
chr10	6204568	6206430	0	0.0582071	0.0910274	0.034339
chr10	6338911	6340333	0	0.0579347	0.0911731	0.0825339
chr10	6341249	6341520	0	0.0333557	0.0800828	0.044601
chr10	6406936	6407678	0	0.0356143	0.0737441	0.0607403
chr10	7275296	7276083	0	0.0278794	0.0546903	0.0182443
chr10	7984825	7985248	0	0.0378884	0.0675814	0.0619319
chr10	8103376	8105614	1	0.184079	0.140827	0.273784
chr10	8110271	8111219	1	0.0357552	0.0704681	0.0385963
chr10	8117295	8118197	1	0.0580952	0.063895	0.0651414
chr10	8121153	8121874	1	0.0398002	0.0524568	0.0489139
chr10	8391727	8392840	0	0.02866	0.061956	0.0392326
chr10	8408024	8409006	0	0.186117	0.0611502	0.284126
chr10	8585457	8586930	0	0.0425952	0.0584267	0.0399049
chr10	8767623	8768780	0	0.0801097	0.103019	0.202286
chr10	8908436	8908843	1	0.0389099	0.121319	0.239077
chr10	8914965	8916451	1	0.126704	0.130524	0.257694
chr10	9080062	9080851	0	0.108959	0.169531	0.210107
chr10	9111149	9111700	0	0.0598848	0.1103	0.165994
chr10	9114704	9116296	0	0.0786606	0.0798516	0.116403
chr10	9219647	9223102	1	0.0274752	0.0648215	0.0188477
chr10	9228550	9231045	1	0.133232	0.115192	0.245431
chr10	9250831	9251499	1	0.160871	0.122374	0.49122
chr10	9252622	9253559	1	0.0317198	0.107974	0.0981785
chr10	9342170	9344373	0	0.0323261	0.021127	0.021066
chr10	11725713	11727072	0	0.0240886	0.104272	0.0198514
chr10	11729296	11730150	0	0.0254968	0.0907548	0.0208703
chr10	14226865	14228648	0	0.0274502	0.0758396	0.0384348
chr10	17390391	17391141	0	0.0274752	0.0767148	0.0229167
chr10	17429691	17430600	0	0.0278794	0.0300975	0.0178503
chr10	17486270	17488049	0	0.0278623	0.104355	0.029926
chr10	21372754	21373313	0	0.0287448	0.064305	0.0334485
chr10	21473167	21474335	0	0.0287448	0.202002	0.0452512
chr10	21483449	21484624	0	0.0255881	0.140185	0.0320976
chr10	21720836	21721823	0	0.0535318	0.100936	0.110924
chr10	22031870	22033494	0	0.0328847	0.114214	0.0403131
chr10	22909226	22909748	0	0.0265941	0.075191	0.0366222
chr10	22970693	22972845	0	0.0265888	0.0457414	0.0753838
chr10	24783102	24783545	0	0.0284107	0.0625211	0.0264834
chr10	28785082	28786080	0	0.0284107	0.041826	0.0137941
chr10	29438833	29439229	0	0.0284107	0.0855337	0.0336434
chr10	29907430	29908479	0	0.0284107	0.0508396	0.0166042
chr10	29919071	29919946	0	0.0274389	0.0467266	0.0166213
chr10	32229782	32230130	0	0.0196255	0.0652445	0.00995358
chr10	32231805	32232120	0	0.0196255	0.0596511	0.00950983
chr10	32532454	32533998	0	0.0273542	0.0606349	0.0143873
chr10	32542200	32543121	0	0.030584	0.0800489	0.0329165
chr10	33482294	33483489	0	0.0265927	0.0848925	0.0196052
chr10	33553152	33553530	0	0.0223722	0.0851548	0.0295128
chr10	33560951	33562654	0	0.0331014	0.0537006	0.204429
chr10	35194170	35195422	0	0.0284107	0.0686899	0.0206421
chr10	43142157	43142520	0	0.0278794	0.0362894	0.0185374
chr10	43474610	43474955	0	0.0274752	0.0584525	0.0213108
chr10	43521324	43522455	0	0.0274752	0.0342552	0.0155327
chr10	43606169	43606707	0	0.0274389	0.0465973	0.0140655
chr10	43843570	43844280	0	0.0284107	0.0891753	0.0181428
chr10	43848534	43849970	0	0.077512	0.0710131	0.103092
chr10	43870815	43871423	0	0.0359108	0.0395564	0.0325856
chr10	43872266	43873142	0	0.0392832	0.0406705	0.0254878
chr10	43915763	43917197	0	0.14914	0.142574	0.0769808
chr10	43950759	43951939	0	0.0540314	0.090244	0.0599347
chr10	44668468	44669745	0	0.0265927	0.116287	0.0178437
chr10	44753590	44755453	0	0.0274389	0.118209	0.0259367
chr10	47056653	47058623	0	0.0284107	0.0826345	0.0226659
chr10	49495879	49496607	0	0.0278794	0.0596857	0.0172177
chr10	49541859	49542284	0	0.0278801	0.0390768	0.0299895
chr10	49863563	49864646	0	0.0284107	0.0335888	0.0154957
chr10	52230274	52231650	0	0.0284107	0.0599925	0.0278395
chr10	52363833	52365445	0	0.0307103	0.061487	0.0638585
chr10	54200417	54200950	0	0.0526291	0.0672646	0.107894
chr10	54203301	54203801	0	0.132014	0.0902142	0.230083
chr10	54211682	54211902	0	0.0602885	0.129495	0.173639
chr10	54214988	54215251	0	0.09089	0.0416858	0.0620794
chr10	54232075	54232901	0	0.0715172	0.0652656	0.120737
chr10	61724997	61725503	0	0.027462	0.118593	0.0254035
chr10	61931223	61932464	0	0.0278794	0.0720706	0.0178485
chr10	62607946	62608763	0	0.0284207	0.0592732	0.0289139
chr10	63682427	63683680	0	0.027462	0.0727388	0.0135327
chr10	63702716	63704499	0	0.0265941	0.176375	0.015682
chr10	65389181	65390858	0	0.0339024	0.00526463	0.00392878
chr10	65471768	65472756	0	0.0416341	0.00836408	0.0224544
chr10	69846998	69847683	0	0.0278829	0.0441306	0.0272444
chr10	69913253	69913840	0	0.0242705	0.0568823	0.0258313
chr10	70359654	70360588	0	0.0278794	0.0602731	0.0139405
chr10	71087251	71088071	0	0.0219128	0.0755494	0.015237
chr10	71092718	71094115	0	0.0403884	0.0583513	0.0252782
chr10	71134988	71135981	0	0.0200146	0.04925	0.0115138
chr10	71144927	71146145	0	0.0261465	0.0535924	0.0208747
chr10	71184022	71187337	0	0.0219478	0.0662598	0.0103487
chr10	71197536	71200246	0	0.0507048	0.058221	0.0334159
chr10	71209577	71209915	0	0.0193394	0.0779029	0.0107656
chr10	71218246	71219235	0	0.0219478	0.0479516	0.0132042
chr10	71981034	71982906	0	0.0251975	0.0412503	0.00716709
chr10	72534510	72535725	0	0.025158	0.0552347	0.0152704
chr10	72626237	72627106	0	0.026299	0.038725	0.022471
chr10	72833866	72834499	0	0.0278794	0.0879793	0.021368
chr10	72846236	72847211	0	0.0251231	0.0835012	0.0346751
chr10	73006287	73007194	0	0.0265927	0.0451528	0.0160851
chr10	73026126	73026361	0	0.0284107	0.0885233	0.0189776
chr10	73093065	73094509	0	0.0274657	0.0429575	0.0122341
chr10	73098915	73100277	0	0.0284277	0.047048	0.0254054
chr10	73109891	73110604	0	0.0271847	0.0490055	0.0203372
chr10	73631126	73631419	0	0.0265927	0.0772452	0.0135191
chr10	74003440	74004982	0	0.0629039	0.0803595	0.0562451
chr10	74008653	74008899	0	0.0421375	0.0809747	0.0485981
chr10	74020263	74021676	0	0.0381382	0.376313	0.0529092
chr10	74023522	74023852	0	0.0785654	0.0698018	0.0692434
chr10	74050649	74051138	0	0.0381382	0.0684791	0.0388667
chr10	74051998	74052260	0	0.0443701	0.0449422	0.0464609
chr10	74057525	74059228	0	0.1351	0.0603088	0.0927588
chr10	74078543	74080756	0	0.1351	0.061601	0.0887889
chr10	74084963	74085394	0	0.0421375	0.0853794	0.0384452
chr10	74090814	74092276	0	0.144466	0.122151	0.190142
chr10	75361147	75361719	0	0.0274489	0.0564018	0.021092
chr10	75384789	75386349	0	0.0274633	0.0421074	0.0260529
chr10	75631570	75632439	0	0.0265927	0.0383394	0.0117706
chr10	75647578	75649035	0	0.035266	0.0502065	0.03221
chr10	75666419	75667048	0	0.025268	0.0626205	0.0176364
chr10	75691777	75692730	0	0.0274463	0.0771932	0.0210477
chr10	75949436	75950614	0	0.0239648	0.0806823	0.0312229
chr10	76661096	76661924	0	0.0278794	0.0546317	0.0154312
chr10	76868217	76868726	0	0.0320564	0.0422931	0.0210609
chr10	76945927	76948170	0	0.0489881	0.0642273	0.0521631
chr10	76951631	76952179	0	0.0348812	0.079157	0.0587106
chr10	76961751	76962728	0	0.0464678	0.0726964	0.0691137
chr10	76993878	76994710	0	0.0485404	0.0889521	0.0457294
chr10	79616947	79617482	1	0.0239648	0.0641171	0.0303446
chr10	79649097	79650232	1	0.0278801	0.0595302	0.0333799
chr10	80686687	80687644	0	0.0207005	0.0830858	0.0416893
chr10	80697591	80698068	0	0.0221375	0.0939853	0.100285
chr10	80732858	80734817	0	0.0802538	0.0793335	0.161215
chr10	80888448	80889023	0	0.0207843	0.0777627	0.0375043
chr10	80916994	80917945	0	0.0274752	0.0760327	0.0198168
chr10	80954869	80955566	0	0.0307366	0.073309	0.0731336
chr10	80997613	80998614	0	0.071606	0.0981971	0.11804
chr10	80999923	81000168	0	0.124107	0.0887851	0.195306
chr10	81002000	81003723	0	0.114589	0.0817718	0.192029
chr10	81008424	81008641	0	0.0489914	0.106911	0.13479
chr10	81011336	81012248	0	0.0247522	0.0977601	0.0599527
chr10	81014958	81015175	0	0.0752683	0.142992	0.226303
chr10	81020654	81021359	0	0.0568341	0.0966384	0.15408
chr10	81023064	81025139	0	0.0862376	0.0915351	0.157591
chr10	81049524	81049973	0	0.0243169	0.124032	0.0722275
chr10	81118541	81118957	0	0.0209936	0.044648	0.0210241
chr10	81918291	81918731	0	0.0278801	0.0583616	0.0218075
chr10	81930950	81931558	0	0.0284207	0.0482013	0.0217153
chr10	82049317	82051099	0	0.0278794	0.024022	0.0137826
chr10	82080117	82081136	0	0.0284107	0.0747337	0.0147269
chr10	82231434	82231679	0	0.0190484	0.102071	0.0155735
chr10	82254843	82255265	0	0.0216774	0.0611118	0.0153786
chr10	82258416	82258868	0	0.0180007	0.0617175	0.0146604
chr10	82265216	82266262	0	0.0192416	0.109087	0.018135
chr10	88159547	88161399	0	0.0274489	0.0580496	0.0179877
chr10	88470608	88472114	0	0.0284207	0.0869403	0.0200775
chr10	88718734	88719191	0	0.0274489	0.0467149	0.0143941
chr10	93976076	93976764	0	0.0284107	0.0876074	0.0285234
chr10	95194799	95195402	0	0.0377393	0.114259	0.170572
chr10	95197101	95197390	0	0.0182561	0.11546	0.0728928
chr10	95205233	95206178	0	0.0184635	0.0819344	0.0471307
chr10	95225552	95226469	0	0.0293119	0.105721	0.0987668
chr10	95228305	95228621	0	0.0250076	0.170947	0.127913
chr10	95511644	95513544	0	0.0265927	0.0547036	0.010782
chr10	95522678	95523614	0	0.0265927	0.0614563	0.00879063
chr10	97020349	97020649	0	0.0223722	0.0577558	0.0184429
chr10	97033024	97033887	0	0.0223525	0.0539411	0.0188448
chr10	97884282	97884776	0	0.0265927	0.0642919	0.0106433
chr10	97998379	97999252	0	0.0278794	0.0294465	0.0261574
chr10	98929832	98930567	0	0.0274389	0.0427864	0.0206496
chr10	99096687	99097462	0	0.0243667	0.0511797	0.0128733
chr10	99278010	99278343	0	0.04943	0.0539814	0.0676088
chr10	99301790	99303252	0	0.0332131	0.0570706	0.0219478
chr10	99334345	99335132	0	0.0206617	0.0430784	0.0146904
chr10	99408573	99409320	0	0.0274389	0.0377713	0.0148369
chr10	99443555	99444169	0	0.0274489	0.0420746	0.0228419
chr10	100027015	100029551	0	0.0284107	0.0369351	0.00988487
chr10	100068507	100069695	0	0.0265927	0.0521145	0.0101405
chr10	101098850	101099065	0	0.0239794	0.0536348	0.0196687
chr10	101690307	101691108	0	0.0274752	0.0286664	0.0194822
chr10	101726033	101726497	0	0.0284107	0.0482193	0.0192584
chr10	101779574	101781304	0	0.0278794	0.0402208	0.0132712
chr10	102108942	102109173	0	0.0316532	0.0497654	0.0319129
chr10	102130410	102131228	0	0.0400598	0.079168	0.0285504
chr10	102736610	102737507	0	0.0254581	0.0271914	0.0164572
chr10	102778261	102779274	0	0.0239357	0.0379678	0.014573
chr10	102802382	102803239	0	0.0729226	0.0675668	0.0595667
chr10	102811999	102812257	0	0.0523917	0.0577941	0.0445608
chr10	102849267	102849633	0	0.0233167	0.200786	0.0340235
chr10	102852750	102852955	0	0.0227068	0.068349	0.0215819
chr10	102870596	102871630	0	0.0310104	0.0615757	0.0238533
chr10	102901101	102902371	0	0.0677906	0.071216	0.053345
chr10	103589319	103590936	0	0.0143766	0.0714559	0.00757394
chr10	103877138	103877421	0	0.0494831	0.0372119	0.0435299
chr10	103989525	103990619	0	0.0347175	0.0403662	0.0185946
chr10	104161596	104161916	0	0.0529194	0.0467248	0.0389397
chr10	104383945	104384476	0	0.0377591	0.0718228	0.0780833
chr10	104393711	104394971	0	0.0275809	0.0962277	0.0480753
chr10	104470426	104470800	0	0.0229676	0.0412285	0.0376243
chr10	104828962	104829857	0	0.0265941	0.10343	0.0412892
chr10	104914266	104915022	0	0.060822	0.0763478	0.083198
chr10	104928097	104928538	0	0.0569998	0.078752	0.123743
chr10	104998552	104999126	0	0.0558303	0.0879896	0.0841274
chr10	105001125	105001800	0	0.100331	0.097108	0.123594
chr10	105238875	105239232	0	0.0282455	0.0524908	0.0126909
chr10	105476056	105477584	0	0.0278794	0.095016	0.0277359
chr10	105531936	105532684	0	0.0265927	0.0597227	0.0138802
chr10	105649899	105650347	0	0.0284278	0.0477483	0.0197642
chr10	105668030	105668431	0	0.0251975	0.0604047	0.0188992
chr10	105681522	105681906	0	0.0266415	0.0854193	0.022472
chr10	105691142	105692701	0	0.026823	0.0586411	0.0173319
chr10	109304807	109307071	0	0.0284252	0.0735601	0.0683843
chr10	109370013	109371279	0	0.0274489	0.116024	0.0292982
chr10	112185784	112186934	0	0.0265941	0.0819932	0.0318886
chr10	112190590	112191864	0	0.0265927	0.0518595	0.0218369
chr10	112605176	112605822	0	0.0284107	0.0715072	0.0262556
chr10	114570550	114572682	0	0.0278801	0.0587413	0.0286033
chr10	115718214	115719489	0	0.0281157	0.0724225	0.0363922
chr10	116105914	116106778	0	0.0274463	0.0611037	0.028384
chr10	116109345	116110126	0	0.0274701	0.0599655	0.022617
chr10	116126786	116127727	0	0.028836	0.0610529	0.045816
chr10	116267248	116267791	0	0.0364526	0.0555939	0.0444989
chr10	116279017	116280405	0	0.0266625	0.0366636	0.0434314
chr10	117423299	117425416	0	0.0274817	0.049378	0.0256645
chr10	118534069	118534751	0	0.0278794	0.0914816	0.0194579
chr10	120861031	120861385	0	0.025512	0.10114	0.0240628
chr10	121269239	121270006	0	0.0726436	0.0651375	0.125644
chr10	121414173	121414397	0	0.0385917	0.0796413	0.0942034
chr10	121417864	121418139	0	0.0465739	0.0532835	0.0838902
chr10	121423386	121424153	0	0.0342754	0.0734821	0.0508367
chr10	121427159	121427958	0	0.0685389	0.0679298	0.0743374
chr10	123861415	123862967	0	0.0575287	0.0734316	0.0416827
chr10	125481347	125481859	0	0.0274389	0.0626554	0.0205602
chr10	125502468	125504059	0	0.0265927	0.0542409	0.0204783
chr10	125865113	125866724	0	0.027462	0.0757676	0.0225069
chr10	126315342	126316677	0	0.0245815	0.0821543	0.0223419
chr10	126379418	126379917	0	0.0219232	0.112513	0.0303827
chr10	126415929	126416354	0	0.0249817	0.0454005	0.0143646
chr10	126753206	126754101	0	0.0295854	0.0475073	0.0185988
chr10	126772050	126774602	0	0.0264696	0.0458327	0.00371254
chr10	126812105	126812719	0	0.025512	0.0553764	0.0180758
chr10	127568025	127568301	0	0.0177711	0.0457765	0.0115124
chr10	128606518	128607367	0	0.0284107	0.0904721	0.0361351
chr10	131919685	131920338	0	0.0274489	0.0658689	0.015796
chr10	133811160	133811603	0	0.0271847	0.0696932	0.0288235
chr10	133814223	133815746	0	0.025619	0.0684421	0.008113
chr10	134133643	134134759	0	0.0306586	0.0410639	0.0209914
chr10	134143443	134143987	0	0.048329	0.0331985	0.0327517
chr10	134201201	134203707	0	0.0804897	0.105509	0.00793441
chr10	134212581	134212909	0	0.323151	0.060099	0.453534
chr10	134220715	134222716	0	0.164283	0.162403	0.116619
chr10	134225102	134225361	0	0.0558769	0.0520248	0.094554
chr10	134232096	134233274	0	0.162157	0.131248	0.0396003
chr10	134234539	134235359	0	0.22617	0.0787326	0.18583
chr10	134260262	134263095	0	0.106914	0.0839022	0.203922
chr10	134265841	134267126	0	0.0328136	0.127663	0.0497393
chr10	134312752	134313390	0	0.0562092	0.0601857	0.0983834
chr10	134330231	134331087	0	0.027462	0.0408339	0.0305599
chr10	134332076	134332915	0	0.0494358	0.0894698	0.0835686
chr10	134370367	134371197	0	0.0265927	0.0604034	0.0104758
chr10	134385420	134386438	0	0.0274752	0.0551893	0.0156254
chr10	134404270	134405348	0	0.0265941	0.0430721	0.0273412
chr10	134798071	134799211	0	0.0265927	0.0458316	0.014603
chr10	135070872	135071929	0	0.0362587	0.0382622	0.0200351
chr10	135074759	135075916	0	0.030761	0.0564031	0.0182599
chr10	135091488	135093160	0	0.0224589	0.0773289	0.0203314
chr10	135137613	135138388	0	0.018965	0.0352048	0.0112538
chr10	135173193	135174171	0	0.0297062	0.0375692	0.0143247
chr11	267119	269746	0	0.0174724	0.0382355	0.00946398
chr11	406864	407598	0	0.0252786	0.059546	0.0178302
chr11	409587	410172	0	0.0194644	0.0432471	0.0105595
chr11	469685	470566	0	0.0216436	0.0398821	0.0122288
chr11	554691	555441	0	0.0247879	0.0379987	0.0166669
chr11	606113	606714	0	0.0419211	0.0395052	0.0372865
chr11	613486	613913	0	0.07228	0.0404266	0.0694555
chr11	623943	624402	0	0.0318038	0.0370544	0.0344602
chr11	625282	626254	0	0.045075	0.0273092	0.0194222
chr11	811737	812057	0	0.156868	0.0619806	0.198101
chr11	825149	826221	0	0.066441	0.043423	0.0607369
chr11	834448	835264	0	0.136888	0.0377355	0.0857102
chr11	838508	838717	0	0.081493	0.0551968	0.0992462
chr11	848386	850360	0	0.0400738	0.0410098	0.0114164
chr11	876473	878024	0	0.0284107	0.0462771	0.0148401
chr11	937797	938102	0	0.0278794	0.0490964	0.0178202
chr11	1053197	1053426	0	0.0345845	0.0456436	0.0260198
chr11	1071866	1074200	0	0.0344808	0.0505159	0.0157968
chr11	1115985	1116569	0	0.0321077	0.0599576	0.0393368
chr11	1144719	1148157	0	0.174135	0.096685	0.192134
chr11	1223368	1225295	0	0.060032	0.208024	0.0664544
chr11	1228734	1229127	0	0.0693155	0.0961153	0.0395765
chr11	1241032	1241427	0	0.0632006	0.116849	0.0864886
chr11	1243982	1246054	0	0.113301	0.154155	0.105135
chr11	1567741	1568662	0	0.0359025	0.0666951	0.0440085
chr11	1569542	1569971	0	0.0208688	0.0388984	0.0239067
chr11	1579784	1581114	0	0.0218112	0.0443209	0.0123593
chr11	1726636	1727300	0	0.070896	0.0397598	0.0823111
chr11	1776918	1778654	0	0.0607928	0.0407025	0.0237928
chr11	1791979	1792191	0	0.063199	0.0852295	0.105237
chr11	1793777	1794249	0	0.174881	0.0815759	0.181992
chr11	1804094	1805134	0	0.070896	0.0523924	0.0716854
chr11	1817561	1818376	0	0.104711	0.0643399	0.156245
chr11	1828637	1829475	0	0.0454669	0.0603897	0.0758061
chr11	1847843	1848788	0	0.123684	0.109767	0.221989
chr11	1855288	1855781	0	0.104884	0.0385685	0.0920983
chr11	2011137	2012321	0	0.0178773	0.0313791	0.00301401
chr11	2018991	2021344	0	0.0422511	0.0362793	0.010579
chr11	2024076	2024422	0	0.0265927	0.0518594	0.0145243
chr11	2158396	2159488	0	0.0274489	0.0365937	0.0141751
chr11	2171466	2173528	0	0.0274502	0.0319514	0.0199692
chr11	2211954	2213322	0	0.0274389	0.0365202	0.0191549
chr11	2223368	2224440	0	0.024473	0.0560152	0.017177
chr11	2278024	2278964	0	0.0165112	0.207758	0.0142464
chr11	2411067	2412448	0	0.0206125	0.0631013	0.0148893
chr11	2428395	2429152	0	0.015431	0.035737	0.00865068
chr11	2932823	2934559	0	0.0629067	0.0708066	0.0541554
chr11	2944926	2946071	0	0.0347241	0.0418099	0.0159913
chr11	2954606	2955350	0	0.0428242	0.0384804	0.0368376
chr11	2961831	2962635	0	0.0280075	0.0367659	0.0159609
chr11	2965039	2965401	0	0.0280497	0.0366043	0.0184812
chr11	3021560	3022579	0	0.0180795	0.0389881	0.010132
chr11	3147758	3148488	0	0.0278794	0.0387925	0.021221
chr11	3627030	3627390	0	0.0278794	0.0680404	0.0220132
chr11	7597056	7597256	0	0.0274389	0.0635131	0.0136175
chr11	7618767	7619267	0	0.0265927	0.0279044	0.00955283
chr11	9125079	9125415	0	0.0284207	0.13083	0.0376855
chr11	9131725	9132517	0	0.0265941	0.066099	0.0238588
chr11	9159300	9160828	0	0.0265927	0.0607463	0.0148763
chr11	9384891	9386427	0	0.0283094	0.0774191	0.0218002
chr11	9550287	9552961	0	0.0442312	0.0588805	0.0494044
chr11	9590384	9590720	0	0.0249911	0.0510115	0.055196
chr11	10328804	10329817	0	0.0274701	0.0522273	0.0117091
chr11	10814005	10815773	0	0.0536657	0.04507	0.0264413
chr11	10921147	10922191	0	0.158469	0.125952	0.396506
chr11	12087699	12088825	0	0.0274752	0.0352156	0.0156587
chr11	12107695	12108055	0	0.0278794	0.0593651	0.0163833
chr11	12244007	12245867	0	0.0274389	0.0618623	0.0120727
chr11	12256281	12258402	0	0.0284107	0.0602404	0.0123921
chr11	12269939	12271426	0	0.040721	0.0623605	0.0534793
chr11	12290736	12291911	0	0.0284278	0.0644464	0.0275831
chr11	12407966	12408650	0	0.0266951	0.070308	0.0287213
chr11	12705508	12706601	0	0.0243667	0.06313	0.0239407
chr11	12745089	12747443	0	0.0243667	0.0683397	0.0154968
chr11	12750042	12750269	0	0.0243667	0.0721281	0.0294811
chr11	13334644	13335200	0	0.0278794	0.0562443	0.018583
chr11	17008101	17009135	0	0.0284107	0.101418	0.0270383
chr11	18404974	18406287	0	0.0265927	0.15626	0.0118289
chr11	20000204	20000786	0	0.0265927	0.0936774	0.0261739
chr11	20016288	20017146	0	0.0274389	0.173545	0.0295369
chr11	20048657	20049168	0	0.0265927	0.0346237	0.0120371
chr11	20053177	20053674	0	0.0299583	0.0412589	0.0277591
chr11	20057051	20058153	0	0.0278794	0.055552	0.0178057
chr11	20133815	20134372	0	0.0316552	0.0565642	0.0478436
chr11	33741168	33741440	0	0.0240886	0.0447276	0.0147953
chr11	33744121	33745783	0	0.0274752	0.0372986	0.0180683
chr11	34187183	34188101	0	0.0278794	0.0331871	0.0281884
chr11	34195328	34196398	0	0.0216774	0.0785073	0.0164729
chr11	34244435	34245151	0	0.0265927	0.086764	0.0200294
chr11	34296191	34297354	0	0.0190484	0.11149	0.0186388
chr11	34366350	34368443	0	0.0274389	0.067603	0.0276212
chr11	34653217	34654159	0	0.0274389	0.0407326	0.00950357
chr11	34675470	34676766	0	0.0278794	0.0505094	0.0152125
chr11	35296535	35298296	1	0.0274489	0.061736	0.0316965
chr11	35343968	35344615	0	0.0274633	0.0831687	0.0408892
chr11	35384165	35384512	1	0.0223722	0.0968363	0.0275592
chr11	35385376	35386067	1	0.0278801	0.0615713	0.0520398
chr11	35387417	35387978	1	0.0240886	0.0798713	0.0328507
chr11	35411520	35414089	1	0.0295646	0.0669323	0.115439
chr11	35425141	35426400	1	0.0223722	0.088397	0.025434
chr11	45000212	45001852	0	0.033151	0.0715038	0.0298001
chr11	45177789	45178633	0	0.0221809	0.0781961	0.0184721
chr11	45182622	45183617	0	0.0248766	0.0431738	0.0193086
chr11	45919178	45921670	0	0.0274657	0.0594131	0.00439691
chr11	45951336	45952186	0	0.0251515	0.0660554	0.0215839
chr11	46258705	46261079	0	0.0240886	0.0605811	0.0130215
chr11	46295398	46296041	0	0.0274389	0.0742448	0.0124696
chr11	46315244	46317578	0	0.0278794	0.0291019	0.0144209
chr11	46329922	46331720	0	0.0278794	0.0368711	0.0124835
chr11	46384551	46385529	0	0.0274752	0.0328831	0.0135871
chr11	46404547	46405033	0	0.0274389	0.0324819	0.0145752
chr11	46847831	46848834	0	0.0265927	0.0429838	0.0112678
chr11	47210867	47211298	0	0.0611248	0.0753404	0.115375
chr11	47215450	47216063	0	0.067424	0.0660835	0.114918
chr11	47255546	47256552	0	0.316081	0.0562386	0.230778
chr11	47264947	47265410	0	0.0700862	0.047948	0.118025
chr11	47278948	47279745	0	0.109013	0.0520432	0.0938511
chr11	47376345	47377461	0	0.0658575	0.0299584	0.0277895
chr11	47428485	47431544	0	0.0335871	0.0580105	0.0208674
chr11	47437434	47438186	0	0.0222693	0.0357082	0.0109585
chr11	47608352	47609709	0	0.0139629	0.0378077	0.00757692
chr11	48073833	48074165	0	0.0265927	0.0674302	0.00948834
chr11	57078572	57079411	0	0.0274633	0.037156	0.0355027
chr11	57089673	57090387	0	0.0274489	0.0456269	0.0283211
chr11	57243726	57245615	0	0.0284107	0.0422106	0.0149503
chr11	60709264	60711041	0	0.0239391	0.0654781	0.0116344
chr11	60897155	60898159	0	0.0197806	0.0834993	0.0206642
chr11	60908880	60909510	0	0.0205919	0.0530054	0.02054
chr11	60916992	60918014	0	0.0378482	0.0759169	0.0371683
chr11	60926076	60926488	0	0.0485736	0.0482596	0.0416942
chr11	61112640	61114303	0	0.0334266	0.04022	0.0128204
chr11	61151819	61153416	0	0.0367386	0.0711545	0.0205066
chr11	61256015	61257707	0	0.0533681	0.0467749	0.0326021
chr11	61269816	61271187	0	0.0293573	0.0340523	0.0225411
chr11	61279997	61281279	0	0.0212702	0.0523213	0.0117674
chr11	61311201	61311703	0	0.0274389	0.0370549	0.020384
chr11	61362812	61363503	0	0.0200147	0.045289	0.0153131
chr11	61368543	61369740	0	0.022531	0.0348789	0.0155649
chr11	61376860	61377877	0	0.0219042	0.047154	0.0109809
chr11	61394027	61395989	0	0.0582686	0.055758	0.0431586
chr11	61462452	61464972	0	0.0284107	0.0410868	0.014451
chr11	61467272	61468085	0	0.0284107	0.0465701	0.014052
chr11	61497718	61498259	0	0.0278794	0.0475436	0.0165227
chr11	61549894	61550660	0	0.0274389	0.0268364	0.0210992
chr11	61665112	61667120	0	0.0267532	0.0308606	0.00742768
chr11	61717006	61717399	0	0.0915824	0.0562046	0.105137
chr11	61730233	61730773	0	0.198663	0.0446913	0.159153
chr11	61739237	61740553	0	0.18763	0.101091	0.34187
chr11	61748487	61748757	0	0.088407	0.0914593	0.163821
chr11	61753407	61753923	0	0.0606061	0.0836641	0.0918059
chr11	61779800	61781435	0	0.245681	0.121217	0.376981
chr11	62162300	62163019	0	0.0999317	0.0567678	0.165357
chr11	62267092	62268282	0	0.0933276	0.0526847	0.0661305
chr11	62305790	62307095	0	0.0477784	0.0481987	0.0297415
chr11	62320011	62321391	0	0.225765	0.0449248	0.100376
chr11	62323619	62324229	0	0.214204	0.0545856	0.192605
chr11	62361041	62361354	0	0.0755974	0.0344822	0.0575474
chr11	62366619	62367025	0	0.0860774	0.0488943	0.0608803
chr11	62625140	62625396	0	0.141685	0.101157	0.225278
chr11	62643319	62643899	0	0.141685	0.0493941	0.170571
chr11	63467355	63467725	0	0.0274579	0.0454022	0.0211863
chr11	63614818	63615383	0	0.0103782	0.0467051	0.0119686
chr11	63636498	63637034	0	0.00697069	0.05805	0.0111774
chr11	63639437	63640582	0	0.00602367	0.0487081	0.00344599
chr11	63766481	63767284	0	0.016177	0.0760114	0.0328483
chr11	63897774	63899682	0	0.0278794	0.0280638	0.0185722
chr11	63949038	63949333	0	0.0292813	0.060715	0.109945
chr11	64004965	64005383	0	0.141949	0.056907	0.20395
chr11	64036166	64039157	0	0.402787	0.109685	0.246367
chr11	64509983	64512792	0	0.0274752	0.0340306	0.0122849
chr11	64618426	64618959	0	0.0136575	0.0402207	0.00595474
chr11	64622370	64623179	0	0.0347263	0.0367635	0.0178409
chr11	64631645	64632910	0	0.0332745	0.0346065	0.013679
chr11	64635731	64638995	0	0.0265584	0.0348142	0.0027242
chr11	64783952	64784577	0	0.0322201	0.0342503	0.0407584
chr11	64872175	64873224	0	0.0539839	0.0480764	0.051712
chr11	64876214	64876601	0	0.0548137	0.0617154	0.0656238
chr11	64892201	64892705	0	0.0427667	0.064616	0.0242025
chr11	64918098	64918885	0	0.061942	0.115011	0.119733
chr11	64936496	64938578	0	0.0425619	0.0439139	0.0197697
chr11	65148410	65150503	0	0.117884	0.0620298	0.0386146
chr11	65156065	65156426	0	0.0663738	0.0562665	0.14156
chr11	65158185	65158913	0	0.108879	0.056678	0.139137
chr11	65183630	65184445	0	0.0197632	0.0311731	0.0173015
chr11	65185760	65187748	0	0.118916	0.0474622	0.0735479
chr11	65195782	65197741	0	0.13502	0.0576603	0.156127
chr11	65209640	65210726	0	0.127647	0.054635	0.127813
chr11	65238876	65239927	1	0.065269	0.0487462	0.0623329
chr11	65254850	65255470	1	0.0984894	0.160867	0.227595
chr11	65259206	65259605	1	0.0813204	0.117742	0.17011
chr11	65271581	65271832	1	0.106967	0.0580353	0.211525
chr11	65274936	65276187	1	0.0545443	0.128617	0.0614617
chr11	65307234	65309429	0	0.121863	0.0544054	0.0602988
chr11	65313429	65314489	0	0.143049	0.0440488	0.100201
chr11	65318377	65319873	0	0.141489	0.0443136	0.0601622
chr11	65320789	65321188	0	0.0713263	0.0450559	0.0582231
chr11	65323334	65323597	0	0.105821	0.0500616	0.077196
chr11	65327497	65328384	0	0.180261	0.0391909	0.144755
chr11	65344866	65345151	0	0.0991984	0.0308973	0.0603853
chr11	65409186	65409568	0	0.0693064	0.061236	0.0741515
chr11	65417955	65420835	0	0.0858757	0.0618895	0.0165466
chr11	65559208	65561203	0	0.132291	0.083737	0.137073
chr11	65581762	65582962	0	0.059849	0.0615626	0.0806109
chr11	65585141	65586022	0	0.0911985	0.0786582	0.172757
chr11	65779897	65781201	0	0.0530295	0.0436015	0.00982161
chr11	65848014	65849381	0	0.0261105	0.057136	0.0221018
chr11	65880331	65881600	0	0.042309	0.084126	0.0586118
chr11	65893883	65894706	0	0.0274389	0.0638809	0.0148581
chr11	65910193	65910985	0	0.0274389	0.0677705	0.0154532
chr11	66079283	66080652	0	0.0173044	0.0384123	0.00442225
chr11	66133184	66133451	0	0.0393454	0.0483805	0.0252751
chr11	66485780	66488299	0	0.0583803	0.101632	0.00735868
chr11	66516475	66516943	0	0.0164783	0.058945	0.0255383
chr11	66648012	66649125	0	0.0478976	0.0553816	0.0252044
chr11	66741891	66743856	0	0.0389572	0.0512442	0.0231534
chr11	66751436	66751797	0	0.0298534	0.0633061	0.0497369
chr11	66752979	66756059	0	0.0249546	0.0614756	0.00509845
chr11	66763495	66765049	0	0.0126707	0.0579435	0.00493162
chr11	66795120	66795752	0	0.0368031	0.0582275	0.0417406
chr11	66798219	66799882	0	0.0259863	0.117467	0.0224698
chr11	66821355	66821662	0	0.0246526	0.254656	0.0627179
chr11	66845155	66846165	0	0.0483179	0.122022	0.0618043
chr11	67015794	67016750	0	0.0823886	0.0629659	0.0669061
chr11	67020310	67021669	0	0.0683302	0.0464139	0.0580501
chr11	67028715	67030503	0	0.0570094	0.0426949	0.0404169
chr11	67039114	67039535	0	0.0484567	0.0567487	0.0633778
chr11	67040997	67041382	0	0.0379358	0.0524336	0.0594343
chr11	67079010	67080504	0	0.0696202	0.125905	0.0600151
chr11	67113151	67114235	0	0.0672253	0.059628	0.0398997
chr11	67146795	67147489	0	0.0497738	0.0803888	0.128617
chr11	67177437	67177916	0	0.0149539	0.0442232	0.0182866
chr11	67182620	67182839	0	0.0102571	0.0512463	0.00997744
chr11	67188195	67189195	0	0.0300998	0.0480941	0.0301348
chr11	67203827	67204898	0	0.0258125	0.0336159	0.00755039
chr11	67230694	67232503	0	0.0260732	0.035779	0.00691248
chr11	67273113	67273831	0	0.0467227	0.0380484	0.0326193
chr11	67777519	67778524	0	0.0271528	0.06404	0.0274173
chr11	67780650	67782436	0	0.0699464	0.054156	0.0420119
chr11	67788102	67789095	0	0.0337297	0.0601449	0.0363714
chr11	67913648	67914923	0	0.0191889	0.0461483	0.00963754
chr11	67917649	67917961	0	0.0198793	0.0511255	0.0156597
chr11	68108379	68111699	0	0.126678	0.0749237	0.0826491
chr11	68119878	68122316	0	0.0249668	0.118282	0.0173592
chr11	68147713	68148798	0	0.0908438	0.0777854	0.0700224
chr11	68173525	68174672	0	0.0273895	0.076039	0.0352902
chr11	68530232	68531981	0	0.0278794	0.032018	0.0157213
chr11	68584688	68587409	0	0.0223525	0.035272	0.0127891
chr11	68873582	68874639	0	0.308964	0.0482568	0.271577
chr11	68882158	68883549	0	0.286791	0.0490334	0.276053
chr11	68890106	68891454	0	0.425187	0.0419141	0.425366
chr11	69044686	69045970	0	0.0540712	0.0479198	0.0998518
chr11	69069074	69069772	0	0.228855	0.074045	0.291658
chr11	69074257	69074537	0	0.0466243	0.0597772	0.0790085
chr11	69167490	69169353	0	0.0694939	0.0637695	0.0779728
chr11	69191605	69193027	0	0.0466243	0.0771344	0.0644987
chr11	69251516	69252537	0	0.175097	0.0942128	0.192059
chr11	69256885	69258035	0	0.275834	0.0532673	0.276432
chr11	69259283	69259852	0	0.0540712	0.0569494	0.0982257
chr11	69265432	69265652	0	0.0553923	0.0516821	0.100535
chr11	69281798	69282315	0	0.0464355	0.0565223	0.0581954
chr11	69294138	69296470	0	0.256226	0.0520784	0.180545
chr11	69299265	69300594	0	0.115834	0.0437979	0.0879604
chr11	69329798	69330592	0	0.109679	0.0684391	0.175174
chr11	69338882	69340618	0	0.0934338	0.0824174	0.0987816
chr11	69344668	69346816	0	0.0540712	0.0332832	0.0655515
chr11	69458125	69459486	0	0.401266	0.0359222	0.301036
chr11	69468834	69470172	0	0.351067	0.0493509	0.24935
chr11	69706252	69708279	0	0.041404	0.0603114	0.0156837
chr11	69913844	69914666	0	0.0278794	0.0265963	0.0168502
chr11	70029290	70030021	0	0.0284107	0.0648036	0.0148737
chr11	70058392	70058776	0	0.0416095	0.0653662	0.0590072
chr11	70079350	70080409	0	0.0475628	0.0617189	0.0410806
chr11	70089820	70090520	0	0.0512598	0.0666363	0.0742556
chr11	70093619	70095112	0	0.036664	0.0618943	0.0290958
chr11	70127256	70128456	0	0.0512598	0.0595888	0.0342913
chr11	70962463	70964740	0	0.0295854	0.0377077	0.0260619
chr11	70966483	70967460	0	0.025268	0.0560568	0.0184202
chr11	70994957	70996061	0	0.0364526	0.0595734	0.0412282
chr11	71010181	71010960	0	0.0274463	0.06665	0.0260606
chr11	71192144	71193055	0	0.0279748	0.0591324	0.0157239
chr11	71198916	71200348	0	0.0291894	0.038681	0.0176482
chr11	71215148	71216427	0	0.0240707	0.0498381	0.011886
chr11	71750799	71752981	0	0.128192	0.0418503	0.081616
chr11	71759859	71760347	0	0.0302168	0.0418665	0.0285028
chr11	71780822	71781317	0	0.0444112	0.049821	0.0421478
chr11	71792969	71793304	0	0.0307576	0.0468126	0.0289244
chr11	71938443	71939618	0	0.0252335	0.0408116	0.0122471
chr11	71948856	71949552	0	0.0356392	0.0494094	0.027748
chr11	72386343	72388386	0	0.031735	0.0297348	0.00798542
chr11	72452467	72453466	0	0.0364693	0.0375915	0.0196013
chr11	72481932	72482710	0	0.0262034	0.0474473	0.0378951
chr11	72488948	72489257	0	0.0532568	0.0788156	0.0600942
chr11	72497387	72497836	0	0.044546	0.0308259	0.0568254
chr11	72527663	72527915	0	0.0320415	0.062025	0.0309183
chr11	72532790	72533842	0	0.04334	0.0501563	0.058089
chr11	72896102	72897224	0	0.06305	0.11309	0.0833278
chr11	72904513	72906746	0	0.0316093	0.123413	0.0469928
chr11	72938807	72939811	0	0.0309312	0.0921732	0.0212725
chr11	73024824	73025892	0	0.0190791	0.0464211	0.0144936
chr11	73033769	73035093	0	0.0514869	0.0586097	0.0415796
chr11	73045679	73047107	0	0.0431445	0.0460526	0.0246171
chr11	73087084	73088502	0	0.0500869	0.035227	0.0175349
chr11	73097127	73097385	0	0.0278794	0.0608155	0.0212897
chr11	73371070	73372749	0	0.0475041	0.0526328	0.0180495
chr11	73490115	73491726	0	0.0353355	0.14479	0.0337128
chr11	73675357	73676454	0	0.0316552	0.0391376	0.0268073
chr11	73685001	73685714	0	0.0278803	0.0521806	0.0224782
chr11	73691167	73691820	0	0.0282455	0.0421118	0.0169186
chr11	73777822	73778022	0	0.0284107	0.0538182	0.0276218
chr11	73780106	73780896	0	0.025268	0.054035	0.0192016
chr11	75036842	75037411	0	0.0265927	0.0515728	0.0145321
chr11	75061754	75064396	0	0.0232164	0.0735058	0.00471718
chr11	75083112	75083874	0	0.0279696	0.104252	0.0256275
chr11	75133040	75134004	0	0.0280084	0.0479357	0.0211972
chr11	75209982	75211119	0	0.0278794	0.0315145	0.0211954
chr11	75235800	75237325	0	0.0274633	0.0245291	0.0332439
chr11	75287480	75288616	0	0.0251515	0.0543817	0.0246429
chr11	76480795	76482353	0	0.0278794	0.126361	0.0184518
chr11	76499359	76500189	0	0.0265927	0.0828953	0.00883766
chr11	76512398	76513751	0	0.0274752	0.0521592	0.0112541
chr11	77751079	77752298	0	0.0274752	0.0388443	0.0134517
chr11	77861952	77862218	0	0.0239648	0.0422414	0.0165479
chr11	78770884	78771845	0	0.0265927	0.0452245	0.031402
chr11	80410815	80411043	0	0.0274389	0.0023344	0.00301674
chr11	80413359	80413715	0	0.0278794	0.0022692	0.00257969
chr11	80431411	80431628	0	0.0278794	0.00293448	0.00305149
chr11	80432990	80433217	0	0.0278794	0.00248946	0.00292178
chr11	82756006	82756312	0	0.0313582	0.0348782	0.0294378
chr11	82803729	82804342	0	0.133668	0.0420985	0.1134
chr11	85434076	85434569	0	0.024415	0.0386382	0.0137644
chr11	85524973	85525608	1	0.0343857	0.0804122	0.0589437
chr11	85538743	85540030	1	0.0545212	0.0734593	0.0447693
chr11	85555070	85556376	1	0.0274369	0.0696922	0.0188442
chr11	85565492	85566378	0	0.0575208	0.0454014	0.0363826
chr11	85878588	85879059	0	0.0265927	0.0902466	0.0175341
chr11	86416696	86417931	0	0.0245815	0.0750951	0.0194015
chr11	86451659	86451943	0	0.0378632	0.0924142	0.0344483
chr11	86486579	86487718	0	0.0326289	0.0685181	0.0459954
chr11	86501180	86502530	0	0.0245815	0.043883	0.0152152
chr11	86711181	86711528	0	0.0274579	0.0625848	0.0258709
chr11	86741728	86741938	0	0.0271847	0.0747406	0.029239
chr11	102337652	102338381	0	0.0278623	0.0327056	0.0136545
chr11	107710946	107711883	0	0.0274389	0.057214	0.0185057
chr11	110236997	110237343	0	0.0240886	0.0540269	0.0137385
chr11	111853887	111854525	0	0.0284107	0.0392953	0.0143191
chr11	117184796	117185395	0	0.0274389	0.0415057	0.0147976
chr11	118112079	118112903	0	0.0239648	0.0285001	0.0157914
chr11	118145084	118146257	0	0.0274489	0.0612348	0.0206481
chr11	118185702	118187785	0	0.0274489	0.0353078	0.0178275
chr11	118309430	118309684	0	0.0278801	0.0636671	0.0192616
chr11	118491781	118492262	0	0.0274389	0.049725	0.0103746
chr11	118493150	118494356	0	0.0274389	0.0643664	0.0120383
chr11	118505114	118506112	0	0.0284107	0.0434712	0.0140268
chr11	118511523	118512766	0	0.0284107	0.0686442	0.0138881
chr11	118740564	118741754	0	0.140295	0.0859331	0.165865
chr11	118758457	118758998	0	0.0842488	0.06617	0.0843071
chr11	118763193	118763615	0	0.0969686	0.0557958	0.0989509
chr11	118777707	118778241	0	0.0250016	1e-07	1e-07
chr11	118781130	118783447	0	0.27022	0.0504443	0.19587
chr11	118787550	118789250	0	0.0485458	1.37858e-06	1e-07
chr11	118826746	118827665	0	0.0813965	0.0565302	0.0668605
chr11	119536411	119537520	0	0.0265927	0.0748944	0.0173972
chr11	119991903	119992854	0	0.0215551	0.11314	0.0570119
chr11	119995759	119996134	0	0.0240778	0.0957131	0.0683618
chr11	120039381	120040326	0	0.024678	0.0714963	0.0309275
chr11	120106990	120107807	0	0.0400426	0.0684684	0.0437101
chr11	120172639	120174001	0	0.0259567	0.0854984	0.0364498
chr11	122943015	122943339	0	0.0278794	0.0679403	0.0208454
chr11	125298455	125299381	0	0.0181689	0.110019	0.0308077
chr11	126235072	126236220	0	0.0274389	0.0471782	0.0102565
chr11	126252312	126253353	0	0.0274752	0.0428609	0.0148864
chr11	126272846	126273363	0	0.0278794	0.0488525	0.0131328
chr11	129185571	129186230	0	0.0274389	0.120195	0.0207719
chr11	129327039	129327601	0	0.0284207	0.0647667	0.0369177
chr11	129328427	129329336	0	0.0274752	0.0427306	0.0287526
chr11	129564416	129566295	0	0.0284207	0.0808329	0.0237213
chr11	129723233	129724667	0	0.0274502	0.0355125	0.0316219
chr11	129731550	129732289	0	0.0265941	0.0483993	0.0232973
chr11	129734590	129735029	0	0.0274489	0.0471771	0.0254823
chr11	130050334	130052198	0	0.0284107	0.0516857	0.018216
chr11	133797338	133798947	0	0.0278794	0.0234302	0.020111
chr12	740254	741932	0	0.0279428	0.0405486	0.0230562
chr12	833624	834651	0	0.0207397	0.0704955	0.0191344
chr12	2045635	2046064	0	0.0284107	0.041318	0.0137388
chr12	3856861	3858079	0	0.0284107	0.052428	0.0299243
chr12	6178666	6179160	0	0.0237081	0.0619532	0.0404066
chr12	6193454	6194235	0	0.025619	0.0445744	0.0270901
chr12	6202269	6202843	0	0.0189234	0.0603867	0.0353512
chr12	6290890	6291986	0	0.00976117	0.0543645	0.00964113
chr12	6324399	6325723	0	0.0274817	0.0398712	0.0269599
chr12	6338003	6339043	0	0.0159312	0.0683919	0.0242841
chr12	6344190	6345105	0	0.0267449	0.0612683	0.0403202
chr12	6387303	6388219	0	0.0255656	0.0629985	0.0391299
chr12	6389238	6389595	0	0.0194837	0.0637397	0.0469233
chr12	6421606	6422698	0	0.0223404	0.0527692	0.0223276
chr12	6431005	6432961	0	0.00690759	0.045362	0.00349106
chr12	6444893	6446094	0	0.0271099	0.0496999	0.0249354
chr12	6472412	6473575	0	0.0423161	0.0488146	0.0361588
chr12	6480202	6480735	0	0.019308	0.0604626	0.0194183
chr12	6481643	6481999	0	0.0301649	0.0379286	0.0253669
chr12	6493004	6494101	0	0.0478187	0.0482974	0.051037
chr12	6560344	6561848	0	0.0357001	0.0403926	0.0235373
chr12	6638075	6638340	0	0.0199279	0.055318	0.0351408
chr12	6722263	6724260	0	0.00872295	0.0370866	0.00244089
chr12	6884926	6885355	0	0.0979607	0.0536754	0.116321
chr12	6887466	6888438	0	0.043138	0.0564028	0.0407318
chr12	6978629	6978889	0	0.128656	0.0358031	0.132515
chr12	6999906	7001042	0	0.210428	0.0598656	0.268584
chr12	7023085	7024777	0	0.0933127	0.0316724	0.0559799
chr12	7034698	7035229	0	0.117903	0.0659405	0.125504
chr12	7040088	7040470	0	0.0445291	0.0483897	0.0727207
chr12	7074269	7074583	0	0.0595502	0.0375054	0.0617678
chr12	7087633	7087981	0	0.0225056	0.0367479	0.0194882
chr12	8839636	8840816	0	0.0274389	0.0441534	0.00899935
chr12	9791166	9791504	0	0.0265941	0.0454818	0.0135619
chr12	9815092	9815928	0	0.0284207	0.0758513	0.0203711
chr12	11883095	11883684	0	0.0265941	0.115845	0.027361
chr12	12038126	12039367	0	0.027462	0.122181	0.031326
chr12	12223655	12224573	0	0.0284207	0.0462322	0.0134525
chr12	12622366	12622644	0	0.0274389	0.0694989	0.0245265
chr12	12691953	12692718	0	0.0223991	0.0534582	0.0426516
chr12	12728130	12729432	0	0.0203368	0.0634043	0.0190048
chr12	12735727	12736244	0	0.0610383	0.0936852	0.0995626
chr12	12739797	12740218	0	0.0203368	0.119588	0.0338566
chr12	12867192	12867758	0	0.0289015	0.0971868	0.0439559
chr12	12898566	12898981	0	0.0259413	0.057319	0.0404652
chr12	12956107	12957746	0	0.136473	0.0531331	0.115399
chr12	12972356	12973340	0	0.0578246	0.0426314	0.0621441
chr12	12988096	12988817	0	0.0569881	0.0732781	0.0864111
chr12	12989941	12990439	0	0.0595378	0.156797	0.1338
chr12	13025033	13026177	0	0.0861521	0.101548	0.120383
chr12	13036282	13036876	0	0.0998546	0.0618725	0.109404
chr12	14392233	14393731	0	0.0274489	0.127343	0.0451978
chr12	14410605	14411307	0	0.0212108	0.128671	0.0441132
chr12	14537797	14538400	0	0.0278794	0.0256554	0.01442
chr12	14929645	14930536	0	0.0284107	0.0509537	0.0164955
chr12	15304463	15306035	0	0.0293522	0.0377895	0.0144975
chr12	15368715	15369689	0	0.0334843	0.0460132	0.0343779
chr12	15396051	15396874	0	0.0208543	0.0673897	0.0215404
chr12	15954681	15954891	0	0.0221809	0.0781945	0.0214218
chr12	26427122	26428004	0	0.0278794	0.0618714	0.0207257
chr12	27343332	27344328	0	0.0274594	0.0696108	0.0207024
chr12	27776627	27776987	0	0.0274389	0.0686448	0.01883
chr12	31515028	31516286	0	0.0274752	0.0941811	0.0166902
chr12	32551846	32553456	0	0.0278794	0.0609429	0.0289391
chr12	33740286	33741306	0	0.0265888	0.0866118	0.0232307
chr12	45626690	45627055	0	0.0274817	0.0716946	0.0156792
chr12	45628038	45629843	0	0.0274579	0.0621434	0.0105711
chr12	45677514	45678602	0	0.0271847	0.0496243	0.0235901
chr12	46547078	46548640	1	0.0394081	0.0698485	0.0269355
chr12	46570315	46570601	1	0.068563	0.0702649	0.101224
chr12	46602295	46604254	0	0.039221	0.061194	0.0129238
chr12	46652894	46655232	0	0.0401456	0.112896	0.0173204
chr12	46786468	46786781	0	0.0587245	0.0645132	0.184468
chr12	46836280	46836968	0	0.0506306	0.0807619	0.104091
chr12	46849426	46850127	0	0.0687917	0.0895736	0.146768
chr12	46867313	46867934	0	0.0418472	0.0838752	0.0855811
chr12	46886230	46888427	0	0.0857959	0.119143	0.16359
chr12	47058804	47059199	0	0.0837008	0.14098	0.283529
chr12	47426205	47427777	0	0.0223525	0.133627	0.0216177
chr12	47476659	47476915	1	0.0274389	0.0824936	0.0126514
chr12	47491012	47491985	1	0.0223525	0.0741662	0.0127924
chr12	47614513	47615657	0	0.0240886	0.0465971	0.0121503
chr12	47770787	47771885	0	0.0274752	0.0398508	0.0322112
chr12	48115939	48116510	0	0.0278801	0.030252	0.0224228
chr12	48135289	48136339	0	0.0596454	0.0409813	0.0323642
chr12	48162232	48162606	0	0.0265941	0.0600937	0.0201258
chr12	48175673	48176147	0	0.0417733	0.0460431	0.0337952
chr12	48195466	48196495	0	0.0433161	0.052565	0.0373167
chr12	48202658	48203120	0	0.0410141	0.0775768	0.0474154
chr12	48222495	48223391	0	0.0407148	0.292884	0.0440373
chr12	48229475	48229963	0	0.0417733	0.0547651	0.0316493
chr12	48337336	48337790	0	0.0181689	0.0689115	0.014211
chr12	48344660	48345155	0	0.0219478	0.0996296	0.0162637
chr12	48415468	48417550	0	0.0265927	0.0873663	0.0091208
chr12	48719437	48720913	0	0.0265927	0.0725335	0.013494
chr12	49173455	49175996	0	0.0216067	0.0332218	0.00217209
chr12	49188623	49190215	0	0.0238035	0.0478115	0.0181633
chr12	49220282	49220586	0	0.0209912	0.0404457	0.0183992
chr12	49275661	49277356	0	0.0222222	0.153205	0.0185701
chr12	49364595	49366683	0	0.0265927	0.0323821	0.00617065
chr12	49448963	49450118	0	0.0291954	0.0526768	0.0115909
chr12	49646843	49647314	0	0.0465153	0.0665217	0.0812609
chr12	49669808	49671405	0	0.0659269	0.0559859	0.0522528
chr12	49672682	49673764	0	0.0465153	0.0458493	0.0547645
chr12	49739875	49741904	0	0.0929561	0.0483104	0.0839445
chr12	49934248	49935418	0	0.0273015	0.0499818	0.0127504
chr12	50012901	50013309	0	0.0273015	0.0657093	0.0424853
chr12	50030676	50031334	0	0.0274752	0.0368664	0.0226304
chr12	50036244	50036696	0	0.0656624	0.0503209	0.0787114
chr12	50144164	50144790	0	0.048118	0.0424052	0.0529718
chr12	50281194	50282801	0	0.0265941	0.0315461	0.0195949
chr12	50287952	50288529	0	0.0278801	0.0331887	0.028462
chr12	50356469	50357055	0	0.0278794	0.030491	0.0127354
chr12	50478496	50480285	0	0.0342475	0.0395171	0.0252047
chr12	50497580	50498108	0	0.0187023	0.0549646	0.0125842
chr12	50595706	50596409	0	0.0274389	0.0350756	0.0122197
chr12	50966111	50966625	0	0.0274489	0.0761948	0.0314331
chr12	50975022	50975698	0	0.0274633	0.0730901	0.0231151
chr12	51030376	51032011	0	0.0261152	0.0715848	0.0332777
chr12	51180439	51181753	0	0.0215118	0.0612886	0.0181775
chr12	51399031	51399898	0	0.0425296	0.0439957	0.0357612
chr12	51418060	51418926	0	0.0536966	0.0283685	0.0341632
chr12	52426299	52427224	0	0.0680417	0.0564914	0.0432682
chr12	52453059	52455522	0	0.0557088	0.0488481	0.030108
chr12	52476691	52477549	0	0.0501437	0.0446727	0.0354644
chr12	52513252	52514151	0	0.0831692	0.0472616	0.0843278
chr12	52541044	52543600	1	0.317582	0.135178	0.312956
chr12	52549279	52551627	1	0.399299	0.0594266	0.19425
chr12	52557653	52559606	1	0.431517	0.0613534	0.422869
chr12	52569868	52570087	0	0.0274128	0.0412141	0.0276242
chr12	52576761	52577255	0	0.173243	0.0596146	0.189828
chr12	52579467	52580199	0	0.392837	0.0631065	0.440583
chr12	52581446	52581739	0	0.223733	0.0937473	0.344409
chr12	52585654	52586656	0	0.353441	0.0607466	0.320032
chr12	52594248	52595210	0	0.427548	0.0499487	0.468715
chr12	52596811	52597676	0	0.455844	0.0597667	0.541564
chr12	52609376	52609776	0	0.379017	0.0692801	0.545677
chr12	52610951	52611437	0	0.436332	0.0822141	0.570222
chr12	52622177	52622897	0	0.5	0.0530102	0.571988
chr12	52624265	52625528	0	0.50828	0.0625366	0.604645
chr12	52628713	52630338	0	0.590843	0.180994	0.76702
chr12	52637176	52638224	0	0.388259	0.0914463	0.5
chr12	52640964	52641687	0	0.460482	0.0617066	0.59496
chr12	52645916	52646738	0	0.0891437	0.0487428	0.127472
chr12	52672340	52675032	0	0.412398	0.106679	0.372582
chr12	52702053	52703083	0	0.408526	0.0425095	0.440095
chr12	52732062	52732721	0	0.17537	0.0396029	0.113716
chr12	52737875	52740070	0	0.426727	0.0418944	0.322033
chr12	52754019	52754890	0	0.12259	0.0396089	0.0697125
chr12	52792021	52792956	0	0.0284107	0.0388501	0.0155878
chr12	52932855	52933252	0	0.0278801	0.0305557	0.0282285
chr12	53240217	53241803	0	0.0274752	0.0318838	0.0157703
chr12	53253665	53254557	0	0.0274389	0.0381027	0.0143911
chr12	53264072	53265296	1	0.201078	0.0417086	0.091519
chr12	53267577	53268776	1	0.416857	0.0661669	0.360314
chr12	53281861	53282103	1	0.171573	0.0443908	0.213386
chr12	53282924	53283228	1	0.102587	0.0586058	0.0767613
chr12	53288843	53290482	1	0.358105	0.05884	0.263922
chr12	53300966	53302265	1	0.260336	0.0470411	0.137135
chr12	53307158	53307644	0	0.172268	0.0580594	0.129284
chr12	53309793	53310318	0	0.191389	0.0560352	0.160234
chr12	53314720	53315211	0	0.227757	0.0425034	0.171278
chr12	53318947	53321580	0	0.277424	0.0580685	0.0623
chr12	53339234	53340924	1	0.293108	0.103983	0.351285
chr12	53345710	53346426	1	0.155796	0.0802151	0.316612
chr12	53350820	53352091	1	0.18547	0.0894801	0.219664
chr12	53353515	53354347	1	0.152762	0.0619216	0.217569
chr12	53356341	53356748	1	0.0765697	0.143219	0.169279
chr12	53358389	53359380	1	0.27912	0.123059	0.396476
chr12	53361375	53361688	1	0.0495775	0.0747901	0.117452
chr12	53363571	53364253	1	0.0466905	0.0586808	0.0874954
chr12	53365374	53366124	1	0.339873	0.0717472	0.587028
chr12	53405825	53406027	0	0.0529015	0.0499247	0.0854026
chr12	53459751	53460372	0	0.0265927	0.0382736	0.0102388
chr12	53491454	53493551	0	0.0352987	0.0330454	0.00886313
chr12	53551515	53553669	0	0.0108612	0.0599887	0.00323359
chr12	53607055	53608042	0	0.0347424	0.0367512	0.0144814
chr12	53618309	53618669	0	0.00371254	0.0348326	0.000972371
chr12	53764497	53765615	0	0.0440434	0.104917	0.0504235
chr12	53813568	53815691	0	0.0592909	0.0472302	0.0464508
chr12	53820937	53822661	0	0.023498	0.0428033	0.011101
chr12	53886327	53887490	0	0.0555456	0.0522319	0.0428114
chr12	53931803	53932718	0	0.0310204	0.0557705	0.036798
chr12	54069479	54070796	0	0.0600685	0.0277557	0.0622255
chr12	54197646	54198723	0	0.131593	0.0977085	0.171304
chr12	54218988	54219623	0	0.0431942	0.0916353	0.090126
chr12	54238766	54240062	0	0.060045	0.0892812	0.0683849
chr12	54377153	54378989	0	0.0955702	0.0517962	0.0453325
chr12	54528600	54529577	0	0.0274489	0.0335842	0.0243713
chr12	54552929	54553395	0	0.0278794	0.0362824	0.0221661
chr12	54566929	54569503	0	0.0284207	0.0615426	0.0208164
chr12	54679782	54680120	0	0.027509	0.0357434	0.0265363
chr12	54694504	54695001	0	0.0327593	0.043372	0.0221457
chr12	54697988	54698302	0	0.030667	0.0695263	0.0462762
chr12	54752075	54753531	0	0.0334095	0.0214142	0.0118625
chr12	54772658	54773963	0	0.0265927	0.0198611	0.0121653
chr12	54781204	54782408	0	0.0604439	0.037084	0.0402619
chr12	54785078	54785293	0	0.0278794	0.0330018	0.0145009
chr12	56312728	56313083	0	0.0364005	0.0438499	0.0309005
chr12	56324570	56325177	0	0.081252	0.0736921	0.106388
chr12	56326942	56327588	0	0.0346722	0.0420577	0.0252456
chr12	56348824	56350412	0	0.126643	0.0381416	0.0692901
chr12	56351385	56351762	0	0.08129	0.0446725	0.0742978
chr12	56400750	56402261	0	0.207665	0.0491315	0.185089
chr12	56422713	56423846	0	0.084546	0.0571601	0.0754321
chr12	56479121	56481346	0	0.302174	0.0476259	0.217716
chr12	57115940	57116271	0	0.0569007	0.121237	0.0493272
chr12	57487155	57488159	0	0.0429471	0.0493753	0.0182876
chr12	57490020	57490324	0	0.026471	0.0981206	0.0223439
chr12	57495702	57496780	0	0.026471	0.0674949	0.016277
chr12	57505039	57506469	0	0.050706	0.148647	0.0400166
chr12	57558735	57559912	0	0.0792856	0.0682177	0.0288022
chr12	57569200	57570894	0	0.0704655	0.0681857	0.0653538
chr12	57609604	57610842	0	0.0274389	0.0244632	0.0146156
chr12	57629113	57629326	0	0.0274752	0.0407036	0.0153245
chr12	57636540	57637803	0	0.026471	0.0426248	0.0116549
chr12	58129468	58132928	0	0.0262684	0.0394521	0.00174595
chr12	58255341	58255740	0	0.0764378	0.0622391	0.0685322
chr12	58258489	58259628	0	0.0426641	0.0600502	0.0306982
chr12	58281825	58282830	0	0.0261873	0.217576	0.0323881
chr12	58289422	58291233	0	0.0302089	0.0488811	0.0178815
chr12	62685654	62686925	0	0.027462	0.0698321	0.0195343
chr12	63192933	63194933	0	0.0211153	0.0940454	0.0217091
chr12	65018847	65019864	0	0.0577312	0.0458297	0.0348083
chr12	65065554	65067099	0	0.0691129	0.0579082	0.0325642
chr12	65189953	65191155	0	0.0265367	0.0419734	0.0212508
chr12	65204606	65205213	0	0.0254019	0.0511025	0.0288811
chr12	65210265	65210527	0	0.0251066	0.0611363	0.0284975
chr12	67461392	67463745	0	0.0251515	0.0705033	0.0823108
chr12	68024549	68024806	0	0.0265927	0.0829666	0.0116322
chr12	68758768	68759525	0	0.0200265	0.0508204	0.0127927
chr12	68978090	68979017	0	0.0205863	0.112061	0.0271375
chr12	69180802	69181486	0	0.0236947	0.0750962	0.0201595
chr12	69186348	69187380	0	0.0236947	0.0703931	0.016121
chr12	76114646	76116663	0	0.0291752	0.0621046	0.0242009
chr12	76337586	76338664	0	0.0230391	0.0707826	0.0231868
chr12	76371662	76372337	0	0.0346612	0.089613	0.0709397
chr12	79452120	79452574	0	0.0274389	0.0694855	0.0144131
chr12	79940898	79942029	0	0.0409753	0.0801283	0.0505362
chr12	89858716	89859202	0	0.0273542	0.084289	0.0291811
chr12	90156239	90157153	0	0.0262162	0.0813293	0.0209725
chr12	90162732	90163500	0	0.022958	0.20643	0.0267548
chr12	91774426	91776134	0	0.0274489	0.0151244	0.0166907
chr12	91781466	91782807	0	0.0193404	0.0175093	0.0128296
chr12	92279501	92280068	0	0.0265941	0.037891	0.0407289
chr12	93935391	93936258	0	0.0218502	0.0644982	0.0147571
chr12	96612879	96613942	0	0.0274389	0.0422384	0.0135718
chr12	96657140	96657703	0	0.0278794	0.0451637	0.0197561
chr12	97949450	97950610	1	0.0265927	0.0611514	0.00943699
chr12	97961471	97963105	1	0.0278794	0.0542461	0.0204397
chr12	98926482	98927742	0	0.025268	0.0844394	0.014491
chr12	102288332	102288948	0	0.0278794	0.05236	0.0200546
chr12	103889041	103890478	0	0.0274752	0.0251027	0.0182659
chr12	104241988	104242281	0	0.0274752	0.0432162	0.0253583
chr12	104252786	104253215	0	0.0274389	0.0364409	0.0219833
chr12	104571280	104572114	0	0.019516	0.0745916	0.0202427
chr12	104613136	104614167	0	0.0235419	0.0559039	0.0199878
chr12	104690528	104690757	0	0.0134001	0.0671166	0.0151518
chr12	105351457	105353291	0	0.02802	0.0994205	0.0106731
chr12	105837777	105838139	0	0.0342101	0.0894252	0.052052
chr12	106254144	106255297	0	0.0342101	0.0874819	0.0460237
chr12	106520171	106521505	0	0.0375631	0.0877987	0.0992329
chr12	106682260	106682870	0	0.0223598	0.0676804	0.0156234
chr12	109022167	109022540	0	0.0273741	0.0457568	0.0137641
chr12	109084872	109086030	0	0.0274389	0.0455339	0.0156159
chr12	109899454	109901249	0	0.0274389	0.089109	0.0198085
chr12	110165309	110166898	0	0.0278758	0.0279012	0.0323529
chr12	110325972	110326507	0	0.0242705	0.0631232	0.0166337
chr12	110476608	110477462	0	0.0278801	0.0302677	0.0271521
chr12	110486039	110486637	0	0.0274633	0.0421177	0.0268897
chr12	110684884	110686048	0	0.0284207	0.0985274	0.0302257
chr12	110707403	110708651	0	0.0274489	0.104727	0.0290132
chr12	112195645	112196720	0	0.0278794	0.0373038	0.017211
chr12	112550210	112550851	0	0.0284107	0.0967856	0.017899
chr12	112587372	112587847	0	0.0284107	0.0386259	0.0183586
chr12	113566420	113569533	0	0.0235961	0.0459132	0.00595773
chr12	113590551	113592718	0	0.0214785	0.0461422	0.00652151
chr12	113660916	113661299	0	0.0193631	0.0451093	0.0215561
chr12	113683528	113684613	0	0.0351911	0.053783	0.0259954
chr12	113697413	113698120	0	0.0249635	0.0412112	0.0228241
chr12	113737333	113737976	0	0.0221579	0.0540629	0.0178131
chr12	116309521	116311459	0	0.0366	0.00239123	0.0287978
chr12	116703600	116704948	0	0.0274752	0.0476056	0.0191117
chr12	116725382	116725985	0	0.0257017	0.0462687	0.018315
chr12	116827802	116829036	0	0.074369	0.0552497	0.0943794
chr12	116853514	116854435	0	0.0257017	0.0470507	0.0182887
chr12	116858038	116858810	0	0.0278794	0.0404105	0.0260754
chr12	116860899	116861189	0	0.0239493	0.0566661	0.0204702
chr12	116864087	116865671	0	0.0317283	0.0483211	0.0334897
chr12	116871942	116872897	0	0.0284107	0.0710885	0.0172873
chr12	116930454	116931015	0	0.0284107	0.0841753	0.0217167
chr12	116932222	116933536	0	0.0274389	0.0777764	0.0138369
chr12	116996831	116997829	0	0.0274389	0.0385096	0.010397
chr12	117037135	117037970	0	0.0266712	0.0650178	0.0233672
chr12	117256268	117258428	0	0.0274752	0.0366196	0.0207837
chr12	117353753	117355008	0	0.0274752	0.0394825	0.0181213
chr12	118490230	118490856	0	0.0643341	0.0489598	0.0381376
chr12	118558322	118559151	0	0.0425786	0.0800718	0.0623943
chr12	118709205	118710368	0	0.0284107	0.0423301	0.0240847
chr12	120501318	120502435	0	0.0571879	0.0608348	0.0183612
chr12	120516667	120518189	0	0.154167	0.070554	0.128908
chr12	120539333	120540313	0	0.0635205	0.0622742	0.0417015
chr12	120561306	120562138	0	0.0860295	0.038107	0.0531042
chr12	120573959	120575123	0	0.118344	0.031446	0.0468083
chr12	120668413	120669741	0	0.0958184	0.0528159	0.0311308
chr12	120672441	120673565	0	0.411971	0.0627834	0.365956
chr12	120678028	120678340	0	0.105068	0.0476701	0.101627
chr12	120685164	120686628	0	0.162379	0.0561026	0.102466
chr12	120694832	120695624	0	0.126915	0.038384	0.0649569
chr12	120700070	120700323	0	0.117327	0.0646089	0.0669972
chr12	120724650	120724971	0	0.2255	0.0785839	0.341001
chr12	120728510	120731431	0	0.0446856	0.113743	0.0246691
chr12	120754645	120755846	0	0.243822	0.0594845	0.175112
chr12	120788163	120789061	0	0.160788	0.0389661	0.0808903
chr12	120803392	120804043	0	0.0278794	0.0304712	0.0198893
chr12	120832315	120832931	0	0.0274752	0.0606882	0.0201721
chr12	120912127	120912790	0	0.0619953	0.0362962	0.0271224
chr12	120917346	120918338	0	0.0381912	0.0418586	0.0149304
chr12	121096256	121098484	0	0.0284207	0.0495374	0.0117852
chr12	121665024	121665604	0	0.0278801	0.0372331	0.0234513
chr12	121889820	121890823	0	0.0271847	0.0686652	0.0150813
chr12	121974499	121976932	0	0.0264264	0.0586109	0.0257436
chr12	122106678	122107699	0	0.0246584	0.0271111	0.00958735
chr12	122192207	122193609	0	0.0404605	0.0487632	0.0270225
chr12	122230739	122233138	0	0.0893958	0.0302625	0.0366219
chr12	122234926	122235349	0	0.0408589	0.0354203	0.0372012
chr12	122237399	122239006	0	0.153931	0.0504961	0.111435
chr12	122249276	122251252	0	0.0670754	0.239808	0.0491245
chr12	122331835	122332949	0	0.0274584	0.0464985	0.0265572
chr12	122428567	122430468	0	0.0284107	0.0570465	0.0143852
chr12	122473179	122473637	0	0.0333404	0.0789518	0.0388235
chr12	122500670	122502316	0	0.0298172	0.0332539	0.0247852
chr12	122582196	122583263	0	0.0218502	0.0667221	0.0202636
chr12	122595575	122596888	0	0.0218502	0.0753813	0.0208035
chr12	122883853	122885415	0	0.0190484	0.168359	0.013939
chr12	122923218	122923578	0	0.0190484	0.0422673	0.00769472
chr12	122933948	122934353	0	0.0216774	0.0431107	0.00912062
chr12	123234267	123234926	0	0.0174685	0.0703299	0.0202196
chr12	123322540	123322824	0	0.0174685	0.039886	0.0181021
chr12	123325854	123326768	0	0.0291894	0.0383145	0.0237272
chr12	123356579	123357057	0	0.0239648	0.0409712	0.0185839
chr12	123371963	123373648	0	0.0295646	0.0412263	0.0305698
chr12	123401285	123402606	0	0.0223722	0.0428249	0.0133927
chr12	123446024	123446630	0	0.0278794	0.0343989	0.0215941
chr12	123890604	123890891	0	0.0265927	0.0428018	0.0119582
chr12	124843763	124845514	0	0.0220275	0.0526107	0.0124651
chr12	124853411	124856508	0	0.0274752	0.0416472	0.0237112
chr12	124871774	124872305	0	0.0274389	0.0597862	0.0175882
chr12	124873259	124874161	0	0.0276492	0.0779489	0.0179415
chr12	124906543	124908243	0	0.0437434	0.0603896	0.0534745
chr12	124964669	124966256	0	0.0210803	0.0605457	0.0122835
chr12	124985167	124985480	0	0.0202711	0.0725843	0.0304734
chr12	125001770	125003894	0	0.0218176	0.0553656	0.0251815
chr12	125092671	125094084	0	0.0217685	0.0489473	0.0152076
chr12	125163656	125164726	0	0.0168066	0.0602936	0.0159341
chr12	125204769	125205520	0	0.0278794	0.0501959	0.0312865
chr12	125214978	125215478	0	0.0274389	0.067876	0.0287
chr12	125312323	125314203	0	0.047061	0.0647421	0.0278972
chr12	125322534	125323664	0	0.0414994	0.0700151	0.0510326
chr12	125331310	125332369	0	0.0461245	0.0726643	0.0413076
chr12	125350286	125350642	0	0.0354181	0.0460038	0.0254842
chr12	125389129	125389673	0	0.0953139	0.048843	0.085852
chr12	125400948	125402420	0	0.182211	0.0596906	0.158991
chr12	125406286	125406881	0	0.0360188	0.0650169	0.038772
chr12	125423703	125425642	0	0.189662	0.0849039	0.188528
chr12	125577476	125578234	0	0.0274752	0.0678207	0.0179375
chr12	130601329	130601931	0	0.0284107	0.0521624	0.0212261
chr12	130621594	130622433	0	0.0284107	0.0490733	0.0217933
chr12	131302789	131303996	0	0.029355	0.0721763	0.0457074
chr12	131317395	131317766	0	0.018333	0.0865801	0.0362636
chr12	131702735	131703678	0	0.0388669	0.0562546	0.0441473
chr12	131752775	131753046	0	0.0274389	0.0782688	0.0197743
chr12	131885210	131887177	0	0.0265927	0.0556213	0.0193885
chr12	132221425	132222278	0	0.0265927	0.06042	0.00912726
chr12	132314908	132315741	0	0.187253	0.0572297	0.167542
chr12	132318463	132321028	0	0.127107	0.0492596	0.0575356
chr12	132337340	132337595	0	0.0558794	0.0540728	0.147078
chr12	132338429	132339015	1	0.0432048	0.0549078	0.0602114
chr12	132340244	132340487	1	0.0435184	0.0653191	0.0793892
chr12	132345030	132345885	1	0.252466	0.137806	0.270853
chr12	132347649	132348665	1	0.238201	0.0849718	0.241244
chr12	132349715	132350133	1	0.0514909	0.0551471	0.107391
chr12	132354523	132354878	1	0.0437302	0.145707	0.0796083
chr12	132356521	132357393	1	0.312219	0.182025	0.314219
chr12	132367724	132368604	1	0.235593	0.107661	0.321691
chr12	132386569	132387232	0	0.250032	0.0682061	0.270302
chr12	132397020	132397781	0	0.0432048	0.0627182	0.0563231
chr12	132444040	132444794	0	0.0285408	0.0567103	0.0349395
chr12	132663104	132663803	0	0.0278794	0.0330905	0.0184644
chr12	133010102	133010928	0	0.0576528	0.068616	0.0358885
chr12	133070716	133071515	0	0.0333881	0.0797159	0.0319006
chr12	133079213	133079724	0	0.0408423	0.113011	0.0643325
chr12	133100418	133101882	0	0.0339102	0.0514435	0.0254973
chr12	133136321	133139524	0	0.0831013	0.0703814	0.118008
chr12	133170044	133170968	0	0.0350079	0.0611097	0.0243664
chr12	133176664	133178275	0	0.0278794	0.0212172	0.0186726
chr12	133353249	133353939	0	0.0279554	0.0527196	0.0135567
chr13	20238709	20239972	0	0.0278894	0.0624497	0.0107367
chr13	20692401	20695557	0	0.0274489	0.118445	0.0194139
chr13	20701566	20703220	0	0.0265888	0.08425	0.0156855
chr13	20748978	20749469	0	0.0278801	0.0338442	0.0206328
chr13	21079555	21081698	0	0.0372118	0.0341052	0.0140343
chr13	21295892	21297807	0	0.0436152	0.0385627	0.015603
chr13	24701112	24702571	0	0.0281157	0.0928324	0.0401251
chr13	24722744	24723902	0	0.0282455	0.0955982	0.0336421
chr13	24794247	24795842	0	0.0282341	0.0522912	0.0142733
chr13	27947071	27947427	0	0.0364063	0.0880159	0.0581307
chr13	28000032	28001430	0	0.0378267	0.0347727	0.0222791
chr13	28051127	28051795	0	0.0772144	0.0521884	0.0753041
chr13	28534422	28535400	0	0.0265927	0.0315288	0.0120699
chr13	30141561	30144335	0	0.0278801	0.0461925	0.0135385
chr13	30146782	30147592	0	0.0274489	0.0569272	0.0234659
chr13	30484519	30484750	0	0.0391914	0.038321	0.0285791
chr13	30492297	30493286	0	0.0417639	0.0721692	0.0267977
chr13	30497837	30500138	0	0.120894	0.0596772	0.140194
chr13	30682883	30683438	0	0.0401769	0.057759	0.0271593
chr13	30688769	30689640	0	0.0567106	0.0395724	0.0264394
chr13	30969043	30970069	0	0.0347115	0.0405413	0.0186153
chr13	31626218	31627569	0	0.019626	0.0772867	0.0163305
chr13	32501098	32502469	0	0.0274389	0.0737252	0.0161335
chr13	32519379	32520345	0	0.0278794	0.0815891	0.018595
chr13	33664667	33665610	0	0.0240886	0.0601617	0.021694
chr13	34216662	34218054	0	0.0364526	0.0783497	0.151229
chr13	34253353	34253979	0	0.025268	0.114697	0.0228617
chr13	34270852	34272415	0	0.0278803	0.0594125	0.0172859
chr13	34297656	34298357	0	0.0282455	0.0831976	0.0284141
chr13	39597899	39598298	0	0.0265927	0.0462307	0.0105938
chr13	41110716	41111626	0	0.0265941	0.0730199	0.0362757
chr13	41538033	41538405	0	0.0279412	0.0703888	0.0157485
chr13	41568085	41568490	0	0.028915	0.0381621	0.0129211
chr13	41591350	41592096	0	0.026263	0.038631	0.0106272
chr13	41593156	41593683	0	0.028915	0.0380208	0.0121059
chr13	42547437	42547892	0	0.0249004	0.0582496	0.0215272
chr13	42585808	42586515	0	0.0274478	0.063605	0.0222214
chr13	44909726	44910103	0	0.0286866	0.116329	0.0828183
chr13	45148351	45148612	0	0.0284107	0.0903344	0.0278378
chr13	45332857	45334882	0	0.0278794	0.0465415	0.0207726
chr13	45389850	45390187	0	0.0278801	0.0596183	0.0303215
chr13	45391509	45391798	0	0.0265927	0.0482122	0.0221179
chr13	45392622	45393711	0	0.0274389	0.0474013	0.0164358
chr13	47189910	47191944	0	0.0278794	0.0558626	0.0207106
chr13	50782650	50783063	0	0.0284107	0.0634316	0.0341749
chr13	51103355	51103806	0	0.0160534	0.102759	0.0136662
chr13	51218302	51219543	0	0.0179782	0.0966904	0.0175902
chr13	52097403	52098753	0	0.0441067	0.0634539	0.0445388
chr13	52479920	52481395	0	0.0274752	0.0518116	0.0194181
chr13	93886288	93886619	0	0.0284107	0.0675579	0.054146
chr13	99135991	99137520	0	0.0240886	0.0931894	0.0323753
chr13	99209140	99209931	0	0.0240886	0.051835	0.0152821
chr13	99302567	99303280	0	0.0223722	0.0646361	0.0195904
chr13	99698460	99699021	0	0.027462	0.0642669	0.0244704
chr13	99802673	99804116	0	0.027462	0.0610967	0.0178831
chr13	99843934	99844634	0	0.0265927	0.0957027	0.0133376
chr13	111107489	111108758	0	0.0265927	0.052068	0.014867
chr13	111159397	111160719	0	0.0284207	0.0381446	0.0144176
chr13	111176381	111177384	0	0.0265927	0.0381837	0.00986804
chr13	113597003	113598235	0	0.0632015	0.0711879	0.0764441
chr13	113637559	113638453	0	0.0738277	0.0497727	0.0528651
chr13	113639402	113640614	0	0.046202	0.0453712	0.0447321
chr13	113645045	113645522	0	0.046202	0.051985	0.0615681
chr13	113655204	113656881	0	0.118057	0.0360997	0.0676129
chr13	113667315	113668114	0	0.0673468	0.0674466	0.0706862
chr13	113680923	113682351	0	0.0422734	0.0471262	0.0363923
chr13	114801178	114802745	0	0.0335451	0.0690999	0.0556646
chr13	114811830	114813511	0	0.0244	0.0649385	0.0128206
chr13	114829743	114831459	0	0.0391345	0.0645273	0.0490243
chr13	114843312	114844667	0	0.0244578	0.036726	0.00621403
chr13	114864669	114867021	0	0.0269177	0.0304701	0.00591587
chr14	20868841	20870083	0	0.173957	0.0524065	0.141566
chr14	20896897	20897269	0	0.0566441	0.0496822	0.0515641
chr14	21125552	21126683	0	0.027462	0.064538	0.0156395
chr14	21316703	21317823	0	0.0284107	0.0628859	0.0223754
chr14	21466332	21467536	0	0.0284107	0.0462166	0.0127585
chr14	21538298	21539360	0	0.0284207	0.0619894	0.0178986
chr14	21723599	21725347	0	0.0254968	0.0381865	0.0134374
chr14	21775280	21777338	0	0.0240886	0.0842102	0.0178649
chr14	21788154	21789607	0	0.0274752	0.0254486	0.0212675
chr14	21922924	21924913	0	0.02583	0.0983733	0.0177589
chr14	21993852	21994768	0	0.0246792	0.0432088	0.00960822
chr14	22733341	22734219	0	0.0284107	0.0529168	0.0160579
chr14	23025220	23026543	0	0.0306188	0.0380298	0.0189421
chr14	23071390	23072098	0	0.0284277	0.0570607	0.0154281
chr14	23082093	23083693	0	0.0274579	0.0505197	0.0143824
chr14	23352090	23352587	0	0.0411945	0.0909211	0.0529242
chr14	23355768	23356804	0	0.0322101	0.335082	0.0402669
chr14	23446053	23447176	0	0.0592066	0.0332747	0.0194048
chr14	23531246	23531609	0	0.0295516	0.0340092	0.0139942
chr14	23532759	23533267	0	0.0264961	0.0414907	0.0189412
chr14	23584235	23585068	0	0.0326107	0.0430557	0.0148067
chr14	23589975	23590875	0	0.0406023	0.0379071	0.0331293
chr14	23592662	23593232	0	0.0274752	0.0372657	0.0199231
chr14	23623239	23624016	0	0.0284107	0.0463887	0.0169899
chr14	23640584	23641138	0	0.0274752	0.0474679	0.0202881
chr14	23651716	23652521	0	0.0274752	0.0328815	0.0201337
chr14	23833394	23834851	0	0.0265927	0.0289485	0.00806536
chr14	24032010	24032447	0	0.0366823	0.0366457	0.0375349
chr14	24038080	24039488	0	0.0298366	0.0421479	0.0133716
chr14	24057869	24059136	0	0.0186432	0.0545735	0.0127526
chr14	24134052	24135427	0	0.0274389	0.131324	0.0163892
chr14	24163405	24164798	0	0.0284107	0.111722	0.0205625
chr14	24521036	24521963	0	0.0554954	0.0434575	0.0612518
chr14	24550055	24551169	0	0.0458315	0.0595712	0.028644
chr14	24592575	24593220	0	0.0757783	0.033578	0.0942863
chr14	24601133	24601818	0	0.0614592	0.0367253	0.0784168
chr14	24732319	24733602	0	0.0454666	0.0514834	0.0189594
chr14	24748532	24749180	0	0.111465	0.0360746	0.0992731
chr14	24845013	24845333	0	0.047964	0.0502615	0.0774387
chr14	24846785	24848068	0	0.140425	0.115903	0.122414
chr14	24860881	24862127	0	0.188656	0.0608403	0.144202
chr14	24865423	24865738	0	0.0469109	0.0521406	0.0664711
chr14	24902317	24902616	0	0.0527604	0.0379651	0.0570714
chr14	31732752	31734000	0	0.0180007	0.062826	0.00881088
chr14	34407579	34408160	0	0.0262117	0.0695388	0.0488521
chr14	34512902	34513311	0	0.0235017	0.0608181	0.0314363
chr14	34528943	34530063	0	0.0604312	0.0505263	0.0773758
chr14	34550512	34551376	0	0.0345724	0.0925268	0.0603997
chr14	34607463	34609386	0	0.0221057	0.063309	0.0158456
chr14	34837591	34838328	0	0.0327365	0.0763573	0.096812
chr14	34848833	34849567	0	0.025049	0.0697528	0.0668252
chr14	34950016	34950802	0	0.0221057	0.053494	0.011188
chr14	34965902	34968435	0	0.0422987	0.0438856	0.0324249
chr14	35023312	35025974	0	0.0284252	0.0600303	0.0287662
chr14	35310415	35312681	0	0.0447054	0.0855055	0.00854884
chr14	35800846	35802445	0	0.1808	0.0527153	0.0878756
chr14	35805742	35806516	0	0.0627256	0.0588713	0.0549213
chr14	35810750	35812047	0	0.15842	0.067833	0.113203
chr14	35816610	35817156	0	0.0519132	0.0560246	0.0678732
chr14	35822513	35823369	0	0.231369	0.0609663	0.284114
chr14	35825224	35826009	0	0.0829326	0.0707145	0.092611
chr14	35838804	35839735	0	0.166347	0.0540759	0.206707
chr14	35860105	35860518	0	0.0976577	0.0681281	0.134562
chr14	35866971	35867896	0	0.188132	0.0646973	0.199654
chr14	38035879	38036693	0	0.0516726	0.549382	0.17349
chr14	38052039	38054080	0	0.03971	0.26655	0.303403
chr14	38061808	38062187	0	0.0242925	0.0962181	0.158861
chr14	38110287	38111385	0	0.0275044	0.0802024	0.027935
chr14	38119347	38120539	0	0.0352434	0.0748831	0.0350185
chr14	50417644	50417939	0	0.106701	0.0625653	0.128648
chr14	50420090	50421328	0	0.0302141	0.0511903	0.038618
chr14	50429116	50429846	0	0.0490072	0.0624554	0.0776077
chr14	50438757	50439911	0	0.0296046	0.0344171	0.0106407
chr14	50467573	50468747	1	0.113281	0.0452966	0.0831351
chr14	50469812	50470666	1	0.0463533	0.0366188	0.029206
chr14	50475575	50476021	1	0.0773303	0.0415438	0.093025
chr14	50485037	50485705	1	0.0994665	0.0417141	0.110884
chr14	50506452	50507515	0	0.0334311	0.0647734	0.0270781
chr14	50527747	50529625	0	0.0708253	0.0435125	0.0299191
chr14	50534503	50534894	0	0.0329701	0.0493375	0.0325391
chr14	51999811	52001880	0	0.0376434	0.057522	0.019081
chr14	52031144	52032253	0	0.0397086	0.0558553	0.0523874
chr14	53150669	53151378	0	0.0244	0.0595488	0.0245721
chr14	54409703	54410373	0	0.0284207	0.0784586	0.0815776
chr14	55568832	55570521	0	0.0212108	0.101843	0.0172169
chr14	55574569	55575224	0	0.0181689	0.166215	0.0203976
chr14	55588724	55589880	0	0.0278872	0.16627	0.0169313
chr14	58922370	58922994	0	0.0284107	0.0594051	0.0131976
chr14	59720921	59721691	0	0.0234572	0.0620657	0.0177224
chr14	59742469	59742813	0	0.0196255	0.0821875	0.0172619
chr14	59744902	59745239	0	0.019954	0.0713083	0.0123806
chr14	59760512	59761305	0	0.0265927	0.0493585	0.0213193
chr14	59769865	59770836	0	0.0196255	0.0831631	0.0164321
chr14	60689412	60689904	0	0.0193404	0.0808689	0.0129446
chr14	61834018	61835449	0	0.0377919	0.0778357	0.0368287
chr14	61854903	61855390	0	0.0284107	0.061602	0.0278381
chr14	61905317	61906383	0	0.0184499	0.0767111	0.0180144
chr14	61938911	61939316	0	0.150381	0.0889929	0.294719
chr14	61949273	61949811	0	0.0464207	0.0751776	0.0870609
chr14	61980677	61981227	1	0.0711032	0.0746492	0.133273
chr14	61982122	61982481	1	0.0623695	0.0964248	0.138235
chr14	61991935	61993985	1	0.210591	0.0903901	0.384802
chr14	62004165	62005888	1	0.0991477	0.0979998	0.132987
chr14	62020517	62021080	1	0.15394	0.113863	0.414953
chr14	62026088	62026851	1	0.125154	0.0954055	0.306626
chr14	62027861	62029790	1	0.0622908	0.0916904	0.0901523
chr14	64130227	64131161	0	0.253681	0.0433327	0.0659652
chr14	64144611	64145579	0	0.261647	0.0403416	0.137141
chr14	64876511	64877664	0	0.0284107	0.0533586	0.0111222
chr14	64968406	64968615	0	0.0265888	0.0421244	0.00893585
chr14	65092113	65092954	0	0.0405042	0.0977693	0.0683885
chr14	65183490	65183744	0	0.0334331	0.0472507	0.0287194
chr14	65184733	65184939	0	0.0265927	0.0439304	0.0160121
chr14	65186883	65187313	0	0.155226	0.0597418	0.113583
chr14	65192812	65193888	0	0.0374364	0.0547561	0.0219839
chr14	65228762	65229413	0	0.0418177	0.0611658	0.0439026
chr14	65409520	65409833	0	0.0278829	0.0376186	0.0111294
chr14	65693583	65694422	0	0.101871	0.0768897	0.0977575
chr14	65697117	65697464	0	0.195256	0.0830675	0.0556849
chr14	65710155	65711031	0	0.00387513	0.056195	0.00161371
chr14	65721711	65722843	0	0.00185851	0.0717962	0.000592368
chr14	68013785	68014863	0	0.0223525	0.121718	0.0229976
chr14	68034426	68034679	0	0.0240886	0.0473761	0.0193843
chr14	68410604	68411911	0	0.120113	0.0602773	0.157811
chr14	68431024	68431998	0	0.0464589	0.121087	0.0578821
chr14	68604414	68604860	0	0.0525732	0.175519	0.0535784
chr14	68606947	68607300	0	0.284092	0.129579	0.55536
chr14	68658395	68658904	0	0.211878	0.146881	0.477412
chr14	68712606	68713659	0	0.0492972	0.0653296	0.0770929
chr14	68722299	68723269	0	0.0748814	0.103038	0.0845745
chr14	68773255	68774333	0	0.159433	0.104426	0.254298
chr14	68864124	68864913	0	0.0553955	0.15688	0.07315
chr14	68925590	68926460	0	0.0553955	0.152301	0.0724639
chr14	68933326	68933749	0	0.0737423	0.163263	0.106947
chr14	68935391	68936410	0	0.0506443	0.0936081	0.038562
chr14	69028234	69028774	0	0.0525732	0.117404	0.0534332
chr14	69031844	69033030	0	0.0500186	0.129249	0.0426459
chr14	69036579	69037229	0	0.0525732	0.113498	0.0514578
chr14	69125763	69126241	0	0.0500186	0.0751938	0.0252015
chr14	69171555	69173162	0	0.0500186	0.045854	0.0127022
chr14	69255664	69255940	0	0.0677241	0.0572307	0.114805
chr14	69273328	69274502	0	0.0630543	0.172275	0.0416917
chr14	69285942	69286478	0	0.071988	0.0605249	0.0612194
chr14	69291360	69291944	0	0.0738551	0.0599954	0.0474863
chr14	69391093	69391564	0	0.0294113	0.0753901	0.020109
chr14	69406605	69407038	0	0.0259479	0.0702881	0.0163789
chr14	69408529	69408861	0	0.0294113	0.0611276	0.0189268
chr14	69417677	69418221	0	0.0294113	0.105118	0.022955
chr14	69432124	69433808	0	0.026263	0.0855258	0.0132061
chr14	69479579	69481557	0	0.028915	0.0648907	0.0171786
chr14	70086785	70087747	0	0.0274752	0.037434	0.016918
chr14	70120893	70121177	0	0.0274752	0.0733405	0.0172208
chr14	70180284	70181165	0	0.0265941	0.0685087	0.0243994
chr14	71131937	71133068	0	0.0278794	0.0445148	0.0117708
chr14	71164509	71165397	0	0.0284107	0.0432924	0.0168996
chr14	71173982	71174359	0	0.0278794	0.0463997	0.0155402
chr14	73399872	73401886	0	0.0274389	0.0407511	0.0149821
chr14	74190303	74191264	0	0.0222657	0.097834	0.0221837
chr14	74195387	74196012	0	0.0178613	0.0647222	0.0147034
chr14	74206346	74208529	0	0.0452679	0.0609337	0.0334285
chr14	74211610	74211886	0	0.0198118	0.134726	0.0247571
chr14	74219173	74219766	0	0.0292254	0.068239	0.0383897
chr14	74223211	74223640	0	0.0161822	0.075508	0.0247838
chr14	74230154	74230475	0	0.025725	0.043074	0.0189776
chr14	74238274	74240122	0	0.0178613	0.0481705	0.00454474
chr14	74303310	74303919	0	0.0210192	0.0616195	0.0201174
chr14	75033467	75033899	0	0.0274389	0.049521	0.0223089
chr14	75038746	75040387	0	0.0278794	0.0408024	0.0185488
chr14	75421721	75422547	0	0.0274752	0.0357607	0.0145585
chr14	75444839	75446744	0	0.0274389	0.0549705	0.0154508
chr14	75623674	75624056	0	0.0397339	0.0470556	0.033088
chr14	75667122	75667681	0	0.0397339	0.081579	0.0591002
chr14	75715919	75716443	0	0.0355621	0.0910501	0.0596375
chr14	75721029	75722049	1	0.0747296	0.110844	0.0905927
chr14	75725425	75727081	1	0.142258	0.171735	0.13804
chr14	75730769	75731090	1	0.0456782	0.115631	0.0981189
chr14	75733846	75734548	1	0.0414568	0.0907223	0.0651064
chr14	75740067	75740405	1	0.0426941	0.080027	0.129575
chr14	75749949	75750588	0	0.0418086	0.0619975	0.0494743
chr14	75919745	75920358	0	0.0284107	0.0498938	0.0143174
chr14	75921855	75922324	0	0.0246587	0.0731535	0.026005
chr14	75987394	75989173	1	0.0398446	0.0508421	0.0290192
chr14	76001991	76002773	1	0.0218348	0.0874462	0.0175327
chr14	76008617	76010401	1	0.0552256	0.0573849	0.032348
chr14	76020812	76021286	1	0.0246333	0.0550711	0.0219635
chr14	76026187	76027831	1	0.030836	0.0448129	0.0213959
chr14	76032659	76033059	1	0.0189548	0.0615499	0.0192777
chr14	76038350	76039065	0	0.025268	0.0510516	0.0189233
chr14	76297795	76298977	0	0.0244	0.0893752	0.0249207
chr14	76444788	76445886	0	0.0244	0.081447	0.0328569
chr14	77239812	77241204	0	0.0284107	0.0386307	0.0146949
chr14	77370742	77371670	0	0.0274389	0.0729806	0.0115168
chr14	77381055	77381677	0	0.0902271	0.0765824	0.133056
chr14	77385121	77386009	0	0.105972	0.101805	0.166506
chr14	77398452	77400070	0	0.0537013	0.0751156	0.0605264
chr14	77413203	77414764	0	0.123232	0.0732675	0.144413
chr14	77419614	77420304	0	0.136733	0.0815485	0.200285
chr14	77422841	77423329	0	0.174542	0.105364	0.234696
chr14	77427446	77428882	0	0.155343	0.0550105	0.112625
chr14	77473687	77475686	1	0.295266	0.0657662	0.290258
chr14	77480302	77480843	1	0.145001	0.0444241	0.162322
chr14	77489873	77490785	1	0.110545	0.0564409	0.0605589
chr14	77499213	77501026	1	0.306212	0.0601632	0.214347
chr14	77506123	77507313	1	0.0542909	0.0853363	0.0444644
chr14	77511187	77513423	1	0.0968177	0.0659981	0.0312314
chr14	77518898	77520290	1	0.0968177	0.0707102	0.0525658
chr14	77554543	77555339	0	0.0734146	0.0786418	0.100573
chr14	77577279	77577997	0	0.0482223	0.0432545	0.0295721
chr14	77589735	77590463	0	0.0263535	0.0392473	0.0196012
chr14	77611129	77612475	0	0.0274389	0.04435	0.0180405
chr14	77762396	77762772	0	0.0347289	0.0555004	0.0273362
chr14	77769313	77770539	0	0.0938896	0.128995	0.0778772
chr14	77780360	77781355	0	0.0256442	0.0796079	0.0192778
chr14	81712992	81714241	0	0.05496	0.0935934	0.0353117
chr14	81893820	81894293	0	0.0452793	0.0351081	0.0303501
chr14	90802883	90804070	0	0.0420016	0.0603008	0.026015
chr14	90848052	90850267	0	0.164336	0.174335	0.152127
chr14	90854778	90856272	0	0.0427502	0.110263	0.0305252
chr14	90885396	90886052	0	0.0442736	0.0535427	0.0432965
chr14	90909580	90910963	0	0.258204	0.0941108	0.136331
chr14	90919919	90921092	0	0.0763033	0.0552791	0.0550139
[truncated: 5,656 more rows]

## Sheet: MCF-7 Pol2 ChIA-PET PvsBD
Chr	Start	End	True Label (0 = Promoter 1 = Broad Domain)	Network Features Prediction Probability	Genomic Features Prediction Probability	Combined Features Prediction Probability
chr1	839460	840339	0	0.0628891	0.0603464	0.0428357
chr1	860201	861613	0	0.177491	0.0661539	0.112399
chr1	894513	894850	1	0.0625061	0.0466259	0.03819
chr1	901458	902721	0	0.0983258	0.081428	0.0723487
chr1	934170	937525	1	0.359176	0.5	0.654171
chr1	948491	949924	0	0.111919	0.0692139	0.0821672
chr1	954651	957118	1	0.133241	0.266922	0.184723
chr1	1003890	1004968	0	0.203138	0.0512257	0.119036
chr1	1009038	1009877	1	0.197384	0.063971	0.174929
chr1	1050017	1052374	0	0.203554	0.200987	0.206233
chr1	1071872	1073499	0	0.0645668	0.082419	0.0392057
chr1	1098065	1099013	0	0.0839925	0.0559338	0.0546329
chr1	1166082	1167866	0	0.0616378	0.152387	0.101229
chr1	1207656	1208318	0	0.0629741	0.0522973	0.0341123
chr1	1209158	1209754	0	0.0764408	0.0425936	0.0385002
chr1	1243275	1246143	0	0.306464	0.248852	0.463438
chr1	1259685	1261257	0	0.0797235	0.0815969	0.0605971
chr1	1283033	1283601	0	0.0627217	0.0588958	0.0666479
chr1	1284474	1285275	0	0.154313	0.0617617	0.0994449
chr1	1310496	1311089	0	0.113597	0.0560174	0.0764946
chr1	1333600	1335100	0	0.185241	0.0834848	0.125275
chr1	1341820	1343449	0	0.247597	0.0901922	0.162956
chr1	1362881	1363120	0	0.0620935	0.0576936	0.0583431
chr1	1370955	1371400	0	0.0667214	0.0506208	0.0523549
chr1	1406470	1408222	0	0.0601095	0.0793358	0.0416781
chr1	1446394	1448330	0	0.0928832	0.0990821	0.0735888
chr1	1509199	1511822	0	0.134782	0.206456	0.172945
chr1	1534948	1535760	1	0.0640147	0.0687044	0.0544184
chr1	1549566	1552100	0	0.231019	0.205751	0.231788
chr1	1709544	1710773	0	0.139127	0.0744642	0.0695848
chr1	1840062	1840911	0	0.139718	0.102914	0.11425
chr1	1850283	1851349	0	0.0663721	0.0785226	0.0521193
chr1	2158689	2159571	1	0.267653	0.108982	0.15575
chr1	2321884	2323949	0	0.062171	0.109005	0.0912081
chr1	2343527	2346219	0	0.0763332	0.36144	0.137401
chr1	2457055	2458263	0	0.0611586	0.0630413	0.0413519
chr1	2517741	2518736	0	0.0667812	0.0653234	0.0376996
chr1	3369702	3371729	0	0.0667925	0.187387	0.113397
chr1	3773132	3775019	0	0.0667946	0.135192	0.0794746
chr1	3816169	3818155	0	0.0648396	0.145882	0.0916393
chr1	6258841	6260168	0	0.15139	0.0627322	0.0681702
chr1	6264979	6266559	0	0.141404	0.107627	0.0905414
chr1	6294997	6296344	0	0.185348	0.0750844	0.0775883
chr1	6479656	6480203	0	0.0634968	0.0462059	0.0402435
chr1	6557365	6558579	0	0.0631597	0.064783	0.0535196
chr1	6660984	6663468	0	0.147489	0.163641	0.140781
chr1	6671863	6674974	1	0.174707	0.334304	0.321928
chr1	7764039	7765067	0	0.0667812	0.0337054	0.0333983
chr1	8085062	8086678	0	0.218453	0.219555	0.137509
chr1	8483378	8484860	0	0.0648462	0.0878405	0.0670323
chr1	8876935	8878293	0	0.0616378	0.0713831	0.0538302
chr1	8938044	8940409	0	0.272081	0.309763	0.41917
chr1	9240425	9243108	0	0.225018	0.255333	0.275151
chr1	9294196	9295517	0	0.0667925	0.0620599	0.0481807
chr1	9352068	9353057	0	0.0667812	0.0572079	0.0361241
chr1	9882958	9886033	0	0.0616378	0.372402	0.333689
chr1	9969660	9971286	0	0.0667925	0.0765803	0.0688202
chr1	10002436	10003952	0	0.180269	0.0857531	0.0889842
chr1	10092350	10093496	0	0.200217	0.057867	0.0834122
chr1	10458591	10460274	0	0.0667925	0.136089	0.0802962
chr1	10490053	10491428	0	0.145377	0.070283	0.0809573
chr1	11118710	11120767	0	0.0667715	0.113441	0.0622889
chr1	11159232	11160313	0	0.0990371	0.0638733	0.0494952
chr1	11322492	11323042	0	0.0638855	0.0614758	0.0365972
chr1	11332770	11334251	0	0.255279	0.0795636	0.117488
chr1	11713378	11715252	0	0.0633663	0.0953215	0.0605349
chr1	11724074	11725103	0	0.0639024	0.0537096	0.0366455
chr1	11740543	11742563	0	0.0616378	0.100936	0.0947509
chr1	11750406	11752915	0	0.0639024	0.188182	0.163473
chr1	11865530	11866554	0	0.0637131	0.0760762	0.0455773
chr1	11984834	11986782	0	0.0637131	0.337395	0.077797
chr1	11994136	11995341	0	0.106392	0.0948903	0.0679991
chr1	12039838	12040619	0	0.0643891	0.101574	0.0572706
chr1	15478840	15480884	0	0.0667925	0.189613	0.132266
chr1	15943569	15945562	0	0.0639024	0.294761	0.125621
chr1	16481225	16482918	0	0.263593	0.0937966	0.138591
chr1	16562626	16563912	0	0.230105	0.0657029	0.0595279
chr1	16693368	16694859	0	0.0667844	0.0785507	0.051655
chr1	16939071	16941539	0	0.0595462	0.183532	0.0860788
chr1	16970246	16972034	0	0.0991582	0.164043	0.131963
chr1	17764122	17766451	0	0.178668	0.189854	0.180754
chr1	17864655	17867462	0	0.223583	0.330148	0.345027
chr1	19282118	19283630	0	0.0667925	0.0932106	0.074367
chr1	19811641	19813269	0	0.0648462	0.0863776	0.0751103
chr1	19969640	19971862	0	0.0616378	0.140978	0.105075
chr1	20810785	20813678	1	0.252874	0.349128	0.379707
chr1	20987093	20988491	0	0.168525	0.075584	0.0660777
chr1	21058632	21059941	0	0.0667897	0.0788595	0.0553262
chr1	22263701	22264426	0	0.0639024	0.1067	0.0598197
chr1	22351421	22352717	0	0.0639024	0.0901897	0.0587262
chr1	22378919	22380312	0	0.0639024	0.0884879	0.0559901
chr1	22467217	22470097	0	0.0667812	0.362786	0.35809
chr1	23493714	23495564	0	0.0667925	0.128466	0.0998885
chr1	23669785	23671451	0	0.225018	0.0978181	0.0976603
chr1	23694556	23696406	0	0.0639073	0.127851	0.0837568
chr1	23885704	23886251	0	0.170555	0.0600444	0.0828791
chr1	23945319	23946626	0	0.066452	0.297008	0.0907362
chr1	24017946	24018774	0	0.170053	0.0501467	0.0857606
chr1	24069395	24072359	0	0.0597697	0.319229	0.127634
chr1	24104419	24105268	0	0.0660748	0.0817419	0.076682
chr1	24116667	24118528	0	0.2677	0.112574	0.206391
chr1	24125160	24127866	0	0.085845	0.253414	0.265271
chr1	24285480	24286395	0	0.225018	0.0577441	0.0427914
chr1	24306470	24307378	0	0.0667925	0.0509876	0.0416455
chr1	24645691	24646142	0	0.0667925	0.0383257	0.0276439
chr1	24648402	24650036	0	0.0639024	0.0830731	0.0611654
chr1	25069885	25072838	0	0.0667812	0.327928	0.329022
chr1	25558506	25560156	0	0.0667925	0.076361	0.0709685
chr1	25572599	25574539	0	0.0667812	0.101019	0.0998847
chr1	25756547	25757870	0	0.207089	0.0623057	0.0632162
chr1	25869863	25871517	0	0.0639024	0.0795633	0.0619807
chr1	25942653	25944116	0	0.061641	0.0693304	0.0429246
chr1	26144652	26147491	0	0.0640789	0.289402	0.141652
chr1	26185028	26186629	0	0.0648278	0.0855025	0.0717548
chr1	26231596	26233667	0	0.125782	0.139319	0.102753
chr1	26437202	26439065	0	0.246823	0.221156	0.188513
chr1	26496148	26497074	0	0.0667844	0.0493425	0.0377569
chr1	26503713	26505029	0	0.061641	0.0627554	0.0417181
chr1	26560043	26561862	0	0.207089	0.094771	0.0948787
chr1	26758326	26759392	0	0.0631924	0.0798809	0.0452622
chr1	26798211	26799827	0	0.192376	0.118594	0.167597
chr1	26855862	26858068	0	0.0645252	0.177685	0.0846982
chr1	27021880	27022521	0	0.189047	0.0891201	0.114196
chr1	27024582	27024906	0	0.0628859	0.0586871	0.0267737
chr1	27114299	27114803	0	0.217703	0.0525961	0.101829
chr1	27191479	27192000	0	0.160343	0.0370891	0.0619662
chr1	27226403	27227298	0	0.0638393	0.0524246	0.0380115
chr1	27247711	27249661	0	0.229903	0.11137	0.131675
chr1	27319727	27320838	0	0.0659168	0.0613142	0.0360526
chr1	27481272	27482232	0	0.272081	0.0615399	0.103309
chr1	27560718	27562111	0	0.0609506	0.0787849	0.0378021
chr1	27648410	27649132	0	0.06205	0.0601495	0.0607085
chr1	27691886	27693655	0	0.162724	0.0990705	0.108545
chr1	27928322	27930827	0	0.0667946	0.204352	0.145435
chr1	28559434	28559707	0	0.0634406	0.0557096	0.0520816
chr1	28562183	28562839	0	0.0854246	0.0494408	0.0425084
chr1	28585668	28586895	0	0.143352	0.0780485	0.0915288
chr1	28655234	28656263	0	0.0624848	0.0541061	0.0421547
chr1	28695936	28697165	0	0.226252	0.0605026	0.112666
chr1	28832203	28832688	0	0.0837294	0.0629133	0.0670014
chr1	28843703	28845814	0	0.161617	0.151316	0.176376
chr1	28879256	28880929	0	0.0638427	0.13258	0.0854838
chr1	28906881	28909013	0	0.100997	0.213494	0.171875
chr1	28968793	28970073	0	0.0839717	0.0654939	0.054432
chr1	28974671	28975843	0	0.279193	0.0834956	0.220971
chr1	28994630	28996644	0	0.0654944	0.295929	0.0912232
chr1	29062857	29064673	0	0.0661911	0.171549	0.0731406
chr1	29213226	29214432	0	0.0603411	0.0595904	0.0360423
chr1	29507131	29508839	0	0.0628286	0.0990341	0.0495449
chr1	29557162	29557704	0	0.218453	0.0511912	0.0320229
chr1	29562714	29564678	0	0.218453	0.122881	0.112344
chr1	31190833	31192426	0	0.061641	0.0757878	0.0470541
chr1	31537617	31538962	0	0.207089	0.108097	0.0925957
chr1	31654305	31655606	0	0.0667925	0.0660076	0.0732967
chr1	32403174	32404385	0	0.0667946	0.0745447	0.0475801
chr1	32705079	32708423	0	0.06331	0.405257	0.209585
chr1	32800888	32802318	0	0.158649	0.0986014	0.127128
chr1	32826695	32828056	0	0.0628525	0.0773202	0.0531695
chr1	32859515	32860783	0	0.172981	0.0649261	0.0750291
chr1	32965680	32966837	0	0.0639024	0.0629771	0.047216
chr1	33004624	33006485	0	0.0616378	0.126968	0.0789841
chr1	33207215	33209634	0	0.224023	0.248568	0.315091
chr1	33219262	33221104	0	0.152748	0.202341	0.182866
chr1	33282305	33284035	0	0.0648462	0.1677	0.125065
chr1	33429360	33430790	0	0.224622	0.0736339	0.0912612
chr1	33438015	33439067	0	0.0648475	0.0609398	0.0447783
chr1	33501627	33502868	0	0.154346	0.0643322	0.0600716
chr1	33646234	33648446	0	0.24713	0.160756	0.229507
chr1	33721005	33723061	0	0.164423	0.132636	0.124733
chr1	33814719	33817117	0	0.0667812	0.186818	0.187685
chr1	33896044	33897148	0	0.0667925	0.0982845	0.0890862
chr1	35657590	35659209	0	0.0667812	0.0821457	0.072045
chr1	35734041	35735364	0	0.0639024	0.0622203	0.0489017
chr1	36022847	36024782	0	0.0667531	0.116946	0.075036
chr1	36107004	36107419	0	0.0638999	0.0477676	0.0430284
chr1	36183420	36184835	0	0.171912	0.0751006	0.0654156
chr1	36234814	36235971	0	0.171912	0.0604252	0.0611524
chr1	36347755	36349726	0	0.218453	0.119248	0.11146
chr1	36395925	36397528	0	0.0639073	0.0862939	0.0604195
chr1	36554053	36555008	0	0.0667844	0.0583143	0.0416366
chr1	36614796	36615517	0	0.0616378	0.059352	0.0435231
chr1	36621334	36623137	0	0.0616378	0.110005	0.0808097
chr1	36771557	36772988	0	0.0667925	0.0609305	0.0548017
chr1	36787287	36789599	0	0.0639024	0.146643	0.136382
chr1	36850516	36852656	0	0.0711745	0.13301	0.11966
chr1	36862857	36863782	0	0.0898961	0.0530207	0.0444373
chr1	37939322	37940291	1	0.207393	0.0611782	0.0973235
chr1	37979463	37981102	0	0.189918	0.106144	0.128112
chr1	38019578	38020111	0	0.063796	0.0682679	0.0665919
chr1	38060487	38061973	0	0.0639024	0.0793907	0.06489
chr1	38156059	38158686	1	0.0700221	0.22574	0.162083
chr1	38217870	38219230	0	0.0654475	0.047393	0.0336422
chr1	38259124	38261613	0	0.0700221	0.189689	0.144571
chr1	38273019	38274387	0	0.217221	0.0956039	0.168429
chr1	38324948	38327006	0	0.151009	0.130938	0.159595
chr1	39324475	39326084	0	0.0616378	0.0812845	0.0645386
chr1	39338299	39339538	0	0.0616378	0.0697355	0.0548785
chr1	40505459	40506586	0	0.0667812	0.114914	0.0488448
chr1	41157092	41158266	0	0.0667812	0.0770293	0.0526634
chr1	41174772	41175058	0	0.0667925	0.0480676	0.0380489
chr1	41327229	41328532	0	0.255279	0.0809362	0.100141
chr1	41444951	41446699	0	0.0667925	0.191685	0.102872
chr1	41825959	41828475	0	0.0616378	0.304829	0.237058
chr1	42800006	42802033	0	0.224622	0.123827	0.15333
chr1	42921596	42922773	0	0.134782	0.0699866	0.0601967
chr1	42928469	42929292	0	0.0613278	0.0589919	0.0427485
chr1	43147105	43148942	1	0.0648475	0.0841921	0.0612309
chr1	43423849	43425212	0	0.252874	0.101607	0.104418
chr1	43637246	43638635	0	0.0667925	0.0773674	0.0594609
chr1	43823787	43825726	1	0.0636175	0.138278	0.0766256
chr1	43831908	43834301	0	0.152416	0.216635	0.169358
chr1	43855103	43855975	0	0.0667721	0.060548	0.0610429
chr1	43996369	43997049	0	0.231019	0.0495388	0.0590249
chr1	44115265	44116276	0	0.0659683	0.0605339	0.0369719
chr1	44399891	44401887	0	0.0670299	0.122851	0.0602514
chr1	44411850	44413089	0	0.134782	0.0594809	0.0596468
chr1	44440138	44441389	0	0.0648475	0.0766579	0.0450758
chr1	44444742	44447178	0	0.0640147	0.16553	0.0956866
chr1	44456660	44457965	0	0.224622	0.0655066	0.0827293
chr1	44820370	44821241	0	0.0648462	0.0577154	0.0454679
chr1	45173681	45174459	0	0.059468	0.0578477	0.036802
chr1	45204835	45206181	0	0.0701774	0.0919605	0.0412131
chr1	45240593	45243313	1	0.245371	0.30327	0.245229
chr1	45265375	45266303	0	0.215476	0.0714338	0.0974868
chr1	45284950	45286401	0	0.280221	0.0976818	0.161444
chr1	45451252	45452609	0	0.0618788	0.0637436	0.0565741
chr1	45476155	45478605	0	0.110711	0.166008	0.159833
chr1	45671137	45672774	0	0.0667812	0.135973	0.115961
chr1	45769129	45770520	0	0.0390657	0.0625901	0.0258721
chr1	45805192	45806867	0	0.0652523	0.0793045	0.069495
chr1	45987330	45987962	0	0.0711745	0.0841595	0.0603864
chr1	46016098	46018292	0	0.0955847	0.163945	0.23336
chr1	46048920	46050879	0	0.0955847	0.1075	0.158452
chr1	46152106	46154402	1	0.230105	0.178738	0.172328
chr1	46215764	46216819	0	0.061641	0.0697544	0.0481978
chr1	46268437	46270145	0	0.0667844	0.0738381	0.0573596
chr1	46598183	46599141	1	0.200244	0.22638	0.251744
chr1	46663374	46665115	0	0.0644913	0.114251	0.0585614
chr1	46767674	46769486	1	0.0616378	0.0957057	0.0759744
chr1	46805260	46806971	0	0.0667812	0.079386	0.0683666
chr1	47132787	47134454	0	0.0667812	0.105702	0.0889025
chr1	51424974	51426527	0	0.0639024	0.0823485	0.0760992
chr1	51433178	51436035	1	0.0639024	0.268043	0.188899
chr1	51795027	51797323	0	0.229903	0.209758	0.229895
chr1	52498055	52499674	0	0.0616378	0.0786714	0.0663535
chr1	52520719	52522638	1	0.0639024	0.117172	0.096241
chr1	53685774	53686717	0	0.0667812	0.0580398	0.0389645
chr1	53704043	53704765	0	0.0639024	0.0549226	0.0410021
chr1	54871083	54873497	0	0.0639024	0.296646	0.204249
chr1	59011596	59012707	0	0.065906	0.0773018	0.0535311
chr1	59041971	59043503	0	0.277675	0.162705	0.26944
chr1	59249616	59251284	1	0.218453	0.370458	0.21385
chr1	59368924	59370003	0	0.061641	0.0489256	0.0349209
chr1	60392134	60392660	0	0.0639024	0.0368478	0.0287079
chr1	62190210	62191412	0	0.230105	0.0765798	0.0669826
chr1	62207402	62209123	0	0.0639073	0.150494	0.0723354
chr1	62901588	62902997	0	0.0667946	0.0683429	0.0481406
chr1	65430896	65433344	0	0.0667812	0.257765	0.24295
chr1	68150622	68152663	0	0.0667925	0.214563	0.128078
chr1	70670938	70671744	0	0.0667897	0.0607814	0.0458994
chr1	70686708	70687657	0	0.171912	0.0388433	0.0416634
chr1	70819418	70820844	0	0.171173	0.0894851	0.0869689
chr1	70876046	70877235	0	0.0616475	0.0781734	0.0485903
chr1	78148194	78149670	0	0.0639024	0.0810352	0.0657383
chr1	78245157	78245552	0	0.0667812	0.0596815	0.040155
chr1	78443832	78445350	1	0.0648462	0.107267	0.0784214
chr1	78469710	78471642	0	0.0639024	0.13287	0.0829838
chr1	84944769	84945626	0	0.0667925	0.0469047	0.0363708
chr1	84971301	84972552	0	0.0639024	0.0721141	0.056693
chr1	85666251	85667903	0	0.195696	0.0867372	0.0706461
chr1	85724169	85725755	0	0.0667925	0.0733762	0.0669805
chr1	85740948	85742740	0	0.0667812	0.0998438	0.0914563
chr1	86045883	86047218	0	0.0667812	0.112619	0.0578239
chr1	89458168	89458973	0	0.0648462	0.0585871	0.0462888
chr1	89989579	89991258	0	0.0648462	0.0867055	0.0645691
chr1	90286131	90287826	0	0.0616378	0.175985	0.0828283
chr1	93249737	93251257	0	0.061641	0.0766547	0.0502976
chr1	93297148	93297986	0	0.230105	0.0497397	0.0439765
chr1	94145763	94147748	0	0.195696	0.120395	0.100521
chr1	95006676	95008870	0	0.0639024	0.178425	0.145846
chr1	97186823	97188752	0	0.0667925	0.127697	0.0916028
chr1	100503451	100504749	0	0.0648462	0.0630381	0.0459827
chr1	107599007	107601008	0	0.284711	0.129779	0.266002
chr1	107682759	107685149	0	0.0635934	0.208328	0.081914
chr1	108230698	108232694	0	0.0639024	0.125457	0.106313
chr1	108505798	108508681	0	0.171912	0.337428	0.299722
chr1	108741779	108743738	0	0.210746	0.148594	0.17504
chr1	109102400	109104710	0	0.11454	0.241938	0.162702
chr1	109203164	109204519	0	0.125494	0.0820977	0.0610565
chr1	109234138	109236270	0	0.224326	0.191235	0.251341
chr1	109288903	109290260	0	0.322247	0.0877374	0.244059
chr1	109419313	109420776	0	0.0639142	0.0766104	0.0460252
chr1	109583561	109585278	0	0.236967	0.0945323	0.150952
chr1	109617472	109618987	0	0.191252	0.091093	0.13494
chr1	109631829	109633949	0	0.09199	0.166143	0.0838323
chr1	109642510	109643420	0	0.332239	0.0780347	0.257309
chr1	109654717	109657206	0	0.0931812	0.244159	0.128355
chr1	109756004	109757718	0	0.180977	0.117209	0.148656
chr1	109791784	109792276	0	0.130237	0.0553535	0.0969518
chr1	109793341	109793623	0	0.0644156	0.0477579	0.0617929
chr1	109825168	109826525	0	0.0785649	0.0788576	0.0536227
chr1	109939696	109942338	0	0.105068	0.231986	0.160993
chr1	109968086	109969570	0	0.207021	0.0949629	0.17414
chr1	110026235	110026977	0	0.100083	0.143319	0.124503
chr1	110036425	110037206	0	0.0600502	0.260166	0.0753239
chr1	110051611	110052726	0	0.0790633	0.0654317	0.0529124
chr1	110090663	110091756	0	0.156787	0.0834095	0.136584
chr1	110162185	110164240	0	0.0753264	0.278343	0.0948167
chr1	110198202	110199213	0	0.0648462	0.0681512	0.0422752
chr1	110282411	110283802	0	0.0639024	0.0928227	0.0665487
chr1	110453140	110454007	0	0.0616378	0.0782648	0.0415157
chr1	110526875	110528084	0	0.255279	0.0878817	0.11625
chr1	110752658	110753991	0	0.0631268	0.0626323	0.0439344
chr1	110880903	110882491	1	0.283546	0.127813	0.220608
chr1	110949595	110950879	0	0.110072	0.19363	0.0815529
chr1	111505266	111507023	0	0.0667812	0.127893	0.110429
chr1	111681935	111683539	0	0.2677	0.116976	0.179259
chr1	111746263	111747433	0	0.0859682	0.0934735	0.0631429
chr1	111991109	111992593	0	0.0667812	0.0861876	0.06846
chr1	112161973	112163201	0	0.0667925	0.0602349	0.0451184
chr1	112281177	112282994	0	0.0665122	0.110587	0.0512585
chr1	112297611	112299514	0	0.255279	0.11937	0.178969
chr1	112530955	112534363	0	0.225018	0.52881	0.56542
chr1	112938556	112939132	0	0.134167	0.0844401	0.112747
chr1	113161165	113163113	0	0.335787	0.151524	0.296045
chr1	113216259	113218385	0	0.19447	0.199749	0.174738
chr1	113249661	113250512	0	0.170116	0.0867396	0.0759617
chr1	113257637	113259290	0	0.155853	0.0869952	0.0710226
chr1	113615018	113617175	0	0.0648462	0.15023	0.126232
chr1	113930790	113933206	1	0.246823	0.219313	0.261875
chr1	114300957	114302712	0	0.154144	0.107733	0.142446
chr1	114353785	114355649	0	0.204785	0.156909	0.263791
chr1	114446741	114448569	0	0.247983	0.393951	0.5
chr1	114471235	114473470	0	0.186769	0.490187	0.566961
chr1	115052359	115054856	1	0.486438	0.229672	0.750184
chr1	115123626	115124632	0	0.143708	0.0930959	0.120515
chr1	115211746	115214375	0	0.113314	0.210594	0.122815
chr1	115258608	115259940	0	0.0838043	0.113708	0.0754358
chr1	115298322	115301474	1	0.392875	0.5	0.824729
chr1	115322737	115323608	0	0.0878929	0.19747	0.116647
chr1	116184158	116185774	0	0.276724	0.146701	0.284429
chr1	116518478	116519846	0	0.28337	0.0821269	0.179937
chr1	116914930	116916953	0	0.340765	0.135492	0.345635
chr1	116960714	116961776	0	0.181812	0.0860056	0.129981
chr1	117112485	117113894	0	0.275581	0.0717079	0.187727
chr1	117452366	117453453	0	0.235388	0.0681304	0.159245
chr1	117602016	117603631	0	0.371563	0.104222	0.34455
chr1	117663908	117665283	0	0.159501	0.0960832	0.116053
chr1	117909279	117910270	0	0.196377	0.0613133	0.139719
chr1	118147704	118149907	0	0.372467	0.240842	0.5534
chr1	119682517	119684148	0	0.0639024	0.0907474	0.0718261
chr1	120190303	120191479	0	0.1769	0.0963292	0.0871362
chr1	120254250	120255504	0	0.0667531	0.0575876	0.0510268
chr1	144930596	144933292	0	0.237244	0.288308	0.434384
chr1	145039050	145041157	0	0.0596538	0.125101	0.0558214
chr1	145096175	145098239	0	0.12715	0.113267	0.113559
chr1	145208586	145211101	0	0.0632543	0.217736	0.0825521
chr1	145382235	145383411	0	0.410651	0.104132	0.5
chr1	145395347	145398089	0	0.0942356	0.694945	0.374235
chr1	145437953	145439063	1	0.124755	0.0976952	0.0972625
chr1	145469916	145473163	0	0.0867448	0.588556	0.294974
chr1	145476592	145477257	0	0.0590157	0.118683	0.0670368
chr1	145507061	145508231	0	0.258163	0.103515	0.220512
chr1	145515165	145516883	0	0.262887	0.15327	0.238766
chr1	145548776	145549543	0	0.0587821	0.0620454	0.0463414
chr1	145574785	145576780	0	0.233603	0.229084	0.256891
chr1	145610153	145611359	0	0.194774	0.074384	0.082838
chr1	146555719	146557334	0	0.134658	0.0820308	0.0903387
chr1	146642955	146645087	0	0.199978	0.414931	0.383596
chr1	146695736	146698372	0	0.100744	0.244531	0.1654
chr1	147141560	147143148	0	0.113204	0.0776587	0.0659257
chr1	147735328	147737611	0	0.198188	0.494199	0.686798
chr1	147805850	147807361	0	0.202827	0.469378	0.646435
chr1	149782729	149784264	0	0.0639309	0.0931231	0.0562787
chr1	149811898	149814598	1	0.054856	0.514602	0.240012
chr1	149822319	149824181	1	0.054856	0.34445	0.0951177
chr1	149856317	149860288	1	0.38354	0.873969	0.876703
chr1	149870910	149872251	0	0.0965135	0.141638	0.111099
chr1	149898969	149900407	0	0.316526	0.216105	0.562989
chr1	149908676	149909636	0	0.0904567	0.167665	0.136309
chr1	149981393	149983083	0	0.0901191	0.111939	0.0740588
chr1	150038769	150040226	0	0.357289	0.0919015	0.443859
chr1	150121349	150122914	0	0.11284	0.101571	0.0847385
chr1	150205867	150209101	0	0.0665199	0.39024	0.140298
chr1	150240390	150241947	0	0.0576618	0.126296	0.0515916
chr1	150253736	150255409	1	0.225495	0.103081	0.22126
chr1	150265852	150266971	0	0.0615137	0.0946817	0.0514547
chr1	150292583	150295119	0	0.0615137	0.242792	0.0854366
chr1	150335464	150338751	0	0.274501	0.445756	0.476666
chr1	150459513	150460225	0	0.0688644	0.0517249	0.0510096
chr1	150487613	150489255	0	0.0541934	0.0860335	0.0394683
chr1	150521050	150522588	0	0.0585486	0.0775398	0.0400744
chr1	150549674	150552745	0	0.299448	0.678332	0.744773
chr1	150601531	150602951	0	0.0929372	0.0775739	0.0613658
chr1	150669139	150670281	0	0.0573304	0.0703097	0.0348041
chr1	150847374	150850064	0	0.0627065	0.172807	0.0654338
chr1	150898396	150899240	0	0.0836377	0.0591521	0.0594817
chr1	150946366	150947498	1	0.204862	0.0711668	0.18601
chr1	150980385	150981716	0	0.134291	0.0848609	0.0950377
chr1	151019823	151021462	0	0.249316	0.135218	0.439322
chr1	151030328	151032877	1	0.0714824	0.647029	0.251444
chr1	151137789	151139267	0	0.0738084	0.0941366	0.0563005
chr1	151161014	151162879	0	0.0848842	0.113234	0.0706243
chr1	151167731	151171701	0	0.0683247	0.709152	0.276135
chr1	151226934	151228120	0	0.282449	0.0668274	0.407337
chr1	151253632	151256072	0	0.253819	0.182185	0.373284
chr1	151298323	151300849	0	0.275743	0.232789	0.368217
chr1	151319410	151320318	0	0.0594929	0.0734073	0.0446158
chr1	151343947	151345400	0	0.0815011	0.0765367	0.0534619
chr1	151371735	151372685	0	0.193131	0.0611372	0.123093
chr1	151429559	151432409	0	0.157184	0.582188	0.5
chr1	151445370	151446548	0	0.0920264	0.256369	0.142434
chr1	151483436	151484498	0	0.179972	0.122087	0.204433
chr1	151511812	151513905	0	0.3498	0.173851	0.507613
chr1	151583759	151585457	0	0.0665795	0.0789157	0.0459136
chr1	151735414	151736714	0	0.0858598	0.0898131	0.0659399
chr1	151762473	151764114	0	0.193464	0.111826	0.211655
chr1	151880840	151882542	0	0.176888	0.0876342	0.116178
chr1	151964848	151965364	0	0.0556307	0.0618749	0.0374317
chr1	151966205	151966826	0	0.0863749	0.0727667	0.0685732
chr1	152006862	152009687	0	0.354092	0.74159	0.824749
chr1	153599373	153600305	0	0.106082	0.0638124	0.0707931
chr1	153605849	153607109	0	0.327647	0.111567	0.316854
chr1	153630920	153631795	0	0.103584	0.0549783	0.0574372
chr1	153643205	153644307	0	0.0958406	0.0646297	0.0597173
chr1	153650118	153651720	0	0.0637913	0.0756163	0.0373045
chr1	153699955	153701537	0	0.0810052	0.0751393	0.0514493
chr1	153747488	153748997	0	0.304072	0.072125	0.189745
chr1	153894462	153896619	0	0.136295	0.180416	0.112902
chr1	153917846	153919902	0	0.311073	0.262355	0.366682
chr1	153930123	153931486	0	0.150483	0.135721	0.117683
chr1	153935276	153936857	0	0.235822	0.174586	0.164233
chr1	153939675	153940828	0	0.265452	0.184489	0.264405
chr1	153949168	153951111	0	0.12229	0.310214	0.162884
chr1	153962963	153963518	0	0.286648	0.0651986	0.138949
chr1	154154874	154156020	0	0.243515	0.0878514	0.14219
chr1	154192013	154194509	0	0.125279	0.301632	0.237221
chr1	154244569	154245532	0	0.0477997	0.0504592	0.0198362
chr1	154377443	154379246	0	0.143816	0.114027	0.150478
chr1	154530780	154532382	0	0.120299	0.0755614	0.0932627
chr1	154579788	154581363	0	0.0610096	0.176979	0.0689882
chr1	154599471	154600869	0	0.0743842	0.102416	0.0677614
chr1	154908936	154910305	0	0.149652	0.0774238	0.104524
chr1	154927715	154929022	0	0.101663	0.0714431	0.0714726
chr1	154933224	154935011	0	0.146098	0.130095	0.145874
chr1	154944919	154947602	0	0.212485	0.338742	0.444273
chr1	154955433	154956714	0	0.0766171	0.220616	0.128651
chr1	154972962	154975235	1	0.391118	0.267398	0.589822
chr1	155022862	155025269	0	0.225054	0.24515	0.274866
chr1	155035190	155036995	0	0.172776	0.198344	0.253536
chr1	155049840	155051596	0	0.136972	0.110991	0.12012
chr1	155057190	155058788	0	0.355089	0.0846407	0.289106
chr1	155098956	155100368	1	0.20904	0.155708	0.226917
chr1	155101663	155102621	0	0.273006	0.0658707	0.230051
chr1	155107471	155108683	0	0.118811	0.0771261	0.0890921
chr1	155112528	155113199	0	0.133615	0.0596692	0.0862363
chr1	155145237	155146024	0	0.173493	0.0633161	0.154896
chr1	155161860	155164974	0	0.236425	0.533321	0.575439
chr1	155178255	155179146	0	0.154759	0.0677316	0.106678
chr1	155196332	155197910	0	0.210097	0.0954027	0.189919
chr1	155214248	155215100	0	0.0863029	0.0594665	0.0707617
chr1	155224634	155225427	0	0.0849919	0.0590677	0.0500653
chr1	155231196	155232602	0	0.0689554	0.154535	0.0809532
chr1	155242562	155243602	0	0.114634	0.108563	0.132209
chr1	155246898	155248556	0	0.0674853	0.130063	0.0678153
chr1	155278193	155279692	0	0.104663	0.110552	0.113149
chr1	155292114	155295229	1	0.249822	0.480494	0.591913
chr1	155531654	155534030	0	0.0809999	0.151858	0.114521
chr1	155657607	155660673	0	0.0632898	0.283665	0.147921
chr1	155904077	155904982	0	0.169051	0.0579469	0.118398
chr1	155945771	155948670	1	0.166753	0.29659	0.275461
chr1	155990035	155990980	0	0.0657864	0.0817756	0.061233
chr1	156022649	156025048	0	0.214336	0.223041	0.281896
chr1	156030688	156032208	0	0.0671705	0.0651442	0.0548155
chr1	156051044	156052835	0	0.212544	0.113054	0.192401
chr1	156083891	156085992	0	0.249003	0.211248	0.303568
chr1	156163495	156164504	0	0.0607875	0.0841162	0.0398688
chr1	156182541	156183221	0	0.100574	0.0630012	0.0711918
chr1	156251070	156254780	0	0.18549	0.668962	0.659992
chr1	156264876	156265951	0	0.0598777	0.0646728	0.0634094
chr1	156307256	156308755	0	0.0845319	0.111613	0.0974277
chr1	156336365	156339719	0	0.0651682	0.587795	0.263438
chr1	156470271	156471594	0	0.0667925	0.064344	0.0539294
chr1	156560813	156562033	0	0.333866	0.0958001	0.19445
chr1	156569679	156572825	0	0.145297	0.5	0.375697
chr1	156645624	156648161	0	0.0487182	0.147634	0.0849045
chr1	156674108	156676111	1	0.100713	0.5	0.432758
chr1	156698104	156698806	1	0.271143	0.0852257	0.211081
chr1	156710396	156711458	0	0.0651222	0.164726	0.0554156
chr1	156720132	156722271	1	0.246161	0.292127	0.352391
chr1	156736460	156737446	0	0.1721	0.149342	0.16912
chr1	157107158	157108550	0	0.0898961	0.0745221	0.062329
chr1	159869782	159870978	0	0.0628819	0.159792	0.0614942
chr1	159893052	159895873	1	0.290313	0.368911	0.543729
chr1	159915020	159916127	0	0.169542	0.0717881	0.0673233
chr1	160000395	160002530	0	0.0596321	0.122664	0.0648912
chr1	160174100	160176449	0	0.1769	0.181696	0.164795
chr1	160231359	160232987	0	0.171912	0.0778804	0.0749976
chr1	160990413	160992030	0	0.163621	0.142379	0.159754
chr1	161014866	161016580	0	0.186491	0.134744	0.144088
chr1	161058541	161059568	0	0.0992206	0.0588019	0.0548036
chr1	161067236	161068519	0	0.145837	0.0746387	0.0926972
chr1	161087243	161089806	0	0.168344	0.266523	0.21994
chr1	161102118	161103489	0	0.188262	0.0807521	0.104151
chr1	161123083	161124288	0	0.134951	0.0624005	0.0744372
chr1	161128826	161129929	0	0.0940941	0.053311	0.0519592
chr1	161135561	161136967	0	0.103455	0.0694197	0.0612922
chr1	161146561	161147662	0	0.063221	0.0530118	0.0412432
chr1	161171635	161172720	0	0.062115	0.0583846	0.0407757
chr1	161359411	161360580	0	0.0667812	0.138387	0.139763
chr1	162467173	162468195	0	0.0667925	0.0508238	0.0396889
chr1	162530487	162531792	0	0.0667925	0.059708	0.0474604
chr1	165737723	165738776	0	0.0616378	0.063971	0.0506253
chr1	165796605	165798515	0	0.0616378	0.102144	0.0760051
chr1	166808331	166810633	0	0.0667925	0.205637	0.138733
chr1	166844930	166845972	0	0.0616378	0.0790121	0.0587898
chr1	167423995	167424999	0	0.0648462	0.0400672	0.0325593
chr1	167904790	167906884	1	0.0616378	0.147303	0.115185
chr1	168104716	168106955	0	0.0667844	0.129185	0.0973102
chr1	168147824	168149618	0	0.225018	0.0863974	0.0861735
chr1	169074953	169076128	1	0.346326	0.0633522	0.242712
chr1	169454583	169455780	1	0.246823	0.0762605	0.0768536
chr1	169763382	169764541	0	0.0648462	0.0817494	0.05557
chr1	169862619	169863839	0	0.0667812	0.064981	0.0506725
chr1	170500705	170501822	0	0.0639024	0.0611524	0.0456117
chr1	171710408	171711963	0	0.0667812	0.0978095	0.0733764
chr1	171750198	171752077	0	0.0667812	0.120496	0.0871532
chr1	172412761	172413640	0	0.0598603	0.0647074	0.037016
chr1	172501242	172502773	0	0.282318	0.107626	0.185208
chr1	173445755	173447517	0	0.0639024	0.128443	0.0930488
chr1	173683566	173684764	0	0.0653327	0.0634863	0.039698
chr1	173793019	173794495	1	0.115352	0.107257	0.0701517
chr1	173837027	173838278	1	0.248385	0.0984913	0.133474
chr1	174127757	174129593	0	0.0648462	0.0983364	0.0902895
chr1	174967696	174969829	0	0.244536	0.15939	0.180704
chr1	174992064	174993184	0	0.0616178	0.0909409	0.0471168
chr1	178693953	178695719	0	0.19684	0.0902057	0.106675
chr1	178994634	178996223	0	0.210746	0.0902955	0.0999147
chr1	179050719	179052228	0	0.134782	0.065992	0.0646233
chr1	179197568	179199636	0	0.0667925	0.130148	0.110534
chr1	179261493	179263360	0	0.0649489	0.0907559	0.0617954
chr1	179334694	179335578	0	0.0616378	0.0572563	0.0386651
chr1	179851107	179853204	0	0.0662426	0.208936	0.0786651
chr1	179922909	179924818	0	0.131492	0.136243	0.116335
chr1	180123491	180124856	0	0.11312	0.105456	0.0757999
chr1	180197181	180201255	1	0.225018	0.812369	0.829774
chr1	180471026	180472652	0	0.0667925	0.0918303	0.0724616
chr1	180600840	180601947	0	0.225018	0.0552348	0.0476846
chr1	180990855	180992508	0	0.200771	0.113656	0.194924
chr1	181002362	181003504	0	0.0633498	0.093179	0.048529
chr1	181056677	181059526	1	0.257977	0.684636	0.615288
chr1	182360253	182361488	0	0.255808	0.0652057	0.112456
chr1	182583934	182586069	0	0.0667925	0.13027	0.101252
chr1	182758303	182759041	0	0.0629762	0.0482724	0.0425169
chr1	182807990	182809313	0	0.169151	0.0641749	0.078435
chr1	182991494	182993387	0	0.264979	0.113913	0.168921
chr1	183154866	183156251	0	0.0639024	0.0702482	0.0500152
chr1	183439292	183442349	1	0.140358	0.393103	0.301844
chr1	184019789	184021403	0	0.0667925	0.105646	0.0734442
chr1	184355478	184357789	0	0.207089	0.201349	0.180911
chr1	185013740	185015629	0	0.0667812	0.117891	0.0882166
chr1	185125714	185126738	0	0.0639024	0.0741033	0.0576446
chr1	185285331	185287393	0	0.195696	0.164881	0.129272
chr1	185702900	185705040	0	0.0616378	0.128892	0.0985748
chr1	186343523	186345343	1	0.0648462	0.106556	0.0848065
chr1	193027661	193029401	0	0.270444	0.131921	0.220341
chr1	193073694	193075318	0	0.068617	0.3274	0.138592
chr1	197743771	197745436	0	0.0648462	0.0936175	0.0756347
chr1	197871245	197872644	0	0.0648462	0.0724326	0.0526413
chr1	200638400	200639944	0	0.244536	0.178684	0.169143
chr1	200707577	200709269	0	0.0616178	0.38709	0.0779797
chr1	200860278	200861053	0	0.0616378	0.0489319	0.0301199
chr1	201123059	201124057	0	0.225018	0.0681382	0.0603138
chr1	201367823	201369260	0	0.12538	0.0676184	0.0864626
chr1	201437053	201438783	1	0.228816	0.141103	0.188796
chr1	201449400	201451556	0	0.352468	0.170839	0.387804
chr1	201708247	201711215	0	0.249552	0.301937	0.339724
chr1	201951277	201952783	0	0.0648274	0.0665498	0.055827
chr1	201978795	201980308	1	0.126796	0.091204	0.0441421
chr1	202112218	202114743	0	0.1769	0.186697	0.184684
chr1	202776615	202777832	0	0.261993	0.099887	0.231697
chr1	202779602	202780301	0	0.215335	0.0631212	0.144658
chr1	202829829	202831337	0	0.350447	0.10625	0.257094
chr1	202857144	202858568	0	0.216262	0.0993733	0.170655
chr1	202895520	202896603	0	0.174226	0.0646586	0.116563
chr1	202926741	202928673	0	0.186147	0.137897	0.145036
chr1	202935926	202936625	0	0.0626607	0.0995413	0.0688324
chr1	202975606	202977099	0	0.171873	0.0707917	0.107202
chr1	203274139	203276300	0	0.255956	0.364327	0.461862
chr1	203764455	203765704	0	0.0639024	0.059629	0.0444169
chr1	203829538	203831345	0	0.312639	0.111682	0.283632
chr1	204042027	204044319	0	0.210479	0.181373	0.243804
chr1	204119903	204121522	0	0.0714869	0.0762451	0.0634243
chr1	204380276	204381459	1	0.0679603	0.0865014	0.0525504
chr1	204462687	204464700	0	0.316884	0.314568	0.402923
chr1	204475573	204477307	0	0.153916	0.187498	0.165143
chr1	204485080	204486036	0	0.0594186	0.0678147	0.0444366
chr1	204797397	204797997	0	0.0667812	0.0477959	0.0268933
chr1	205090295	205091892	0	0.064653	0.114526	0.0523159
chr1	205179649	205181087	0	0.279727	0.0838895	0.171107
chr1	205196110	205199332	0	0.0997297	0.41829	0.287701
chr1	205290486	205291109	0	0.369289	0.0479188	0.158746
chr1	205473321	205474781	0	0.0644275	0.0627307	0.0439291
chr1	205599599	205601622	0	0.303358	0.123422	0.273618
chr1	205648886	205650830	0	0.0667812	0.100848	0.100129
chr1	205717650	205719652	1	0.294554	0.122934	0.277913
chr1	205743888	205745149	0	0.0637487	0.0786085	0.0434554
chr1	205781410	205783021	0	0.0637218	0.0751184	0.0453783
chr1	206857867	206859903	0	0.21606	0.115836	0.148602
chr1	210405823	210407943	0	0.218453	0.175067	0.16042
chr1	210502076	210503066	0	0.0667812	0.0775318	0.0393339
chr1	211431636	211434432	1	0.0664499	0.32025	0.0970802
chr1	211751163	211753166	0	0.0639024	0.110734	0.100771
chr1	212208118	212209161	0	0.0667812	0.0768793	0.0540049
chr1	212457952	212459811	0	0.0667812	0.112281	0.0994422
chr1	212587359	212588535	0	0.0648462	0.0608506	0.0535088
chr1	212731402	212732880	0	0.0667946	0.0963943	0.0576407
chr1	212781623	212782736	1	0.225018	0.0617315	0.0539509
chr1	214453800	214455475	0	0.245932	0.096671	0.148446
chr1	214724395	214726028	0	0.0639024	0.101732	0.0820312
chr1	215740230	215741885	1	0.195696	0.091093	0.0752541
chr1	218457661	218458983	0	0.0639073	0.0624509	0.0471704
chr1	218518299	218519562	0	0.230105	0.0653909	0.0607999
chr1	220218939	220220264	0	0.0667812	0.0684326	0.0562076
chr1	220267011	220268121	0	0.0639024	0.0568655	0.0417404
chr1	220921163	220922302	0	0.230105	0.0549459	0.051225
chr1	222817067	222818137	0	0.195696	0.0607145	0.047402
chr1	223316027	223317473	0	0.0667812	0.0763792	0.0614689
chr1	223536403	223538348	0	0.0639024	0.107868	0.096063
chr1	223566297	223568724	0	0.0639024	0.269429	0.176166
chr1	224032616	224034746	0	0.195696	0.160901	0.129687
chr1	224180165	224180571	0	0.0640147	0.0492003	0.0425197
chr1	224301575	224302469	0	0.221319	0.0573306	0.0649548
chr1	224370159	224371945	0	0.0648462	0.0790155	0.0672258
chr1	224517256	224518422	0	0.134782	0.0622234	0.0491015
chr1	224544307	224545857	0	0.0660914	0.0696835	0.0526782
chr1	224620512	224623990	0	0.21606	0.705859	0.644693
chr1	225840654	225841827	0	0.203491	0.0647229	0.0735129
chr1	225965206	225966145	0	0.194927	0.0594646	0.0732544
chr1	225997577	225999567	0	0.0638956	0.115207	0.0665519
chr1	226069434	226071020	0	0.207089	0.0862667	0.0817163
chr1	226186913	226187420	0	0.0607659	0.0969937	0.0886809
chr1	226249159	226251026	0	0.150579	0.17985	0.147728
chr1	226270438	226271860	0	0.0575368	0.0692568	0.0359898
chr1	226309178	226310690	0	0.227151	0.0726061	0.0997722
chr1	226373062	226374784	0	0.0911965	0.0861622	0.0603401
chr1	226496313	226498541	0	0.109463	0.151669	0.112792
chr1	226594312	226596165	0	0.0619961	0.0944512	0.0626569
chr1	226735427	226738483	0	0.0639024	0.430464	0.295903
chr1	227750823	227751948	0	0.0616378	0.0661251	0.0428015
chr1	227915729	227917127	0	0.0639024	0.0775116	0.0528638
chr1	227921559	227923405	0	0.0648462	0.136381	0.102677
chr1	228133988	228136571	0	0.0667925	0.354535	0.261809
chr1	228269464	228270899	0	0.157308	0.0757559	0.117916
chr1	228288573	228291278	0	0.0652794	0.222501	0.13108
chr1	228296473	228297654	0	0.0805149	0.0626216	0.0561404
chr1	228327452	228328514	0	0.238874	0.0778898	0.134284
chr1	228352873	228354559	0	0.170858	0.150425	0.133
chr1	228361235	228362516	0	0.0590006	0.062197	0.0369212
chr1	228593047	228595172	0	0.0599563	0.177787	0.100077
chr1	228633066	228633840	0	0.0648462	0.0495307	0.0362199
chr1	228644966	228647298	1	0.136228	0.237144	0.205716
chr1	228674190	228675827	0	0.089625	0.137154	0.0785933
chr1	229406665	229407668	0	0.195696	0.0607419	0.0475181
chr1	229643146	229644597	0	0.0667844	0.0869199	0.0605875
chr1	229693616	229695566	0	0.225018	0.145307	0.145549
chr1	229760659	229762602	0	0.0639073	0.221044	0.115727
chr1	230202418	230204208	0	0.0667812	0.105891	0.0819683
chr1	230777901	230778785	0	0.061641	0.0714208	0.0442776
chr1	231113545	231115230	0	0.0616378	0.118279	0.0801416
chr1	231174812	231176484	0	0.0648462	0.104509	0.0819365
chr1	231556672	231558587	0	0.171173	0.125069	0.102823
chr1	231663809	231664896	0	0.171173	0.063105	0.0704206
chr1	234508823	234509626	0	0.0635995	0.0694899	0.0508619
chr1	234613875	234615129	0	0.0848343	0.0654989	0.0620697
chr1	234743894	234744134	0	0.0612937	0.105692	0.0990499
chr1	234745873	234747274	1	0.417642	0.173274	0.584902
chr1	235290483	235292550	0	0.225018	0.12747	0.132838
chr1	235323530	235325195	0	0.061641	0.104981	0.062062
chr1	235491104	235492417	0	0.263622	0.0793639	0.154868
chr1	235530430	235531718	0	0.167692	0.0701983	0.0847575
chr1	235667065	235668504	0	0.0639073	0.066561	0.056372
chr1	236304464	236306385	0	0.061641	0.108958	0.0627171
chr1	236686399	236688044	0	0.225018	0.106715	0.0996006
chr1	241802490	241805317	0	0.136169	0.260093	0.216055
chr1	244614004	244615739	0	0.120827	0.0936763	0.0848898
chr1	244624390	244625218	0	0.0667361	0.0576081	0.0584663
chr1	244815848	244817438	0	0.06058	0.0816977	0.0616287
chr1	244997051	244999797	0	0.274823	0.402859	0.479126
chr1	245026279	245028241	1	0.226824	0.299629	0.343048
chr1	245081785	245083273	0	0.0607229	0.0980986	0.0743618
chr1	245132776	245134517	0	0.131101	0.338499	0.24538
chr1	246729208	246730992	0	0.0667925	0.119791	0.0884181
chr1	246887236	246888971	0	0.0639024	0.0959533	0.0658742
chr1	247093604	247095720	0	0.137751	0.15894	0.11736
chr1	247240585	247242506	0	0.066743	0.111708	0.0623387
chr1	247267112	247267983	0	0.217961	0.0529417	0.0685583
chr1	247373697	247374439	0	0.0633528	0.060655	0.0541263
chr1	247494224	247495779	0	0.137751	0.0814168	0.0675759
chr1	249119983	249121116	0	0.161932	0.123235	0.317512
chr1	249131832	249133377	0	0.12857	0.144957	0.185507
chr1	249151717	249154095	0	0.11255	0.257431	0.0822533
chr1	249167116	249168926	0	0.255963	0.139022	0.204213
chr1	249200197	249201419	0	0.00754641	0.0891067	0.0653467
chr10	119620	120293	0	0.0655805	0.141569	0.118887
chr10	179504	183364	1	0.237032	0.713199	0.694442
chr10	734234	736324	0	0.262673	0.140395	0.197376
chr10	976543	978302	0	0.180355	0.113875	0.0974466
chr10	1033785	1035533	0	0.196314	0.110103	0.140202
chr10	1094333	1095544	0	0.196314	0.0604184	0.0895008
chr10	1101954	1103611	0	0.0639024	0.112892	0.0846521
chr10	3109372	3111801	1	0.274513	0.203242	0.306729
chr10	3214425	3215812	0	0.132782	0.0680987	0.0644157
chr10	3524337	3525088	0	0.0616132	0.0437781	0.0179463
chr10	3824560	3826465	0	0.108436	0.0841158	0.279509
chr10	3827326	3827889	1	0.371423	0.0808177	0.420826
chr10	4867084	4868993	0	0.165116	0.106511	0.093438
chr10	5489776	5489976	0	0.269321	0.0438713	0.261859
chr10	5707479	5708930	0	0.0992302	0.0759323	0.0743082
chr10	5726348	5728013	0	0.151118	0.0852404	0.105377
chr10	5853666	5856212	0	0.168366	0.244638	0.270737
chr10	5930796	5932951	0	0.243814	0.153282	0.289928
chr10	6018728	6020234	0	0.0648462	0.0792122	0.0627342
chr10	6130637	6131868	0	0.0667812	0.0617031	0.0520057
chr10	6183221	6183924	0	0.0631147	0.0505999	0.0502934
chr10	6186430	6187491	0	0.0849411	0.0613981	0.0600767
chr10	6242607	6246896	1	0.431559	0.882142	0.927381
chr10	7450327	7453518	1	0.0616378	0.416807	0.388813
chr10	7829375	7831629	0	0.0828037	0.183687	0.0959496
chr10	7860038	7861523	0	0.0633041	0.0781699	0.046131
chr10	8092710	8093044	0	0.135056	0.056518	0.105266
chr10	8095331	8096779	1	0.289705	0.232673	0.421005
chr10	8910026	8910337	0	0.0931784	0.0942889	0.0894047
chr10	11652789	11655037	0	0.233016	0.173345	0.204406
chr10	12083866	12085568	0	0.225018	0.0891362	0.0894961
chr10	12110526	12111963	0	0.0639073	0.077721	0.0561224
chr10	12171158	12172652	0	0.0667844	0.0653734	0.0487682
chr10	12236418	12238710	1	0.0616378	0.191965	0.154538
chr10	14215574	14216161	0	0.061641	0.0556482	0.0310705
chr10	14995326	14996592	0	0.0664499	0.0657412	0.0299463
chr10	15001128	15002197	0	0.0645886	0.0694458	0.0388231
chr10	15126305	15127401	0	0.0609506	0.0632337	0.0275016
chr10	15130415	15131065	0	0.0645886	0.0604429	0.03347
chr10	15138708	15139890	0	0.272081	0.0717709	0.132442
chr10	17242886	17244006	0	0.0616378	0.0692138	0.059144
chr10	17271774	17273655	0	0.0616378	0.11865	0.0892631
chr10	17494251	17496962	0	0.0667844	0.464412	0.282137
chr10	17658367	17659898	0	0.0667946	0.0749622	0.0589957
chr10	21460425	21464097	1	0.270347	0.677642	0.752243
chr10	21783454	21786632	1	0.224573	0.372381	0.469245
chr10	21804912	21806800	1	0.063114	0.104082	0.0724439
chr10	21814386	21816610	0	0.232262	0.177161	0.257864
chr10	21822476	21824360	0	0.152147	0.125123	0.142625
chr10	22291461	22292950	0	0.445969	0.0712412	0.210609
chr10	22517892	22520008	0	0.0871547	0.238249	0.154177
chr10	22540309	22541993	0	0.0593996	0.0781913	0.0483102
chr10	22604638	22606135	0	0.225805	0.0845385	0.153981
chr10	22609803	22610528	0	0.318822	0.0486175	0.0614024
chr10	22614186	22615155	0	0.0120224	0.0573909	0.0182844
chr10	22628964	22630589	0	0.0714869	0.0791697	0.06563
chr10	24754466	24755696	0	0.0667812	0.0687308	0.0469089
chr10	25011264	25013928	0	0.195696	0.193404	0.196027
chr10	25240718	25242523	0	0.061641	0.0862774	0.0617967
chr10	25304817	25306443	0	0.0639073	0.085117	0.0706074
chr10	26985849	26987686	0	0.225018	0.107049	0.0990679
chr10	27148939	27150363	0	0.0667844	0.0654662	0.0529698
chr10	27442713	27444298	1	0.0667946	0.115878	0.0818979
chr10	27529211	27532534	1	0.230105	0.475566	0.480556
chr10	27608514	27609459	0	0.061641	0.0546901	0.0312427
chr10	28591074	28592429	0	0.0667925	0.0750335	0.0597938
chr10	28821196	28822757	0	0.0667925	0.0843887	0.0650418
chr10	30023939	30026149	0	0.252874	0.202682	0.206519
chr10	32216614	32218634	1	0.27232	0.167253	0.279727
chr10	32344408	32345673	1	0.0667925	0.0638248	0.0515437
chr10	32634960	32636546	0	0.271154	0.112296	0.195416
chr10	32734625	32736332	0	0.0631268	0.0908945	0.0559439
chr10	33246271	33247914	0	0.0648462	0.107533	0.0787096
chr10	33294230	33294887	0	0.0648462	0.0540161	0.0629705
chr10	33623110	33625530	1	0.0639024	0.171376	0.155691
chr10	35102847	35105889	0	0.0616378	0.317946	0.305362
chr10	35415484	35416679	0	0.0667812	0.143504	0.0569959
chr10	35484024	35485310	0	0.0667812	0.152086	0.0607267
chr10	35929475	35932331	1	0.0616378	0.418807	0.356868
chr10	38145832	38147369	0	0.061641	0.0760119	0.0482821
chr10	38264420	38265901	0	0.225018	0.071984	0.0694496
chr10	38299255	38300225	0	0.0667946	0.0576695	0.0408545
chr10	43133452	43134399	0	0.0616378	0.057031	0.0377162
chr10	43570987	43574693	0	0.0667812	0.465582	0.544736
chr10	43633036	43634665	0	0.0667925	0.0662408	0.0632067
chr10	43760585	43762558	0	0.0639024	0.123148	0.104072
chr10	43857508	43858281	0	0.0631492	0.0972033	0.0709632
chr10	43891215	43893040	1	0.241226	0.25527	0.293052
chr10	43902665	43905584	1	0.257779	0.621942	0.62379
chr10	43931719	43933105	0	0.10747	0.0958166	0.0836165
chr10	44101353	44102701	0	0.0648462	0.0724069	0.0495936
chr10	44143818	44144823	0	0.0616378	0.0664638	0.0474582
chr10	49514271	49515468	0	0.0648462	0.0595032	0.0411544
chr10	52177512	52178410	0	0.128309	0.0287781	0.0320027
chr10	52383612	52385471	1	0.261883	0.134549	0.185936
chr10	54073447	54074511	1	0.260332	0.120136	0.125111
chr10	60094489	60096276	0	0.0616378	0.115232	0.0726602
chr10	60144447	60145848	0	0.0648462	0.0826753	0.0561311
chr10	61665986	61668530	0	0.225018	0.430116	0.346066
chr10	61898812	61902128	0	0.0639024	0.489675	0.416569
chr10	62702785	62704635	0	0.230105	0.108915	0.0946262
chr10	63659981	63664814	1	0.207089	0.905732	0.89403
chr10	64027788	64028941	0	0.0639024	0.0581207	0.0509618
chr10	64133785	64135189	0	0.0667812	0.0763751	0.0609176
chr10	64563904	64566374	0	0.0639024	0.205736	0.13644
chr10	64576010	64578703	0	0.0639024	0.265286	0.226652
chr10	65027549	65029292	0	0.0651725	0.0867533	0.0657015
chr10	65224292	65226263	0	0.0694472	0.206502	0.105263
chr10	65280385	65282297	0	0.0747575	0.121484	0.0888918
chr10	69523098	69524644	0	0.0648396	0.0664406	0.0546685
chr10	69643830	69645433	0	0.230105	0.0789222	0.0736817
chr10	69834308	69835331	0	0.248638	0.0553514	0.0851723
chr10	70091145	70092806	1	0.0658394	0.0881158	0.0410131
chr10	70319640	70321727	0	0.0616378	0.124064	0.0937797
chr10	70747486	70749165	0	0.0667946	0.0777368	0.0600656
chr10	70883084	70884894	0	0.207089	0.0908483	0.0935188
chr10	70939267	70940407	0	0.0639073	0.0586214	0.0471617
chr10	71077416	71079827	0	0.250345	0.229262	0.278514
chr10	71210991	71212734	0	0.0648234	0.0763154	0.0611778
chr10	71905028	71907045	0	0.174399	0.160485	0.137369
chr10	71929584	71930630	0	0.0637092	0.122799	0.0610058
chr10	71992034	71994077	0	0.237032	0.117699	0.185955
chr10	72574857	72576661	0	0.217961	0.119193	0.137321
chr10	72647511	72649082	0	0.139127	0.103381	0.0879727
chr10	72972107	72973410	0	0.0616378	0.0658304	0.0454307
chr10	73610475	73611322	0	0.0667925	0.0469666	0.034946
chr10	73975376	73976670	0	0.112003	0.0714799	0.0753608
chr10	74032586	74034533	1	0.319865	0.217086	0.452483
chr10	74113489	74115290	0	0.0639024	0.129999	0.104423
chr10	74385085	74386296	0	0.0667844	0.0606864	0.0428683
chr10	74451625	74452556	0	0.225018	0.0514661	0.0445257
chr10	74855361	74857039	0	0.230105	0.100768	0.0913043
chr10	74870016	74871561	0	0.0639073	0.0965814	0.0602096
chr10	74927485	74928702	0	0.0667844	0.073208	0.0539967
chr10	75006453	75007313	0	0.0667812	0.0692704	0.0411297
chr10	75011548	75013237	0	0.153082	0.0911802	0.0895027
chr10	75118135	75118794	0	0.0667812	0.0611795	0.0345181
chr10	75172729	75174380	0	0.122787	0.0846567	0.0784396
chr10	75254882	75256181	0	0.112052	0.0783371	0.0692502
chr10	75489923	75490712	0	0.173185	0.0617702	0.0915083
chr10	75503496	75504815	0	0.170542	0.0652353	0.0696055
chr10	75531533	75533040	0	0.191804	0.0840472	0.12717
chr10	75541560	75542191	0	0.0607558	0.0655892	0.0466903
chr10	75544902	75546495	0	0.181321	0.0902193	0.119058
chr10	75570508	75571902	0	0.0618566	0.0793989	0.0485289
chr10	75634085	75634737	0	0.195696	0.0601258	0.0446019
chr10	75757189	75759368	0	0.0667844	0.161144	0.09469
chr10	75910018	75911466	0	0.0659168	0.0797222	0.0425586
chr10	75935906	75937185	0	0.246823	0.0656868	0.0733155
chr10	76585417	76587104	1	0.0667812	0.0900848	0.0694646
chr10	76870919	76871950	0	0.0663686	0.0598413	0.0405949
chr10	76969569	76971461	0	0.265641	0.141013	0.224722
chr10	77159438	77163255	1	0.0648462	0.572881	0.606143
chr10	77168483	77170588	0	0.0667925	0.0915568	0.0902302
chr10	79685224	79687013	0	0.230105	0.112709	0.100254
chr10	79793298	79794656	0	0.229903	0.105621	0.10313
chr10	80826161	80827354	0	0.14466	0.0722227	0.0915636
chr10	80828438	80829459	1	0.115538	0.0565257	0.0623821
chr10	80830570	80831229	0	0.0667812	0.061972	0.0487194
chr10	81106956	81108298	0	0.143554	0.0693902	0.0884342
chr10	81838262	81839354	0	0.0667925	0.0617746	0.0459122
chr10	81860596	81861039	0	0.0616378	0.0515032	0.0338544
chr10	81963293	81965838	0	0.230105	0.280866	0.242379
chr10	82167602	82169149	0	0.0663779	0.0677719	0.0462073
chr10	82213432	82215188	0	0.262032	0.122579	0.204783
chr10	85898569	85900262	0	0.0667812	0.121872	0.0895697
chr10	88280651	88282236	0	0.230105	0.0886317	0.0787947
chr10	88515378	88517439	0	0.230105	0.16598	0.143365
chr10	88728024	88729794	1	0.207089	0.12803	0.1178
chr10	88852184	88855512	1	0.0648396	0.599342	0.40942
chr10	89621348	89623868	1	0.244536	0.280111	0.312482
chr10	90639615	90640804	0	0.0648462	0.059831	0.0447943
chr10	90749573	90751726	0	0.0616378	0.133126	0.105619
chr10	91010986	91012036	0	0.0667812	0.0613128	0.043917
chr10	91173876	91175322	0	0.0667946	0.0696739	0.0495467
chr10	91403503	91405432	0	0.0648396	0.103513	0.0717979
chr10	91460855	91462113	0	0.195696	0.0610171	0.0548859
chr10	93667813	93669343	0	0.267653	0.101735	0.131154
chr10	93683085	93684288	0	0.0616227	0.0594132	0.0375981
chr10	94049954	94052463	0	0.0648462	0.268917	0.22604
chr10	94332222	94335048	0	0.0639024	0.363857	0.278982
chr10	94350467	94351753	1	0.0639024	0.134502	0.104727
chr10	95241737	95242873	0	0.124891	0.0798326	0.0703543
chr10	95461478	95463142	0	0.0667812	0.137093	0.103207
chr10	96121013	96123169	0	0.0639024	0.115677	0.114395
chr10	96161789	96163933	0	0.0667812	0.105342	0.103974
chr10	97049380	97051197	0	0.244536	0.120986	0.135347
chr10	97415418	97416957	0	0.0667812	0.0784442	0.0665771
chr10	97452964	97454177	0	0.0639024	0.0604277	0.0537655
chr10	97802918	97804300	0	0.0667812	0.0770003	0.0551547
chr10	97849372	97850297	0	0.0648288	0.229459	0.0781792
chr10	97889395	97890738	0	0.252874	0.165876	0.144727
chr10	98346185	98347484	0	0.0648462	0.09717	0.0621061
chr10	98945218	98945905	0	0.0648462	0.0500932	0.0361231
chr10	99051542	99052764	0	0.139755	0.0716507	0.0528752
chr10	99078520	99080236	0	0.248638	0.124129	0.172186
chr10	99092741	99092941	0	0.0664347	0.0376022	0.0596698
chr10	99094107	99094937	1	0.0608185	0.105574	0.051371
chr10	99205506	99206318	0	0.0689501	0.0728344	0.061913
chr10	99257449	99259380	0	0.235695	0.137163	0.157933
chr10	99399969	99401433	0	0.0616378	0.0734674	0.052333
chr10	99473212	99474786	0	0.195696	0.0979708	0.0771867
chr10	99496664	99497850	0	0.0648396	0.084058	0.048766
chr10	100174557	100175284	0	0.171912	0.0492377	0.042823
chr10	100205747	100206883	0	0.171173	0.0683324	0.0613697
chr10	101088588	101089992	0	0.137751	0.0654991	0.0611224
chr10	101379716	101381425	0	0.221964	0.0854896	0.116452
chr10	101418701	101419916	0	0.139718	0.0599067	0.0599104
chr10	101491576	101492741	0	0.0652757	0.0654502	0.0530382
chr10	101768037	101770300	0	0.0667925	0.151967	0.137315
chr10	102026747	102027718	0	0.0648462	0.0826273	0.054793
chr10	102045759	102046743	0	0.0667812	0.0851324	0.0464331
chr10	102105440	102107328	0	0.0700353	0.260985	0.0743778
chr10	102132969	102134363	0	0.263513	0.0902849	0.203831
chr10	102746380	102747429	0	0.0817703	0.124588	0.0838925
chr10	102756800	102759521	1	0.192447	0.330921	0.40852
chr10	102788551	102793002	1	0.0935973	0.79359	0.639267
chr10	102819786	102822605	1	0.232875	0.298456	0.380279
chr10	102825883	102827918	0	0.315919	0.180894	0.349565
chr10	103453470	103455518	0	0.114708	0.140734	0.115188
chr10	103542646	103543307	0	0.062914	0.0504582	0.0447231
chr10	103577191	103578830	1	0.143885	0.104716	0.142984
chr10	103815174	103816265	0	0.108553	0.0685738	0.0671469
chr10	103824668	103826671	0	0.155466	0.109916	0.127186
chr10	103872056	103874940	0	0.0630024	0.255933	0.113529
chr10	103879177	103881378	1	0.162068	0.178219	0.168291
chr10	103892143	103893810	0	0.145177	0.140073	0.154922
chr10	103911255	103912644	0	0.118626	0.0993491	0.0791794
chr10	104153664	104155749	0	0.263575	0.173861	0.253077
chr10	104168480	104170039	0	0.0489494	0.117613	0.0526318
chr10	104179128	104182730	1	0.255958	0.715037	0.691413
chr10	104191448	104192669	0	0.0615571	0.11712	0.0713688
chr10	104209245	104211596	0	0.12212	0.178433	0.170561
chr10	104261710	104263863	1	0.0667812	0.131358	0.127577
chr10	104401351	104402224	0	0.145109	0.0726169	0.0843353
chr10	104403319	104403716	0	0.163997	0.0573119	0.128262
chr10	104404660	104406632	1	0.150799	0.0971463	0.0799397
chr10	104613797	104614469	0	0.0648396	0.0557239	0.0395557
chr10	104677295	104679227	0	0.230105	0.123943	0.111198
chr10	104952292	104953630	0	0.35045	0.0812718	0.205063
chr10	105127174	105129660	0	0.0648475	0.171371	0.104191
chr10	105155539	105156947	0	0.221319	0.0764433	0.0992163
chr10	105210640	105212329	0	0.155587	0.104508	0.0788525
chr10	105677458	105678453	0	0.248489	0.0617744	0.0895003
chr10	105726468	105727919	0	0.192636	0.0865461	0.0833771
chr10	105880641	105882036	0	0.0616378	0.0669317	0.0483295
chr10	112257130	112258114	0	0.218453	0.056876	0.0467295
chr10	112326898	112328372	0	0.0639024	0.0780345	0.0552697
chr10	112631261	112632775	0	0.0648462	0.0770392	0.0580479
chr10	114709706	114710684	1	0.218453	0.0576403	0.0501507
chr10	115802639	115804022	0	0.210746	0.0721488	0.0794924
chr10	115933828	115934836	0	0.0648475	0.0575011	0.0347235
chr10	116286272	116287050	0	0.0648475	0.050149	0.0320245
chr10	116697570	116699188	0	0.0667812	0.0902485	0.0651415
chr10	116852538	116853824	0	0.0639024	0.0706071	0.0504039
chr10	118030325	118034430	1	0.1769	0.73675	0.738511
chr10	118501386	118502928	0	0.0616378	0.0966536	0.0657704
chr10	120513569	120514974	0	0.0648462	0.0793557	0.0608986
chr10	120839559	120841030	0	0.21606	0.125302	0.136522
chr10	120863380	120864606	0	0.0613278	0.128782	0.0534892
chr10	120924647	120926414	0	0.134782	0.147337	0.115341
chr10	120936522	120938943	0	0.0612438	0.339857	0.141858
chr10	120966217	120967941	0	0.0654148	0.07716	0.0571505
chr10	121301374	121303261	0	0.199179	0.1384	0.149625
chr10	121355044	121356923	0	0.2625	0.118128	0.131886
chr10	121410323	121412252	1	0.154305	0.153032	0.148568
chr10	121631449	121633161	0	0.0667812	0.119052	0.0870929
chr10	121651765	121652865	0	0.0639024	0.0732827	0.048163
chr10	123686228	123688366	0	0.19904	0.166577	0.213472
chr10	123733754	123735299	0	0.0678066	0.086036	0.0592226
chr10	123871981	123873801	0	0.198188	0.101967	0.134469
chr10	124713470	124714083	0	0.0648462	0.0565101	0.0424738
chr10	124739693	124741000	0	0.0616378	0.0560829	0.0379246
chr10	124913437	124914634	0	0.0667925	0.056473	0.0443554
chr10	125851456	125853364	1	0.218453	0.119204	0.110511
chr10	126107010	126107946	0	0.0639347	0.0591798	0.0473144
chr10	126431065	126434673	0	0.296537	0.582618	0.71935
chr10	126479604	126481088	0	0.124603	0.0797706	0.0633397
chr10	126490151	126491186	0	0.0649797	0.069056	0.0504699
chr10	126848606	126851179	1	0.231019	0.258759	0.268541
chr10	127407281	127408900	0	0.0667812	0.118077	0.0875052
chr10	127511364	127512471	0	0.0667715	0.0614877	0.0449235
chr10	127582992	127585263	0	0.267653	0.172744	0.246443
chr10	128593312	128594995	0	0.0616378	0.116207	0.0683081
chr10	129704890	129707412	0	0.195696	0.262908	0.224082
chr10	131907307	131909912	0	0.207089	0.5	0.423625
chr10	131934329	131935724	0	0.0667844	0.268315	0.113281
chr10	133793366	133796088	0	0.168525	0.228644	0.230387
chr10	133836556	133837426	0	0.171173	0.062521	0.0859339
chr10	134120409	134122163	0	0.2677	0.122441	0.148616
chr10	134144976	134146300	1	0.0859682	0.107896	0.0821245
chr10	134209342	134211719	1	0.222889	0.439867	0.454169
chr10	134350543	134351445	0	0.106679	0.0604174	0.08359
chr10	134775570	134776291	0	0.0639024	0.0462094	0.038739
chr10	135121231	135123465	0	0.208107	0.154738	0.186549
chr10	135148156	135149464	0	0.0669036	0.0634612	0.0491456
chr10	135184875	135187349	0	0.198908	0.20221	0.191021
chr10	135191610	135193541	0	0.129537	0.0954808	0.105449
chr10	135207373	135208531	0	0.0632161	0.065868	0.0484196
chr11	207086	209003	1	0.216741	0.124543	0.201389
chr11	235664	237106	0	0.0612717	0.123017	0.0584583
chr11	307942	308305	0	0.0605022	0.0618366	0.0665966
chr11	313798	314108	0	0.063177	0.0512285	0.0401032
chr11	355693	356511	0	0.116965	0.112811	0.138647
chr11	368395	370718	0	0.0618448	0.151689	0.0834392
chr11	393222	396706	1	0.275374	0.494069	0.580747
chr11	416590	417936	0	0.211932	0.0862456	0.138251
chr11	450055	451248	0	0.0656382	0.0794285	0.0415592
chr11	506167	507647	0	0.159901	0.0812742	0.107274
chr11	534418	535913	1	0.0958124	0.0760948	0.0620048
chr11	537207	537713	0	0.0608076	0.0485855	0.0482053
chr11	560469	561708	1	0.166532	0.0901038	0.134322
chr11	567732	569001	0	0.15402	0.06029	0.0825115
chr11	575246	576648	1	0.116826	0.0953713	0.0945303
chr11	615542	616194	0	0.0757257	0.0572494	0.0439128
chr11	693686	695939	1	0.0855358	0.226583	0.132986
chr11	704950	708277	0	0.0616387	0.582103	0.202365
chr11	746637	748981	0	0.131539	0.154903	0.143033
chr11	776763	778104	0	0.124812	0.069145	0.085601
chr11	790662	791195	0	0.0606334	0.0551985	0.0510023
chr11	797305	798687	0	0.0601609	0.0760475	0.0480856
chr11	804419	805565	0	0.103944	0.0608082	0.0588864
chr11	808827	810078	0	0.137773	0.102147	0.0904264
chr11	818680	820357	0	0.190605	0.1641	0.182387
chr11	827048	827993	0	0.0715132	0.065442	0.0403803
chr11	832561	833511	0	0.321715	0.0713914	0.234683
chr11	842379	842977	1	0.0796362	0.0581085	0.0379161
chr11	910064	911640	0	0.0616378	0.0777447	0.0632006
chr11	925597	926915	0	0.0616378	0.0732154	0.0507881
chr11	1593350	1593736	1	0.145377	0.0631412	0.0829869
chr11	1594750	1596230	0	0.205081	0.0705414	0.0726708
chr11	1769658	1772126	0	0.360064	0.270014	0.5
chr11	1783628	1785841	1	0.159381	0.573702	0.370958
chr11	1968283	1969182	0	0.082241	0.0548649	0.0484406
chr11	2290117	2293282	1	0.188256	0.62045	0.52961
chr11	2398314	2400201	0	0.111342	0.13489	0.104542
chr11	2421151	2423090	0	0.0667812	0.0927856	0.0850091
chr11	2720470	2722166	1	0.115621	0.0877247	0.0855513
chr11	2905662	2907391	0	0.0847353	0.0797214	0.0636407
chr11	2923190	2923692	0	0.118661	0.0923554	0.086061
chr11	2949475	2952275	1	0.284842	0.347948	0.527805
chr11	3013244	3014427	0	0.0934519	0.068314	0.0584832
chr11	3185808	3186736	0	0.0639024	0.0494529	0.0404203
chr11	3400191	3400842	0	0.0624582	0.0675461	0.0613376
chr11	3860299	3863140	0	0.207089	0.258752	0.278017
chr11	4115392	4117317	0	0.0667946	0.0857428	0.0711969
chr11	6623852	6625822	0	0.0639073	0.123694	0.0770906
chr11	6633328	6634309	0	0.195696	0.0597608	0.0465646
chr11	6704184	6705002	0	0.0639073	0.0472492	0.035392
chr11	7534183	7535573	0	0.0639024	0.0749197	0.052898
chr11	8704061	8704610	0	0.218453	0.0599724	0.0447456
chr11	8932470	8933410	0	0.0667844	0.0709321	0.0406123
chr11	8985577	8986792	0	0.0648462	0.0683173	0.0573072
chr11	9110745	9113414	0	0.230105	0.440983	0.367825
chr11	9335377	9336836	0	0.0620568	0.0777867	0.0491644
chr11	9405808	9407164	0	0.0620568	0.0910045	0.0599781
chr11	9481869	9483117	0	0.0661988	0.0824538	0.0597227
chr11	9594559	9595350	1	0.186801	0.0585633	0.0992522
chr11	9596598	9597131	0	0.0557128	0.0396382	0.0402621
chr11	9634482	9636128	0	0.249666	0.07962	0.123389
chr11	9779464	9781575	0	0.134782	0.148417	0.126713
chr11	10314984	10316363	0	0.0659683	0.144841	0.0735821
chr11	10324136	10326739	0	0.210746	0.262398	0.271408
chr11	10829333	10831274	0	0.252786	0.1869	0.188865
chr11	10878814	10880634	0	0.118944	0.175638	0.105933
chr11	10952363	10953595	0	0.0614908	0.033712	0.0104886
chr11	12131361	12133169	0	0.233722	0.092054	0.135629
chr11	12398903	12400066	0	0.139755	0.0571859	0.0492921
chr11	12695389	12696808	0	0.255163	0.0687453	0.11158
chr11	13298435	13300430	0	0.0648462	0.137245	0.103611
chr11	14379476	14380925	0	0.0648462	0.105239	0.0785891
chr11	17034328	17036860	0	0.0648462	0.25898	0.205705
chr11	17099115	17099958	0	0.0639073	0.0541224	0.0499733
chr11	17228974	17231652	0	0.225018	0.229845	0.243476
chr11	17297696	17299093	0	0.0667844	0.0618854	0.0484237
chr11	18343348	18344693	0	0.0667844	0.0713972	0.0535489
chr11	18415839	18418041	0	0.0667812	0.301035	0.144605
chr11	18547827	18549295	0	0.230105	0.0726714	0.0622992
chr11	18609463	18611209	0	0.0667812	0.126317	0.0920679
chr11	18655614	18656574	0	0.0639024	0.0695899	0.0548802
chr11	20384915	20386195	0	0.066292	0.0593526	0.0400226
chr11	20408605	20410101	0	0.252874	0.0737982	0.0880812
chr11	27384373	27385016	0	0.0648462	0.0608123	0.0473855
chr11	27493267	27495013	0	0.0639024	0.116756	0.0864872
chr11	30344300	30345060	0	0.0667812	0.052463	0.0296766
chr11	30606597	30608243	0	0.0616378	0.105606	0.0768596
chr11	32850793	32852232	0	0.0639024	0.0872351	0.0613213
chr11	32912987	32916022	0	0.0667812	0.33737	0.314452
chr11	33181286	33183406	0	0.218453	0.214895	0.19802
chr11	33278441	33280382	0	0.0639024	0.142048	0.0848218
chr11	33722043	33723649	0	0.0616178	0.140324	0.0511018
chr11	33756399	33756824	0	0.0667812	0.0890649	0.0489227
chr11	33757844	33758971	0	0.229903	0.0740187	0.0740943
chr11	34072618	34074026	0	0.0637685	0.0654467	0.0526222
chr11	34074897	34075133	0	0.0616378	0.0568356	0.0365691
chr11	34126514	34127897	0	0.0663779	0.0611853	0.0474855
chr11	34378122	34381050	1	0.27158	0.317091	0.459082
chr11	35639701	35641724	0	0.0648462	0.221815	0.113797
chr11	35683489	35684842	0	0.0667812	0.132902	0.06373
chr11	36530868	36532565	0	0.0639024	0.112015	0.0901656
chr11	44970654	44972734	0	0.128006	0.216553	0.138827
chr11	45167764	45169222	0	0.188971	0.0848335	0.0994438
chr11	45825816	45827345	0	0.174399	0.0965582	0.0912223
chr11	45868584	45870526	0	0.248489	0.131645	0.178989
chr11	45938604	45940565	0	0.168525	0.124163	0.117027
chr11	45943654	45944805	0	0.0667897	0.0597958	0.0400112
chr11	46141616	46143966	1	0.244536	0.159114	0.203458
chr11	46264667	46265400	0	0.0648288	0.0625785	0.0451556
chr11	46401177	46403679	0	0.0669511	0.150213	0.115328
chr11	46615251	46616155	0	0.0648462	0.0832858	0.0596487
chr11	46638168	46639770	0	0.0639024	0.127179	0.0675609
chr11	46721707	46722935	0	0.230105	0.0697811	0.0608155
chr11	46866975	46868292	0	0.0667812	0.0759235	0.0603102
chr11	47197453	47199408	0	0.114407	0.140344	0.0616925
chr11	47206724	47208224	0	0.256716	0.094716	0.131213
chr11	47235755	47238329	0	0.152044	0.302718	0.212666
chr11	47270019	47271179	0	0.203172	0.0718521	0.105562
chr11	47290470	47292760	0	0.259013	0.15527	0.199048
chr11	47447136	47448957	0	0.179749	0.134379	0.131341
chr11	47572756	47575298	0	0.151218	0.284903	0.180288
chr11	47586501	47587772	0	0.152153	0.106632	0.147226
chr11	47599232	47601451	0	0.0620429	0.307982	0.106813
chr11	47663601	47664493	0	0.0642777	0.0501426	0.0385243
chr11	47735966	47737258	0	0.0975457	0.0662808	0.0657005
chr11	47787971	47790185	1	0.115015	0.132942	0.109293
chr11	47868644	47870501	0	0.121079	0.104222	0.0989731
chr11	48000937	48003894	0	0.0616378	0.43046	0.357224
chr11	57092358	57093145	0	0.0639024	0.12411	0.0602267
chr11	57102690	57103575	0	0.0667812	0.129034	0.0470018
chr11	57334843	57337040	0	0.0667812	0.155196	0.154026
chr11	57424538	57425529	0	0.0616378	0.0578823	0.0392838
chr11	57508432	57509662	0	0.0639024	0.0618035	0.0438332
chr11	59327854	59328904	0	0.0667844	0.0429414	0.0340575
chr11	59382686	59384023	0	0.225018	0.0703606	0.0660393
chr11	59435704	59437213	0	0.0648396	0.0729293	0.0536248
chr11	59521491	59523451	0	0.0648462	0.14634	0.0929832
chr11	60672986	60674472	0	0.137975	0.113281	0.0955437
chr11	60681122	60683262	0	0.176197	0.177706	0.232323
chr11	60691455	60693797	0	0.10999	0.245584	0.183092
chr11	60928583	60929960	0	0.264497	0.103386	0.202833
chr11	61099791	61101066	0	0.186689	0.0833527	0.11313
chr11	61128635	61130384	0	0.244482	0.134218	0.205404
chr11	61159536	61161030	0	0.237032	0.0718326	0.108475
chr11	61196544	61197894	0	0.0784046	0.0692279	0.0614817
chr11	61276099	61277052	0	0.0659003	0.0639835	0.0411236
chr11	61347901	61349203	0	0.160456	0.0739985	0.0873402
chr11	61446202	61448381	0	0.0662436	0.12274	0.0605906
chr11	61559445	61560924	0	0.116429	0.0894136	0.102343
chr11	61582348	61584672	0	0.121544	0.189178	0.192691
chr11	61595353	61598290	0	0.0608452	0.219503	0.114798
chr11	61657452	61659681	0	0.12007	0.168586	0.140063
chr11	61734636	61736037	1	0.368307	0.10099	0.513554
chr11	62312615	62314685	1	0.283173	0.175969	0.344967
chr11	62340487	62342680	0	0.173568	0.203132	0.280222
chr11	62358451	62359777	0	0.182388	0.09893	0.192316
chr11	62368679	62369732	0	0.114599	0.0800066	0.116064
chr11	62379125	62381017	0	0.089994	0.183448	0.119212
chr11	62388198	62389956	0	0.220555	0.123109	0.240671
chr11	62413231	62414786	0	0.12905	0.0833776	0.100297
chr11	62420081	62421066	0	0.175653	0.0833849	0.162919
chr11	62432098	62433440	0	0.407417	0.108478	0.481071
chr11	62438781	62440914	0	0.203145	0.173428	0.238127
chr11	62446083	62446947	0	0.198046	0.0706188	0.204191
chr11	62472973	62474309	0	0.122631	0.0814366	0.104864
chr11	62494297	62496074	1	0.199874	0.157211	0.238308
chr11	62521089	62522002	0	0.157502	0.0686398	0.130825
chr11	62528833	62529711	0	0.0628407	0.0805693	0.059814
chr11	62537218	62539627	0	0.142279	0.19565	0.164175
chr11	62559343	62560156	0	0.136684	0.0794989	0.133546
chr11	62571855	62573403	0	0.206305	0.192791	0.331287
chr11	62598436	62600042	0	0.154892	0.183395	0.18513
chr11	62606477	62609688	0	0.457563	0.653685	0.831789
chr11	62623095	62623730	1	0.186762	0.280496	0.564949
chr11	62648175	62649412	0	0.178494	0.0735076	0.122551
chr11	62688790	62691751	0	0.0792963	0.250521	0.174853
chr11	63438011	63439427	0	0.165116	0.177386	0.11836
chr11	63448384	63450036	0	0.165116	0.203989	0.13294
chr11	63534883	63536719	0	0.0691481	0.100961	0.0506813
chr11	63580147	63583146	0	0.0988347	0.308374	0.173743
chr11	63605976	63607449	1	0.0810657	0.0805498	0.0386511
chr11	63683803	63686967	0	0.0454476	0.384525	0.119433
chr11	63741701	63742615	0	0.0293214	0.0802779	0.0254089
chr11	63753081	63754699	0	0.0849952	0.0991696	0.0908523
chr11	63883566	63884220	0	0.0639024	0.0416946	0.0341405
chr11	63933267	63934281	0	0.087947	0.104216	0.0895242
chr11	63952312	63953865	0	0.156642	0.115307	0.217251
chr11	63992661	63994192	0	0.103019	0.111403	0.0465038
chr11	63997596	63998362	0	0.0262696	0.0756165	0.00800617
chr11	64001495	64002649	0	0.0419145	0.0804702	0.0189261
chr11	64007879	64009523	0	0.148557	0.126697	0.113239
chr11	64013301	64015118	0	0.259433	0.145917	0.225663
chr11	64018364	64020243	0	0.138593	0.129067	0.0404529
chr11	64051732	64054216	0	0.109591	0.239514	0.103082
chr11	64058023	64060282	0	0.0464092	0.120895	0.0279743
chr11	64071781	64073939	1	0.148427	0.180901	0.0948853
chr11	64084398	64085929	0	0.158556	0.13035	0.0911094
chr11	64126262	64127538	0	0.0640108	0.0585955	0.0350335
chr11	64544901	64546784	0	0.155319	0.106435	0.127711
chr11	64570399	64571917	0	0.0689357	0.107628	0.0583402
chr11	64576972	64578590	0	0.0512207	0.097456	0.0318174
chr11	64609536	64612447	0	0.308395	0.376493	0.385225
chr11	64644207	64644904	0	0.0872506	0.064666	0.0763566
chr11	64645753	64646721	1	0.290962	0.0630832	0.372302
chr11	64683454	64685138	0	0.0830229	0.080089	0.0490017
chr11	64691462	64692807	0	0.054242	0.0670262	0.0240974
chr11	64794431	64795671	0	0.0483148	0.0770549	0.0248348
chr11	64808134	64809310	0	0.0749337	0.0721826	0.0488538
chr11	64851179	64852342	0	0.0510886	0.0993719	0.0386984
chr11	64863393	64864419	0	0.220214	0.0731335	0.197465
chr11	64879070	64880296	0	0.196026	0.0857228	0.482906
chr11	64884361	64885562	0	0.202045	0.0903424	0.207799
chr11	64889525	64890119	0	0.066043	0.0770913	0.0491072
chr11	64900733	64902879	0	0.188318	0.230235	0.302951
chr11	64948460	64951527	0	0.268048	0.516889	0.567014
chr11	65028888	65030563	0	0.0858095	0.0815774	0.0808648
chr11	65101084	65102057	0	0.0964809	0.061549	0.218116
chr11	65121699	65123021	0	0.0616378	0.0738147	0.0512828
chr11	65153925	65154222	0	0.0607954	0.0811123	0.0541473
chr11	65188732	65190364	1	0.393257	0.144018	0.532482
chr11	65221949	65223047	0	0.0649333	0.067369	0.0315026
chr11	65244641	65245562	0	0.0662453	0.115345	0.0617433
chr11	65264688	65266533	0	0.160556	0.184109	0.457509
chr11	65291668	65293157	0	0.104836	0.0885515	0.068138
chr11	65325565	65326273	0	0.130132	0.0689299	0.0922199
chr11	65337276	65338052	0	0.0802494	0.0623407	0.0443503
chr11	65339403	65340099	0	0.123916	0.0567386	0.0839178
chr11	65341581	65343627	0	0.216536	0.1194	0.196233
chr11	65381138	65384373	0	0.235524	0.430402	0.226383
chr11	65429689	65431487	0	0.309561	0.11123	0.349156
chr11	65487313	65488488	0	0.0617506	0.0714126	0.0382265
chr11	65547400	65549208	1	0.0862273	0.103075	0.0582136
chr11	65553864	65554996	0	0.0645705	0.0784138	0.0406016
chr11	65624509	65628871	1	0.211336	0.857839	0.282221
chr11	65640887	65641453	0	0.0579004	0.319024	0.18089
chr11	65657852	65658859	0	0.18033	0.0714362	0.147143
chr11	65666712	65668298	0	0.0649173	0.101173	0.0525823
chr11	65686038	65688212	1	0.208084	0.17689	0.234799
chr11	65728615	65730097	0	0.0931854	0.0965632	0.0554237
chr11	65769107	65770615	0	0.0999593	0.0976502	0.0874614
chr11	65818167	65820217	0	0.190808	0.107467	0.20638
chr11	65836868	65839161	0	0.0322599	0.134888	0.00786695
chr11	66024458	66026285	0	0.0593745	0.180369	0.06952
chr11	66034575	66037154	0	0.0575926	0.280055	0.0406276
chr11	66045063	66046495	0	0.0412287	0.121143	0.0423518
chr11	66055997	66057501	0	0.0381949	0.0846045	0.0124898
chr11	66102955	66104663	0	0.105884	0.134293	0.0996932
chr11	66112006	66112809	0	0.059626	0.0787286	0.043456
chr11	66114868	66115918	0	0.0684473	0.0773083	0.122113
chr11	66137664	66139834	0	0.0760979	0.162763	0.0226966
chr11	66205572	66207141	0	0.147556	0.0768645	0.131811
chr11	66233791	66235587	0	0.0461264	0.176589	0.0589987
chr11	66246475	66248351	0	0.0905417	0.154952	0.084064
chr11	66312992	66314158	0	0.0440438	0.0680169	0.0241435
chr11	66360089	66361328	0	0.073904	0.0982835	0.0480364
chr11	66383528	66384822	1	0.0468954	0.0693481	0.0176317
chr11	66405692	66406964	0	0.13466	0.0678692	0.0767952
chr11	66444861	66446219	0	0.154536	0.0726569	0.134354
chr11	66494604	66496848	0	0.0955722	0.309855	0.19077
chr11	66510650	66513275	0	0.0886614	0.352526	0.171108
chr11	66610202	66611612	0	0.152374	0.096587	0.155719
chr11	66623292	66625084	0	0.0913795	0.129163	0.0429365
chr11	66725538	66726672	0	0.0617426	0.0613409	0.0279706
chr11	66789161	66791298	0	0.197684	0.191754	0.1888
chr11	66822483	66824807	0	0.264786	0.258904	0.436843
chr11	66885750	66887248	0	0.041606	0.0785284	0.0272917
chr11	67006954	67008863	0	0.0403212	0.122725	0.0290581
chr11	67033676	67035481	0	0.0933039	0.291205	0.178652
chr11	67055719	67057244	0	0.289204	0.131294	0.350886
chr11	67069579	67071731	0	0.160285	0.30462	0.272352
chr11	67084617	67086173	0	0.136242	0.155826	0.1545
chr11	67120480	67122375	0	0.240866	0.115181	0.249311
chr11	67138910	67141948	0	0.240133	0.411578	0.481899
chr11	67158726	67160328	0	0.153585	0.113317	0.136804
chr11	67168268	67169711	0	0.225077	0.0979563	0.259227
chr11	67195472	67197195	0	0.0906944	0.107782	0.0657291
chr11	67210355	67211430	0	0.0834073	0.0622622	0.0653491
chr11	67235563	67237031	0	0.16627	0.0801638	0.15523
chr11	67250062	67251070	0	0.068392	0.0534477	0.0402649
chr11	67275204	67276365	0	0.0557037	0.0584478	0.0290881
chr11	67373886	67375045	0	0.0667946	0.0676978	0.0516067
chr11	67396720	67398419	0	0.195696	0.0934471	0.0746529
chr11	67770237	67771800	0	0.0638853	0.100522	0.0540348
chr11	67797586	67798799	0	0.0656929	0.0629209	0.0516359
chr11	67809859	67812298	0	0.0615722	0.159808	0.0735631
chr11	67887998	67889504	0	0.196499	0.0746805	0.139576
chr11	67980167	67981726	0	0.280817	0.074804	0.191755
chr11	68038609	68040107	0	0.115116	0.0767886	0.0854616
chr11	68079804	68082494	0	0.208001	0.277356	0.360531
chr11	68227437	68228987	0	0.225018	0.0757882	0.0683485
chr11	68517978	68519270	0	0.0639024	0.0607888	0.0577919
chr11	68606477	68609512	0	0.066292	0.439726	0.224218
chr11	68816083	68817185	0	0.0610051	0.0616514	0.0316546
chr11	69452877	69454195	0	0.259719	0.0628834	0.195365
chr11	69455691	69456004	1	0.405104	0.077765	0.613792
chr11	69489325	69490428	0	0.180383	0.0620229	0.0979159
chr11	69894704	69895464	0	0.0616378	0.0469245	0.0441825
chr11	70048917	70050758	0	0.224634	0.173209	0.251917
chr11	70116008	70117882	0	0.165865	0.181996	0.179217
chr11	70243873	70246210	1	0.218453	0.162435	0.1614
chr11	71157978	71159980	0	0.21299	0.130542	0.145888
chr11	71163436	71166174	0	0.0633528	0.24934	0.131554
chr11	71523749	71525117	0	0.0648462	0.0932147	0.0692975
chr11	71791035	71792053	0	0.0664849	0.0594256	0.0417571
chr11	71813780	71814809	0	0.229331	0.0610504	0.128125
chr11	71823096	71824129	0	0.164141	0.0540453	0.0863911
chr11	71934121	71936628	1	0.181885	0.212636	0.224775
chr11	72462209	72464607	0	0.126626	0.148437	0.116463
chr11	72491860	72493927	1	0.259073	0.191649	0.302032
chr11	72523733	72526315	1	0.188797	0.189462	0.203723
chr11	72851616	72854182	0	0.230105	0.275105	0.240025
chr11	73018163	73019802	0	0.172764	0.0934909	0.119098
chr11	73308807	73310202	0	0.0648462	0.0703381	0.0583616
chr11	73470634	73472799	0	0.0698723	0.416805	0.206226
chr11	73498708	73500059	0	0.198188	0.0771704	0.0954593
chr11	73587510	73588540	0	0.0711629	0.060398	0.0521672
chr11	73693731	73694860	0	0.231019	0.0610795	0.0701699
chr11	74108461	74110219	0	0.0667925	0.152885	0.103671
chr11	74204068	74205497	0	0.233016	0.0822113	0.101449
chr11	74303033	74304633	0	0.0659168	0.0760625	0.0405495
chr11	74459458	74460954	0	0.0616378	0.0799496	0.056687
chr11	74659607	74661060	0	0.207089	0.0910965	0.0813433
chr11	74699517	74700642	0	0.061641	0.066138	0.0391517
chr11	75110277	75111796	0	0.238212	0.0904645	0.129692
chr11	75139230	75139612	0	0.0639073	0.047519	0.0401356
chr11	75141082	75141835	0	0.175964	0.0471815	0.0580974
chr11	75272971	75274384	0	0.0616475	0.0904764	0.0500911
chr11	75525511	75526885	1	0.0667925	0.0876864	0.0631246
chr11	76091117	76092876	0	0.0616378	0.1391	0.090116
chr11	76155374	76157182	0	0.0639024	0.133335	0.078521
chr11	76494020	76495854	1	0.0667925	0.106282	0.0869124
chr11	76571549	76572904	0	0.0667925	0.070869	0.0524983
chr11	77184497	77185613	0	0.0648462	0.0616314	0.0460498
chr11	77531591	77532896	1	0.0648462	0.115076	0.0599683
chr11	77705377	77706328	0	0.0639024	0.091461	0.0596667
chr11	77849501	77851927	0	0.0638393	0.236158	0.110929
chr11	78127444	78129183	0	0.233016	0.100215	0.122775
chr11	78285312	78287717	0	0.0639024	0.167862	0.152866
chr11	82611363	82612917	0	0.0610589	0.0834228	0.0511863
chr11	82782430	82783480	0	0.127174	0.0750624	0.0846819
chr11	82867293	82869309	1	0.193726	0.14248	0.140904
chr11	82871604	82871869	0	0.0877851	0.0515784	0.0607885
chr11	82904348	82906504	1	0.238698	0.141227	0.172467
chr11	82996481	82997721	0	0.0938254	0.0641469	0.0594997
chr11	85338361	85340143	0	0.0640807	0.0999731	0.0657313
chr11	85358626	85359294	0	0.0640807	0.0773318	0.0598459
chr11	85375152	85377059	1	0.254296	0.119303	0.184821
chr11	85520383	85522507	0	0.259265	0.139037	0.242284
chr11	86510871	86512237	0	0.30172	0.0679954	0.161487
chr11	86666314	86667657	0	0.168525	0.0864888	0.081763
chr11	86747664	86750384	0	0.171173	0.292802	0.244667
chr11	93474057	93475411	0	0.0639024	0.190997	0.0780687
chr11	93517084	93518407	0	0.0667812	0.167789	0.061735
chr11	94800090	94803133	0	0.225018	0.400526	0.406488
chr11	94883594	94885492	0	0.0667844	0.119379	0.0767957
chr11	102322317	102323934	0	0.0667946	0.101512	0.0660802
chr11	102979714	102980485	0	0.0639024	0.0433795	0.0297748
chr11	107728627	107730618	0	0.0667812	0.121321	0.115094
chr11	108093062	108094138	0	0.0667812	0.0660393	0.0500653
chr11	108337869	108338475	0	0.0639024	0.0474557	0.040875
chr11	108367730	108369259	0	0.0667812	0.0879419	0.0712615
chr11	108463569	108464873	0	0.0667812	0.0676823	0.0550517
chr11	110166375	110168886	1	0.246823	0.254576	0.282818
chr11	111797305	111798189	0	0.0648396	0.0506961	0.0333264
chr11	115373790	115375836	0	0.0648462	0.148403	0.120446
chr11	116642715	116644386	0	0.225018	0.118538	0.0988535
chr11	116658148	116659180	0	0.0648396	0.0859633	0.0590918
chr11	117014214	117016385	0	0.0667812	0.147228	0.117121
chr11	117101784	117103523	0	0.0639024	0.12382	0.0853339
chr11	117198299	117199621	0	0.0667925	0.0763339	0.0527935
chr11	118022128	118023996	0	0.0648288	0.110368	0.0574513
chr11	118122600	118123391	0	0.244536	0.0555254	0.057008
chr11	118134417	118135431	0	0.230105	0.0546521	0.049039
chr11	118271254	118273212	0	0.225018	0.0959271	0.101381
chr11	118305295	118308467	1	0.0667844	0.314561	0.214175
chr11	118435968	118437103	0	0.0645594	0.0579067	0.0488503
chr11	118660288	118662731	0	0.284327	0.240558	0.314647
chr11	118792780	118793295	1	0.0635341	0.0729472	0.0631769
chr11	118798734	118801317	0	0.118915	0.467674	0.305155
chr11	118867009	118869983	0	0.130267	0.245225	0.205328
chr11	118888911	118889685	1	0.164069	0.0566914	0.0922519
chr11	118900172	118901932	0	0.12762	0.11274	0.124987
chr11	118926611	118928702	0	0.0778981	0.151633	0.0939807
chr11	118937396	118939059	0	0.0983185	0.0932822	0.0806673
chr11	118955378	118956537	0	0.0753815	0.129104	0.0760464
chr11	118965285	118966581	0	0.307513	0.103708	0.265755
chr11	118972131	118973529	0	0.0852609	0.0696293	0.0656817
chr11	118977802	118979534	0	0.0719098	0.14984	0.075025
chr11	118991156	118992660	0	0.0988443	0.0895103	0.0723712
chr11	119076379	119078181	0	0.0662575	0.0905708	0.0509573
chr11	119598524	119600965	1	0.0648462	0.20053	0.179185
chr11	122932164	122933529	1	0.0639024	0.106223	0.0696132
chr11	124543523	124544463	0	0.0667812	0.0672689	0.0530722
chr11	124668917	124671153	0	0.0667925	0.167998	0.139801
chr11	124932539	124933384	0	0.0667812	0.0570109	0.0330429
chr11	125439018	125440517	0	0.0648234	0.0882019	0.0511774
chr11	125461637	125463327	0	0.251821	0.103004	0.16004
chr11	125495214	125496774	0	0.0665122	0.0726353	0.0361267
chr11	126138386	126139438	0	0.0667946	0.0652071	0.0470468
chr11	126173537	126174832	0	0.225018	0.0622655	0.0554364
chr11	126225159	126226606	0	0.0648462	0.0790897	0.0608606
chr11	129148612	129149846	0	0.0667812	0.142196	0.130715
chr11	129245008	129246568	0	0.230105	0.0720893	0.0699723
chr11	129872260	129873765	0	0.225018	0.0823966	0.0809496
chr11	129939069	129941452	0	0.0639073	0.151491	0.0983734
chr11	130029308	130030411	0	0.0616378	0.0598638	0.0412509
chr11	134093741	134095848	0	0.0648462	0.143414	0.122513
chr11	134122542	134123757	0	0.0648462	0.0675887	0.059705
chr12	751703	752484	0	0.113814	0.0451448	0.0426469
chr12	860287	862291	1	0.250733	0.125174	0.174567
chr12	1702831	1704238	0	0.0667925	0.0879369	0.0677393
chr12	1770825	1771492	0	0.0645886	0.13315	0.0653061
chr12	1799698	1800889	0	0.27158	0.066366	0.117028
chr12	1904814	1906175	0	0.0667925	0.0711568	0.0622567
chr12	2903672	2905675	1	0.121246	0.166516	0.123132
chr12	2920973	2923079	0	0.109454	0.198561	0.122907
chr12	2985620	2987050	0	0.242949	0.0803551	0.131971
chr12	2999698	3000975	0	0.0642614	0.0594	0.0406505
chr12	3185808	3187661	0	0.0667812	0.108658	0.0862362
chr12	6309164	6310850	0	0.179554	0.107175	0.133252
chr12	6450932	6451531	1	0.0645468	0.0783171	0.0598794
chr12	6579545	6581493	0	0.218012	0.121554	0.158385
chr12	6602042	6603556	0	0.223453	0.115825	0.192851
chr12	6642620	6644613	1	0.200555	0.156447	0.173682
chr12	6677017	6677829	0	0.196876	0.0623317	0.146179
chr12	6714653	6715652	0	0.0636019	0.0553129	0.0447708
chr12	6716459	6717842	0	0.104137	0.0698527	0.065615
chr12	6771935	6772752	0	0.0621243	0.101126	0.0583722
chr12	6798014	6799221	0	0.115248	0.0794562	0.0921959
chr12	6832668	6833910	0	0.0964412	0.0656778	0.0631564
chr12	6861281	6863026	0	0.171274	0.106248	0.154959
chr12	6873375	6873867	0	0.059465	0.0924833	0.10469
chr12	6875275	6876474	1	0.106585	0.0759914	0.0620721
chr12	6936595	6937916	0	0.0633624	0.0848328	0.0329351
chr12	6960324	6962490	1	0.221678	0.213602	0.299872
chr12	6975799	6977353	0	0.184184	0.120876	0.150042
chr12	6980813	6983203	0	0.204013	0.220956	0.234568
chr12	7012966	7014234	0	0.0579343	0.0611419	0.035183
chr12	7036592	7037639	1	0.155025	0.0914385	0.119115
chr12	7052568	7054077	1	0.342467	0.132904	0.345181
chr12	7055254	7055960	0	0.114038	0.0521095	0.068844
chr12	7069935	7072453	1	0.26178	0.290315	0.361295
chr12	7079686	7080355	0	0.102849	0.130541	0.147493
chr12	7125192	7126469	0	0.0648462	0.0650978	0.0526889
chr12	7341096	7342657	0	0.0667812	0.0931508	0.0667922
chr12	8849505	8851429	0	0.0616378	0.101125	0.076118
chr12	9065511	9067895	0	0.0648396	0.165844	0.108965
chr12	9101379	9103035	0	0.207089	0.104767	0.103018
chr12	9216700	9217979	0	0.0648396	0.0782511	0.0537904
chr12	9799859	9801523	0	0.207089	0.12436	0.102713
chr12	10826426	10827117	0	0.0616378	0.0497973	0.0321469
chr12	11801668	11804062	0	0.195696	0.170385	0.158269
chr12	12418462	12421029	0	0.207089	0.247326	0.240674
chr12	12713796	12714179	0	0.156533	0.0563342	0.0987634
chr12	12715409	12716143	1	0.135945	0.0597624	0.0849816
chr12	12764477	12765697	0	0.0839295	0.0617045	0.049222
chr12	12848632	12850238	0	0.0647131	0.0792269	0.0575282
chr12	12869861	12870927	1	0.230989	0.0793433	0.121482
chr12	12876958	12877158	0	0.0888547	0.0881261	0.147753
chr12	12877978	12879989	1	0.163819	0.200412	0.171619
chr12	12939727	12940321	0	0.0740878	0.052763	0.0344078
chr12	12965219	12966624	0	0.0678627	0.0999051	0.0435908
chr12	13043493	13045798	0	0.29315	0.274709	0.373583
chr12	13253952	13255269	0	0.0648462	0.0719663	0.0569469
chr12	14518037	14519376	0	0.0898961	0.07666	0.0808965
chr12	14923979	14924268	0	0.135482	0.0601696	0.070404
chr12	14926831	14927438	1	0.0667812	0.0468637	0.0254674
chr12	15940891	15943106	0	0.188863	0.172147	0.173484
chr12	16033708	16035677	0	0.207533	0.121481	0.135101
chr12	16063819	16064782	0	0.128006	0.0570562	0.0641321
chr12	22696527	22697817	0	0.0616378	0.135915	0.079097
chr12	22777737	22779647	0	0.0667812	0.230151	0.124972
chr12	25402807	25404534	0	0.061641	0.180467	0.0925936
chr12	25538943	25541449	0	0.207089	0.167652	0.248951
chr12	26265843	26267717	0	0.0667925	0.0967232	0.0926508
chr12	26277650	26279714	0	0.0616378	0.128217	0.104508
chr12	27090594	27092495	1	0.061641	0.14939	0.0717874
chr12	27166585	27167573	0	0.218453	0.0659159	0.05122
chr12	27396769	27397786	0	0.0639199	0.0595953	0.0402962
chr12	31476802	31479433	1	0.0616378	0.219626	0.198435
chr12	32830995	32833051	0	0.0648396	0.109844	0.0746315
chr12	32908046	32909462	0	0.225018	0.077347	0.0802433
chr12	33048655	33050834	0	0.0667946	0.164758	0.108451
chr12	33592007	33593122	0	0.0648396	0.0605211	0.0408391
chr12	39835935	39837665	0	0.225018	0.0986168	0.091795
chr12	42537305	42539080	0	0.0639199	0.11202	0.062512
chr12	42631211	42632691	0	0.0898961	0.0736065	0.0629428
chr12	42719461	42720981	0	0.0898961	0.0830199	0.0933855
chr12	44199167	44200748	0	0.0667844	0.172593	0.0970382
chr12	44228985	44230676	0	0.225018	0.131713	0.105883
chr12	45609153	45610815	0	0.165116	0.090694	0.0812535
chr12	46121135	46123416	1	0.250138	0.194831	0.353524
chr12	46384030	46386028	1	0.174682	0.116791	0.108085
chr12	46660335	46661232	0	0.0908778	0.0593786	0.066851
chr12	46662310	46663915	1	0.192949	0.0997992	0.151743
chr12	46765100	46767375	1	0.371014	0.368522	0.657412
chr12	46776812	46778305	0	0.119631	0.319275	0.172379
chr12	47472513	47474797	1	0.252874	0.18679	0.218332
chr12	48099095	48100555	0	0.0604078	0.0776818	0.0349474
chr12	48166766	48167857	0	0.215888	0.0604828	0.0925893
chr12	48212897	48214790	0	0.335782	0.164122	0.374934
chr12	48297758	48299354	0	0.251821	0.0918614	0.132498
chr12	48357058	48358344	0	0.0667715	0.0593619	0.0402977
chr12	48394778	48397002	0	0.0648462	0.111688	0.0866067
chr12	48498344	48500456	0	0.195696	0.169322	0.145508
chr12	48512334	48513959	0	0.0667946	0.0964016	0.0632737
chr12	48550712	48551755	0	0.0667844	0.0716252	0.0542887
chr12	48744020	48745293	0	0.0667925	0.0598565	0.0539574
chr12	49075272	49076384	0	0.0702817	0.0695629	0.0603562
chr12	49110181	49111342	0	0.11383	0.0715732	0.0752166
chr12	49181454	49183937	1	0.0896785	0.255625	0.134568
chr12	49208399	49210173	0	0.178995	0.0938104	0.159279
chr12	49211954	49213030	0	0.0976358	0.0602774	0.0695888
chr12	49244789	49247387	0	0.238331	0.231792	0.334074
chr12	49257879	49261136	0	0.24303	0.393783	0.4278
chr12	49318111	49319927	0	0.0667812	0.088513	0.0870811
chr12	49349962	49351859	0	0.155434	0.100028	0.123373
chr12	49411781	49414120	0	0.233984	0.181067	0.286272
chr12	49453637	49455056	1	0.105061	0.0810919	0.0699606
chr12	49523970	49526077	0	0.328246	0.176899	0.396251
chr12	49580768	49583176	0	0.114003	0.221247	0.106741
chr12	49658103	49659549	0	0.395817	0.0855853	0.43906
chr12	49715724	49717643	0	0.0982774	0.102448	0.0785506
chr12	49730550	49731228	0	0.0590783	0.0706566	0.0570926
chr12	49760208	49761860	0	0.0955757	0.0865731	0.0768399
chr12	49931909	49932955	0	0.064606	0.0516388	0.0383133
chr12	49961181	49962919	0	0.163447	0.100321	0.118691
chr12	50016346	50017881	0	0.0529792	0.0721232	0.0394034
chr12	50100131	50101686	0	0.118858	0.0745562	0.0717252
chr12	50134721	50136162	0	0.302845	0.0742793	0.163524
chr12	50221198	50222935	0	0.108402	0.152083	0.114221
chr12	50235644	50237250	0	0.104992	0.147669	0.111692
chr12	50418630	50420070	0	0.0596883	0.0713709	0.0426895
chr12	50504484	50506502	0	0.099638	0.178341	0.108987
chr12	50560106	50561612	0	0.178739	0.0922863	0.144122
chr12	50675654	50677771	0	0.0648462	0.149543	0.124473
chr12	50793964	50796386	1	0.0623049	0.143885	0.0662891
chr12	50898316	50899997	0	0.0989591	0.0854943	0.0773725
chr12	51157306	51159352	0	0.275988	0.11779	0.251943
chr12	51421919	51422848	0	0.264186	0.062382	0.113367
chr12	51441516	51442729	0	0.212567	0.0692148	0.151897
chr12	51476409	51477723	0	0.27887	0.0896395	0.253185
chr12	51610932	51612573	0	0.0662187	0.106815	0.0570183
chr12	51631894	51633887	0	0.0949753	0.174288	0.112166
chr12	51663067	51664911	0	0.150176	0.103493	0.0995911
chr12	51784361	51786646	0	0.195696	0.206166	0.177624
chr12	52344855	52346570	0	0.0667812	0.0820227	0.0684947
chr12	52417112	52417967	0	0.0655419	0.0551449	0.0432373
chr12	52430583	52431614	0	0.0653415	0.0623563	0.0536264
chr12	52444468	52446732	0	0.0619542	0.23678	0.068919
chr12	52462756	52464574	0	0.264413	0.116119	0.180394
chr12	53297308	53299274	1	0.471113	0.156897	0.635542
chr12	53342558	53344000	1	0.208763	0.130124	0.27109
chr12	53399762	53401745	1	0.293155	0.113248	0.259246
chr12	53440334	53442533	0	0.110419	0.174045	0.119685
chr12	53472522	53473879	0	0.0667812	0.0752422	0.0603999
chr12	53573646	53575533	0	0.152791	0.146834	0.176523
chr12	53613512	53615694	0	0.0665874	0.234154	0.108448
chr12	53624306	53624804	0	0.0652353	0.0629265	0.0538621
chr12	53625646	53627113	1	0.102803	0.139683	0.115255
chr12	53644909	53646684	0	0.301796	0.156651	0.364201
chr12	53661325	53662987	0	0.0600223	0.0832326	0.0401746
chr12	53688913	53689655	0	0.143071	0.0512007	0.0994646
chr12	53692990	53694521	0	0.0885071	0.0679623	0.058012
chr12	53714765	53715791	0	0.11747	0.0677626	0.0742154
chr12	53718446	53719196	0	0.0782271	0.0579944	0.0521964
chr12	53737924	53739345	0	0.11267	0.0708219	0.0780939
chr12	53772700	53774675	0	0.122611	0.164528	0.129549
chr12	53834748	53836004	0	0.0667854	0.229766	0.103572
chr12	53845460	53846808	0	0.279988	0.121697	0.33147
chr12	53893214	53895400	1	0.295334	0.161872	0.323353
chr12	54019454	54020573	0	0.0659675	0.056698	0.0395163
chr12	54331877	54333665	0	0.260249	0.134314	0.209084
chr12	54367093	54369485	0	0.127647	0.193079	0.128773
chr12	54393114	54394488	0	0.107517	0.0791433	0.0856973
chr12	54410393	54412461	0	0.0634558	0.146413	0.0619743
chr12	54582423	54583068	0	0.230105	0.0612177	0.0547994
chr12	54673271	54674590	0	0.320357	0.0849148	0.203731
chr12	54718204	54719287	0	0.110215	0.0754908	0.0587706
chr12	54812575	54813660	0	0.0656424	0.0609993	0.05157
chr12	56109348	56110586	0	0.0697915	0.103282	0.0610597
chr12	56121463	56124155	1	0.180281	0.357534	0.214157
chr12	56136686	56138526	0	0.110606	0.114753	0.0956769
chr12	56210766	56212169	0	0.0725678	0.166644	0.0781649
chr12	56223220	56225111	0	0.264922	0.191097	0.373618
chr12	56320368	56322091	0	0.282805	0.106384	0.247023
chr12	56359774	56361085	0	0.0955726	0.0727801	0.0672207
chr12	56367157	56368323	0	0.201877	0.059286	0.132802
chr12	56389948	56391769	0	0.128909	0.100168	0.0992212
chr12	56472529	56474739	1	0.164161	0.386247	0.341604
chr12	56497597	56498515	0	0.102985	0.133954	0.127057
chr12	56509992	56510512	0	0.146692	0.0682971	0.120879
chr12	56511694	56513665	1	0.29325	0.284739	0.455499
chr12	56521580	56523405	0	0.0899826	0.313817	0.134316
chr12	56545418	56546505	0	0.201935	0.0742714	0.162042
chr12	56551477	56553241	1	0.151381	0.196226	0.168382
chr12	56582556	56584753	0	0.359711	0.198316	0.44431
chr12	56614988	56616279	0	0.127362	0.0659396	0.075705
chr12	56651204	56652961	0	0.112433	0.0915405	0.0765995
chr12	56660412	56661142	0	0.0754225	0.0565529	0.0527988
chr12	56693240	56694652	0	0.0888654	0.078273	0.064416
chr12	56709139	56710350	0	0.194846	0.0660485	0.136233
chr12	56727022	56728255	0	0.129509	0.061229	0.0810628
chr12	56752816	56754411	0	0.0835567	0.0841762	0.0644097
chr12	56842610	56843578	0	0.0849028	0.0609868	0.0549256
chr12	56862005	56863167	0	0.0542938	0.058584	0.031699
chr12	56881339	56882587	0	0.0619451	0.064166	0.0451272
chr12	57028019	57029063	0	0.0841087	0.195517	0.144225
chr12	57030048	57031120	1	0.0648155	0.0877758	0.066789
chr12	57039657	57040347	0	0.213916	0.102911	0.0961096
chr12	57081179	57083141	1	0.222005	0.277846	0.224536
chr12	57118823	57119530	0	0.0609882	0.123233	0.0556741
chr12	57145075	57146386	0	0.0671265	0.0704547	0.0650177
chr12	57471862	57473047	0	0.0727137	0.190978	0.0961818
chr12	57480377	57482981	1	0.28377	0.517674	0.581861
chr12	57521087	57522449	0	0.107767	0.0832861	0.0772586
chr12	57623065	57624016	0	0.0828819	0.0764001	0.0539479
chr12	57634242	57635032	0	0.131344	0.0719029	0.119277
chr12	57852901	57853661	0	0.0613129	0.0558733	0.051269
chr12	57881580	57882351	0	0.0660244	0.0647518	0.0375348
chr12	57913803	57914722	0	0.368424	0.0620251	0.313293
chr12	57915791	57917638	0	0.155134	0.136393	0.137873
chr12	57939960	57941297	0	0.140517	0.10602	0.11355
chr12	57984428	57987031	0	0.169597	0.236966	0.228605
chr12	57997634	57999389	0	0.116297	0.126514	0.119769
chr12	58004980	58005613	0	0.0667925	0.0452127	0.0357735
chr12	58026014	58027487	0	0.0648462	0.079207	0.0617432
chr12	58119627	58120739	0	0.0680348	0.057725	0.0411219
chr12	58138106	58139246	0	0.12084	0.0603184	0.0844172
chr12	58145647	58146610	0	0.17539	0.0557798	0.0832799
chr12	58148181	58149743	0	0.104022	0.075834	0.0704984
chr12	58158582	58161108	0	0.0628852	0.279798	0.0891064
chr12	58165451	58166720	0	0.185346	0.0838942	0.128646
chr12	58176088	58177306	0	0.0956179	0.0835946	0.0844017
chr12	58238434	58241146	0	0.298878	0.364906	0.458328
chr12	59312346	59314561	0	0.0639024	0.159881	0.135657
chr12	62653131	62655010	0	0.207089	0.100433	0.100458
chr12	62996121	62997648	0	0.23331	0.105199	0.158194
chr12	63327070	63329397	0	0.202945	0.194826	0.23265
chr12	64173295	64174414	0	0.0616378	0.0612124	0.0391068
chr12	64237391	64240340	0	0.17255	0.361173	0.384094
chr12	64615287	64616667	0	0.237995	0.0903373	0.126242
chr12	64797117	64799177	0	0.0579242	0.159793	0.0640608
chr12	64845035	64846978	0	0.172393	0.116083	0.160145
chr12	65002651	65005056	1	0.288316	0.163388	0.295312
chr12	65152469	65153976	0	0.0634586	0.129536	0.0626665
chr12	65173939	65176235	0	0.181508	0.163226	0.200232
chr12	65218048	65220346	0	0.234303	0.172735	0.265048
chr12	65283432	65285023	0	0.0851754	0.0600331	0.0323045
chr12	66523777	66525407	0	0.0665122	0.103152	0.0455161
chr12	66562875	66564390	0	0.262673	0.0883018	0.118198
chr12	66695722	66696659	0	0.0665122	0.0572895	0.0298794
chr12	67662187	67663589	0	0.165116	0.0796715	0.0805077
chr12	68041579	68043748	1	0.0639024	0.228279	0.134976
chr12	69004153	69005638	0	0.263418	0.0737153	0.16152
chr12	69080322	69081320	0	0.061698	0.0607637	0.0433447
chr12	69139296	69140977	0	0.104937	0.123603	0.0927313
chr12	69201355	69203068	0	0.19967	0.1515	0.179523
chr12	69632928	69634673	0	0.218453	0.108487	0.0923305
chr12	69753318	69754343	0	0.0638393	0.0697908	0.0379546
chr12	69979004	69980037	0	0.229903	0.0671299	0.0699657
chr12	70636396	70638071	0	0.0639024	0.092434	0.0786386
chr12	70759444	70761781	0	0.0616378	0.136223	0.113104
chr12	72056647	72058435	1	0.224622	0.118362	0.14116
chr12	72079636	72080635	0	0.15336	0.0624846	0.0601258
chr12	72148191	72150068	0	0.0660914	0.0894135	0.0518143
chr12	76423765	76426190	0	0.27648	0.239657	0.350151
chr12	77157345	77158795	0	0.0667812	0.0803645	0.0589509
chr12	79439331	79440021	0	0.0616378	0.0471005	0.0282277
chr12	79808084	79808361	0	0.069248	0.0909472	0.0957119
chr12	80083279	80085961	1	0.267697	0.229029	0.340367
chr12	80328184	80329705	1	0.0616378	0.0830722	0.0609808
chr12	89745939	89748255	0	0.279727	0.211314	0.32182
chr12	89918309	89920284	0	0.131397	0.137593	0.0904797
chr12	90101998	90104161	1	0.295501	0.210929	0.378289
chr12	92537923	92538690	0	0.195696	0.0553371	0.041107
chr12	92539499	92540452	1	0.264403	0.0701577	0.0949229
chr12	92734246	92735010	0	0.0616227	0.0443905	0.0269677
chr12	93835132	93836528	0	0.218453	0.110968	0.0779536
chr12	93963225	93966249	1	0.264979	0.469779	0.524729
chr12	94070567	94071961	0	0.122177	0.0707932	0.0579467
chr12	94135535	94136679	0	0.0658394	0.101824	0.0412628
chr12	95466466	95467652	0	0.0639073	0.0593398	0.0445531
chr12	95610721	95612682	0	0.207089	0.17992	0.153124
chr12	95866934	95868252	0	0.207089	0.0631235	0.0611163
chr12	96587652	96589653	0	0.0667925	0.0927555	0.0824339
chr12	96792957	96795370	1	0.0667812	0.143167	0.164983
chr12	98896843	98898464	0	0.155587	0.116056	0.0869076
chr12	98908779	98910470	0	0.221319	0.130077	0.142505
chr12	98986600	98987812	0	0.0639024	0.0680529	0.0515319
chr12	99037910	99040285	0	0.0648462	0.211238	0.17003
chr12	100535528	100536946	0	0.0648462	0.0675547	0.0603359
chr12	100593028	100595193	0	0.0639024	0.124966	0.0927885
chr12	102090584	102092497	0	0.0667925	0.119807	0.0871511
chr12	102223570	102225045	0	0.0667812	0.0855725	0.0680201
chr12	102270663	102272054	0	0.0667812	0.0742641	0.054
chr12	103827900	103828208	0	0.0639024	0.0341043	0.0222276
chr12	104322914	104324334	0	0.0649602	0.168503	0.0595582
chr12	104350347	104351455	0	0.139877	0.174383	0.140763
chr12	104359338	104360034	0	0.174999	0.170935	0.190161
chr12	104531026	104532425	0	0.244886	0.0756937	0.123804
chr12	104679817	104681287	0	0.146224	0.0979285	0.09573
chr12	104682390	104683380	0	0.168807	0.049839	0.06978
chr12	105379131	105381675	0	0.171173	0.20592	0.199234
chr12	105477444	105478752	0	0.0616475	0.0661068	0.0607146
chr12	105500432	105502139	1	0.1769	0.0905593	0.0960051
chr12	106532235	106533537	0	0.340483	0.0622387	0.110713
chr12	106640753	106642565	0	0.236426	0.137934	0.198146
chr12	106695485	106697473	0	0.0644172	0.238693	0.0753257
chr12	106751267	106752543	0	0.0918225	0.0765261	0.0582466
chr12	107167598	107169016	0	0.0667812	0.106172	0.0752901
chr12	107348962	107350704	0	0.0667925	0.0809522	0.066097
chr12	107380361	107381922	0	0.0648462	0.0737146	0.0649696
chr12	108078273	108080252	0	0.165116	0.128176	0.106004
chr12	108154681	108155283	0	0.1769	0.0619567	0.0604398
chr12	108954588	108956481	1	0.155892	0.104252	0.0985029
chr12	109124187	109126229	0	0.0648462	0.117641	0.103401
chr12	109249307	109251703	1	0.266595	0.173329	0.290566
chr12	109913928	109915793	0	0.0667925	0.192961	0.129135
chr12	110010888	110011886	0	0.0643886	0.0659592	0.0499704
chr12	110151173	110152414	0	0.165116	0.0608607	0.0580543
chr12	110317749	110318957	0	0.139261	0.0626314	0.0568673
chr12	110337826	110339875	0	0.248385	0.125182	0.175738
chr12	110718174	110720222	0	0.207089	0.164865	0.145376
chr12	110887448	110888383	0	0.061641	0.076177	0.0482987
chr12	110905367	110907287	0	0.218453	0.157927	0.13329
chr12	110939173	110940219	0	0.0667844	0.0806693	0.0566713
chr12	111020186	111021420	0	0.0639024	0.0620714	0.052433
chr12	111051649	111052105	0	0.0667925	0.044367	0.0345629
chr12	112034905	112038136	1	0.225018	0.536572	0.520116
chr12	112562891	112563759	0	0.0616378	0.0781581	0.0388029
chr12	112818955	112820597	0	0.0667925	0.0798998	0.0694637
chr12	112846595	112847587	0	0.0667946	0.24276	0.0683501
chr12	112856191	112857576	0	0.230105	0.21886	0.147378
chr12	113573220	113575132	0	0.173757	0.149294	0.127829
chr12	113622268	113624057	0	0.15139	0.151206	0.14126
chr12	113658497	113659868	0	0.13034	0.0895823	0.0614214
chr12	113771227	113773408	0	0.109623	0.193766	0.111171
chr12	113796117	113797924	0	0.0647845	0.150178	0.0756682
chr12	116354767	116355761	0	0.0648288	0.00928282	0.0050679
chr12	116713646	116715816	1	0.179195	0.161905	0.135539
chr12	116970842	116972838	0	0.0639024	0.108456	0.07971
chr12	117175662	117176508	0	0.0639024	0.0584791	0.0439233
chr12	118406383	118407658	0	0.148896	0.168155	0.19982
chr12	118453903	118455221	0	0.0973901	0.0857547	0.0615175
chr12	118498286	118500663	0	0.110958	0.220671	0.116989
chr12	118539883	118542337	0	0.177728	0.284523	0.194543
chr12	118573566	118574796	0	0.28022	0.0768605	0.197367
chr12	118813910	118814672	0	0.225018	0.0509852	0.0408522
chr12	119616214	119617771	0	0.225018	0.0823944	0.0714565
chr12	120426222	120427892	0	0.0645279	0.0962936	0.0722336
chr12	120554069	120556527	0	0.106146	0.172128	0.145813
chr12	120631520	120633333	0	0.216503	0.111974	0.155336
chr12	120637826	120639324	0	0.160167	0.212723	0.224709
chr12	120702030	120703991	0	0.130635	0.238781	0.176259
chr12	120739880	120740516	0	0.0709891	0.20296	0.136499
chr12	120875486	120876051	0	0.0633537	0.0571467	0.0675693
chr12	120883329	120884801	0	0.0616638	0.0819175	0.0545189
chr12	120906183	120907847	0	0.205155	0.104539	0.214357
chr12	120933188	120935757	0	0.107205	0.268933	0.187576
chr12	120966612	120968020	0	0.0705798	0.0670089	0.0529503
chr12	120972017	120974521	0	0.0707594	0.233095	0.0975497
chr12	121019046	121019501	0	0.0639024	0.0448843	0.0373944
chr12	121124038	121125985	0	0.230105	0.106202	0.109158
chr12	121147859	121149585	0	0.061641	0.104574	0.0610133
chr12	121647671	121648899	0	0.207089	0.049433	0.0462579
chr12	121789870	121790749	0	0.165116	0.0736703	0.0634
chr12	121837385	121838899	0	0.171173	0.0971348	0.0928646
chr12	121904185	121905887	0	0.165116	0.102599	0.1013
chr12	122017104	122019486	0	0.0865815	0.151325	0.0919239
chr12	122063917	122065493	0	0.16118	0.0728984	0.112085
chr12	122149894	122151960	0	0.0603109	0.114247	0.059997
chr12	122240767	122242000	1	0.0911629	0.231486	0.119492
chr12	122277195	122278201	0	0.0893274	0.0442819	0.0431478
chr12	122354728	122356963	0	0.0655507	0.142018	0.0608698
chr12	122458831	122462016	1	0.215715	0.42543	0.473198
chr12	122516115	122517120	0	0.248385	0.0696196	0.105169
chr12	122687801	122688548	0	0.0639024	0.0462382	0.033037
chr12	122710186	122711230	0	0.102401	0.0680072	0.0710446
chr12	122749840	122751953	0	0.145832	0.126361	0.105202
chr12	122905544	122908277	0	0.27158	0.352834	0.463521
chr12	122984650	122985815	0	0.172593	0.0903719	0.085105
chr12	123011151	123012471	0	0.198169	0.0907646	0.118885
chr12	123214584	123215578	0	0.152114	0.0597276	0.0614678
chr12	123236959	123237958	0	0.196099	0.0546194	0.0673768
chr12	123380390	123381032	0	0.0616378	0.0500463	0.0324826
chr12	123450394	123451375	0	0.217961	0.062511	0.0775794
chr12	123458684	123460146	0	0.125782	0.0696375	0.0618633
chr12	123464454	123466337	1	0.067392	0.154439	0.0559158
chr12	123634992	123636461	0	0.0639024	0.0637447	0.0671043
chr12	123716622	123718436	0	0.0612502	0.101209	0.0658469
chr12	123754553	123757076	0	0.0692317	0.202519	0.151783
chr12	123847999	123850582	0	0.217381	0.301676	0.366003
chr12	123868100	123868833	0	0.0692317	0.102614	0.0816502
chr12	123872972	123874967	0	0.0616178	0.111713	0.0633828
chr12	123942488	123943565	0	0.066292	0.0675059	0.043078
chr12	124017400	124019362	0	0.244536	0.129411	0.149568
chr12	124068777	124070306	1	0.152143	0.196219	0.229751
chr12	124086082	124087754	0	0.157674	0.133841	0.14985
chr12	124117549	124119045	0	0.0667042	0.0847812	0.0605121
chr12	124456231	124458687	1	0.0648462	0.365947	0.274276
chr12	125050591	125053359	1	0.15213	0.263488	0.225213
chr12	125347430	125348708	0	0.10169	0.0905256	0.0634259
chr12	125398551	125399874	1	0.424775	0.0978235	0.385148
chr12	125411733	125414109	0	0.0826382	0.139616	0.0746305
chr12	125472006	125473911	0	0.0632083	0.132243	0.0618019
chr12	125477342	125479951	0	0.0974175	0.223528	0.150426
chr12	125533801	125534645	0	0.0648462	0.0949961	0.0724796
chr12	125549480	125550899	0	0.0606005	0.0751494	0.0533284
chr12	131322704	131324268	0	0.0591752	0.167767	0.0586448
chr12	131355416	131357263	1	0.235237	0.122046	0.231947
chr12	132194819	132196608	0	0.0648462	0.0956364	0.072426
chr12	132312535	132314043	1	0.142558	0.0679487	0.0675713
chr12	132378657	132381465	0	0.314174	0.490379	0.488586
chr12	132412448	132415125	0	0.286436	0.279042	0.350799
chr12	132434074	132435259	0	0.26037	0.059669	0.176473
chr12	132568155	132569717	0	0.0648462	0.103635	0.0642788
chr12	132627715	132629541	0	0.0648462	0.154758	0.106454
chr12	133066309	133068102	1	0.187766	0.115346	0.154961
chr12	133263369	133264671	1	0.12108	0.0891175	0.0781032
chr12	133286905	133288653	0	0.256602	0.11789	0.222289
chr12	133336782	133339133	0	0.118986	0.267505	0.167364
chr12	133404446	133406118	0	0.0667925	0.0826534	0.0714662
chr12	133463467	133464655	0	0.0667812	0.0671482	0.054789
chr12	133531620	133533468	0	0.0659683	0.0923879	0.0613566
chr12	133562518	133564090	0	0.21606	0.0962353	0.121624
chr12	133656528	133657834	0	0.154346	0.0835014	0.0756144
chr12	133757817	133758686	0	0.0670299	0.0555726	0.0439395
chr13	20207220	20208807	0	0.0645584	0.0708447	0.045402
chr13	20355716	20357375	0	0.0834217	0.0830239	0.0596496
chr13	20436609	20439211	1	0.12559	0.423519	0.259514
chr13	20531392	20534550	1	0.351637	0.557372	0.773385
chr13	20733781	20735420	0	0.0648396	0.0896972	0.0625915
chr13	21099226	21100708	0	0.0601048	0.111168	0.065086
chr13	21140515	21141858	0	0.143293	0.0861564	0.103174
chr13	21277246	21278727	0	0.25324	0.0826574	0.170512
chr13	21347308	21348313	0	0.195617	0.0578983	0.0771141
chr13	21476067	21477453	0	0.207089	0.0739528	0.0670683
chr13	21634315	21636126	0	0.0667812	0.122287	0.107257
chr13	21713938	21715440	0	0.202827	0.0897188	0.116403
chr13	21750014	21751407	0	0.202609	0.0925239	0.107642
chr13	21871162	21873240	0	0.218453	0.147793	0.13207
chr13	22032544	22033855	0	0.061641	0.0865632	0.0541977
chr13	22177564	22178696	0	0.207089	0.0575281	0.052483
chr13	22244143	22245394	0	0.061641	0.0611925	0.0369144
chr13	24462737	24464689	0	0.0667925	0.124137	0.0979664
chr13	24733641	24735926	0	0.221319	0.127359	0.168486
chr13	25860709	25862263	0	0.0639024	0.223132	0.122196
chr13	25875009	25877023	0	0.0648462	0.276097	0.124291
chr13	26625312	26626637	1	0.0616378	0.0635755	0.0639512
chr13	26794823	26797277	0	0.225018	0.182168	0.189294
chr13	26827841	26829124	0	0.0667844	0.0582812	0.0452814
chr13	27825066	27826770	0	0.233016	0.119735	0.131604
chr13	27998316	27998957	0	0.0641147	0.0531614	0.0412165
chr13	28024013	28025621	1	0.350177	0.0925911	0.288233
chr13	28194349	28196130	1	0.259395	0.129847	0.226514
chr13	28711893	28714027	1	0.210746	0.163902	0.170188
chr13	30168344	30170298	0	0.230105	0.113622	0.112239
chr13	30423194	30425109	1	0.314344	0.177737	0.306819
chr13	30995263	30996950	0	0.139989	0.106176	0.12614
chr13	31038417	31041182	0	0.155186	0.473711	0.359983
chr13	31191060	31192532	0	0.201366	0.151202	0.181633
chr13	31247522	31248689	0	0.0659429	0.053569	0.0478229
chr13	31735038	31736806	1	0.173057	0.0950736	0.12781
chr13	31773673	31775108	0	0.103971	0.0757969	0.0600318
chr13	33160220	33162249	0	0.244536	0.146516	0.165994
chr13	34116301	34117428	0	0.155587	0.0366215	0.023034
chr13	34391660	34393468	0	0.0648462	0.0884789	0.0697128
chr13	37573136	37575901	1	0.0667925	0.375023	0.291396
chr13	37632488	37634102	0	0.0667925	0.119332	0.0995333
chr13	39611700	39613437	0	0.0639024	0.142517	0.0887676
chr13	41238790	41241394	1	0.0648462	0.229197	0.206274
chr13	41344365	41345707	0	0.207089	0.0841418	0.0726474
chr13	41363372	41364637	0	0.061641	0.0930197	0.0466225
chr13	41495114	41496276	0	0.064759	0.0715705	0.0360718
chr13	41634371	41636402	1	0.292006	0.148363	0.383455
chr13	41706565	41707258	0	0.0637218	0.0616464	0.0492771
chr13	41837319	41838156	0	0.0648462	0.0585399	0.0464126
chr13	41884914	41886586	0	0.0616378	0.0861524	0.0610609
chr13	42534261	42535771	0	0.110128	0.0799632	0.0663978
chr13	42613814	42616231	0	0.25089	0.206942	0.272523
chr13	42621511	42623885	0	0.110128	0.251369	0.149856
chr13	43597332	43598411	0	0.0648462	0.0543007	0.0374111
chr13	44452942	44454881	0	0.0648462	0.146005	0.107541
chr13	45009197	45009963	0	0.313505	0.0586879	0.132767
chr13	45010838	45012391	0	0.209198	0.125307	0.149514
chr13	45151165	45152429	1	0.225018	0.0844497	0.070435
chr13	45693884	45695851	0	0.0667925	0.117655	0.0881261
chr13	45914538	45916176	0	0.171912	0.105542	0.0923348
chr13	45991707	45992846	0	0.0616475	0.0868133	0.0610636
chr13	46038657	46040011	0	0.165116	0.0855837	0.0743614
chr13	47370610	47371756	0	0.0667925	0.0579697	0.0494386
chr13	48806678	48808278	0	0.0616378	0.0914285	0.0629389
chr13	49821640	49823054	0	0.0667844	0.0714386	0.0522275
chr13	50017570	50018999	1	0.225018	0.0869524	0.0804257
chr13	50159047	50160550	0	0.0667844	0.0936454	0.0618759
chr13	50264674	50266067	0	0.0668599	0.0969743	0.0629502
chr13	50365979	50367774	0	0.117425	0.126867	0.113857
chr13	50570436	50571786	0	0.159913	0.0822892	0.107363
chr13	50655205	50657212	0	0.140943	0.20904	0.147975
chr13	50697814	50700727	0	0.240563	0.416917	0.439059
chr13	52025694	52028478	1	0.323481	0.523029	0.695828
chr13	52157864	52159295	0	0.0596491	0.341882	0.102255
chr13	52377684	52378662	0	0.0664852	0.0571956	0.0583763
chr13	52732995	52734077	0	0.0667925	0.0560533	0.0476263
chr13	53173617	53175103	0	0.066292	0.0765882	0.0468466
chr13	53191274	53192222	0	0.0638393	0.0518558	0.0361693
chr13	53226115	53227341	0	0.233016	0.0616989	0.0796588
chr13	60969943	60972157	0	0.0648462	0.283767	0.195331
chr13	76111618	76112595	0	0.0667925	0.0529688	0.0440164
chr13	76123377	76124695	0	0.0648462	0.0729564	0.0567984
chr13	77565793	77567027	0	0.0648462	0.0663016	0.0451324
chr13	77600421	77601567	0	0.0648462	0.0681702	0.0532072
chr13	80055065	80055965	0	0.0667812	0.0771595	0.0439012
chr13	93878923	93880406	0	0.0648462	0.0731525	0.0551164
chr13	99228361	99229935	0	0.246823	0.0920493	0.10723
chr13	99738412	99740504	0	0.230105	0.164972	0.146786
chr13	99852687	99853993	0	0.0616378	0.116897	0.0633367
chr13	100620819	100621019	0	0.0648396	0.113925	0.107198
chr13	100622197	100624087	1	0.0667844	0.250638	0.147804
chr13	100631725	100633980	1	0.207089	0.379936	0.354003
chr13	103248531	103249490	0	0.0616378	0.0544458	0.0340338
chr13	103425325	103426522	0	0.0648462	0.0613625	0.0542464
chr13	103451201	103453089	0	0.0667812	0.114587	0.102469
chr13	103497983	103498522	0	0.0648462	0.0470733	0.0297872
chr13	107187898	107189113	0	0.0639024	0.0613606	0.0558767
chr13	110438038	110439961	1	0.171173	0.127144	0.116475
chr13	111213071	111214565	0	0.230105	0.0770636	0.0681337
chr13	111358273	111358936	0	0.0616378	0.0608258	0.0411195
chr13	111364669	111366078	1	0.225018	0.0692457	0.0626106
chr13	111367669	111368267	0	0.0667812	0.048155	0.0273033
chr13	111566699	111568806	0	0.0648396	0.135697	0.0909778
chr13	111805582	111806750	0	0.0639024	0.0684469	0.0496601
chr13	113240791	113242771	0	0.0648462	0.136856	0.10735
chr13	113622621	113623923	0	0.0669421	0.0963844	0.0619528
chr13	113862430	113864717	0	0.0667925	0.269427	0.18741
chr13	114896509	114898547	0	0.0615471	0.109004	0.0691107
chr13	114999945	115000919	0	0.0616378	0.0551356	0.0351924
chr13	115079465	115080392	0	0.0667925	0.0480662	0.0362733
chr14	20773384	20774713	0	0.0692686	0.0649404	0.0567434
chr14	20800619	20801709	0	0.0735953	0.102939	0.0501052
chr14	20810721	20812286	0	0.188129	0.132319	0.167519
chr14	20881142	20882210	0	0.109081	0.0690489	0.0561005
chr14	20922552	20924190	0	0.288917	0.134745	0.255303
chr14	20929192	20930294	0	0.341382	0.0712007	0.246203
chr14	20937110	20938981	0	0.0987427	0.240198	0.0912171
chr14	21081202	21083155	0	0.0554368	0.0962735	0.0579388
chr14	21092845	21093976	0	0.0651619	0.0628014	0.0489597
chr14	21131142	21132100	0	0.0639073	0.0766376	0.079728
chr14	21149366	21152799	1	0.230105	0.507879	0.5
chr14	21565398	21567079	0	0.230105	0.106923	0.0882999
chr14	21737077	21738477	0	0.233016	0.0864701	0.103728
chr14	21851383	21853005	0	0.0616378	0.0978293	0.0714108
chr14	21904726	21905850	0	0.0648278	0.124649	0.0937514
chr14	21944439	21945855	0	0.221964	0.137552	0.161363
chr14	21978733	21979822	0	0.139718	0.0685207	0.0610444
chr14	23057819	23058971	0	0.171173	0.0580379	0.0584941
chr14	23066835	23068097	0	0.0667897	0.0626628	0.0431464
chr14	23235432	23236601	0	0.052979	0.060049	0.0253513
chr14	23340216	23342334	0	0.202819	0.263008	0.281944
chr14	23388049	23388898	0	0.0490431	0.110074	0.0539042
chr14	23397788	23399941	0	0.142203	0.194283	0.161604
chr14	23424861	23426679	0	0.116859	0.0966516	0.101418
chr14	23449866	23452813	0	0.345861	0.320785	0.541364
chr14	23475940	23476677	0	0.0947755	0.0697506	0.058655
chr14	23479062	23479930	0	0.0627348	0.0618238	0.0516003
chr14	23503495	23504886	0	0.140223	0.0702299	0.0778282
chr14	23525138	23527751	0	0.2346	0.243476	0.30637
chr14	23540598	23541455	0	0.150711	0.0601915	0.0947385
chr14	23563690	23565254	1	0.132335	0.112937	0.115894
chr14	23754505	23756075	0	0.0681965	0.099494	0.0611988
chr14	23769917	23772149	0	0.291557	0.223061	0.320214
chr14	23775597	23776947	0	0.0651093	0.165296	0.0636865
chr14	23789955	23791589	0	0.119184	0.148048	0.115071
chr14	23821409	23822347	0	0.0667812	0.0598206	0.0427184
chr14	23938348	23939266	0	0.0712047	0.0725802	0.0569398
chr14	24024896	24025717	0	0.125702	0.0641364	0.0672776
chr14	24035989	24037210	0	0.165994	0.0802734	0.0870497
chr14	24422707	24423743	0	0.0667925	0.0612714	0.045071
chr14	24562966	24565084	0	0.1484	0.221885	0.194024
chr14	24583022	24584632	1	0.249162	0.102578	0.20628
chr14	24604523	24606429	0	0.0713497	0.212465	0.0784835
chr14	24610064	24611293	0	0.130572	0.0664643	0.0772139
chr14	24615725	24617670	0	0.273209	0.191696	0.341931
chr14	24630018	24631040	0	0.138984	0.0936532	0.122637
chr14	24657099	24658306	0	0.198383	0.0885996	0.14447
chr14	24664117	24665871	0	0.0838602	0.131782	0.0741886
chr14	24682203	24682934	0	0.199851	0.052911	0.114673
chr14	24700786	24702928	0	0.206778	0.235695	0.294008
chr14	24710887	24712336	0	0.254487	0.15263	0.351164
chr14	24740052	24741161	0	0.0888313	0.0834776	0.0666187
chr14	24768127	24769444	0	0.183281	0.0926776	0.137683
chr14	24834876	24837321	0	0.191035	0.433588	0.407797
chr14	24898960	24901268	1	0.249116	0.295925	0.419651
chr14	24911070	24912355	0	0.193338	0.0836859	0.146508
chr14	31674924	31677877	0	0.275444	0.421752	0.53988
[truncated: 5,618 more rows]

## Sheet: K562 Pol2 ChIA-PET EvsSE
Chr	Start	End	True Label (0 = Enhancer, 1 = Super Enhancer)	Network Features Prediction Probability	Genomic Features Prediction Probability	Combined Features Prediction Probability
chr1	846086	846864	0	0.0776838	0.0936898	0.0767219
chr1	856434	856760	0	0.252806	0.13196	0.360473
chr1	876980	878758	0	0.286086	0.131336	0.225452
chr1	911252	912074	0	0.162955	0.109115	0.10199
chr1	913504	914068	0	0.0806326	0.0778693	0.0693741
chr1	940376	940935	0	0.243465	0.111485	0.262895
chr1	941763	942191	0	0.0755323	0.078022	0.0694755
chr1	975959	976680	0	0.274156	0.20199	0.27737
chr1	993706	995225	0	0.206153	0.163002	0.13584
chr1	999220	999921	0	0.224933	0.0981716	0.175601
chr1	1003560	1006073	0	0.267863	0.10362	0.118569
chr1	1014785	1016562	0	0.218108	0.0682113	0.115206
chr1	1026891	1027600	0	0.10299	0.0907335	0.0851074
chr1	1070732	1071060	0	0.0816406	0.136421	0.0754135
chr1	1091754	1093912	0	0.265314	0.10909	0.15517
chr1	1120679	1121227	0	0.0781772	0.0766106	0.0600803
chr1	1134950	1137162	0	0.293696	0.0989173	0.164543
chr1	1143479	1144597	0	0.0731403	0.0792093	0.0468954
chr1	1219299	1221275	0	0.235953	0.101663	0.0844702
chr1	1240450	1241311	0	0.282246	0.171871	0.307792
chr1	1272987	1273475	0	0.153869	0.172132	0.143455
chr1	1280111	1280410	0	0.248401	0.129752	0.341326
chr1	1293525	1294648	0	0.269562	0.218416	0.305685
chr1	1368466	1369044	0	0.152565	0.120273	0.134887
chr1	1376261	1376804	0	0.299752	0.112754	0.269475
chr1	1521596	1521817	0	0.0719778	0.087277	0.0704556
chr1	1529612	1530246	0	0.0702487	0.0861319	0.0633457
chr1	1532498	1533246	0	0.0699392	0.150475	0.0610948
chr1	1560540	1560755	0	0.138699	0.129243	0.161306
chr1	1646280	1646857	0	0.0772083	0.0804961	0.0629879
chr1	1690179	1690905	0	0.209448	0.207982	0.215833
chr1	1713534	1714711	0	0.20326	0.0828029	0.153572
chr1	1812555	1812803	0	0.0727762	0.0766603	0.0993438
chr1	1837690	1837987	0	0.102311	0.30751	0.181792
chr1	1840018	1841284	0	0.276761	0.23371	0.228533
chr1	2107198	2107801	1	0.16767	0.0914075	0.151037
chr1	2111733	2112194	1	0.302186	0.169185	0.359609
chr1	2120789	2121358	1	0.27096	0.338572	0.383098
chr1	2130581	2131100	1	0.312187	0.176071	0.352904
chr1	2136157	2137113	1	0.282465	0.27485	0.398113
chr1	2138706	2139030	1	0.0820719	0.236028	0.109676
chr1	2143833	2144933	1	0.255257	0.190863	0.246272
chr1	2187133	2187762	0	0.0797983	0.283123	0.102705
chr1	2222143	2222580	0	0.27852	0.126872	0.377983
chr1	2406397	2407278	0	0.0804328	0.0811347	0.0713738
chr1	2472153	2473334	0	0.222139	0.130884	0.182918
chr1	2477391	2478720	0	0.290745	0.143064	0.204823
chr1	2479546	2480454	0	0.208916	0.0776994	0.158692
chr1	2486415	2488632	0	0.0813004	0.0748137	0.0499582
chr1	3585427	3585733	0	0.18735	0.095715	0.168129
chr1	3634304	3635084	0	0.074198	0.109969	0.0766789
chr1	3691351	3692822	0	0.28982	0.162357	0.299618
chr1	3710133	3710499	0	0.176037	0.113198	0.194896
chr1	3720622	3720878	0	0.0745849	0.167664	0.080418
chr1	3724363	3724621	0	0.0745496	0.0815778	0.0767612
chr1	3785886	3786908	0	0.164593	0.110375	0.132334
chr1	3796575	3798037	0	0.0743422	0.0892975	0.0614663
chr1	4035956	4037513	0	0.168461	0.122962	0.118827
chr1	6043083	6043757	0	0.0742329	0.107479	0.0546353
chr1	6094386	6096025	0	0.0740296	0.0833931	0.0619917
chr1	6268792	6269858	0	0.295849	0.275059	0.369969
chr1	6438180	6438856	0	0.0743007	0.0886139	0.0687478
chr1	6444729	6446318	0	0.0747325	0.0650819	0.0425276
chr1	6644830	6645476	0	0.0750971	0.22418	0.0863271
chr1	6859908	6860935	0	0.0738664	0.119554	0.115459
chr1	7909802	7910035	0	0.0743407	0.0842907	0.0630084
chr1	8013896	8014637	0	0.0763045	0.130765	0.0716873
chr1	8064706	8065568	0	0.264603	0.121926	0.301723
chr1	8099936	8100943	0	0.0745457	0.109974	0.0810919
chr1	8181441	8183032	0	0.0763045	0.126163	0.0809851
chr1	8469215	8469547	0	0.0729518	0.109157	0.0727765
chr1	8602163	8602577	0	0.0745377	0.100183	0.0697074
chr1	8658228	8659884	0	0.0723122	0.0947452	0.0537964
chr1	8772443	8773264	0	0.0732858	0.109529	0.0693083
chr1	8781804	8782121	0	0.0733798	0.14751	0.101547
chr1	8824015	8824357	0	0.0758769	0.122862	0.0912974
chr1	8849337	8849780	0	0.306384	0.187229	0.319462
chr1	8857004	8858724	0	0.0728004	0.114855	0.0655153
chr1	8933638	8933925	1	0.146609	0.140788	0.151356
chr1	8949446	8950276	0	0.0729424	0.1968	0.0991967
chr1	8962536	8964161	0	0.0743025	0.161876	0.073045
chr1	8970525	8971663	0	0.0770492	0.0647265	0.060237
chr1	9340498	9342196	0	0.0743767	0.0828243	0.053675
chr1	9488723	9489302	0	0.0739949	0.0973553	0.0709263
chr1	9589305	9589581	0	0.075767	0.11214	0.0726352
chr1	9686484	9687938	0	0.281389	0.100347	0.144315
chr1	9689880	9690086	0	0.0739949	0.175199	0.0728226
chr1	9717408	9718128	0	0.0744404	0.12646	0.0740633
chr1	9722407	9723367	0	0.0759107	0.0829928	0.0605472
chr1	9762348	9763442	0	0.0745326	0.0911626	0.0551027
chr1	9777389	9778064	0	0.0767344	0.115717	0.173683
chr1	9779163	9779483	0	0.268071	0.0954157	0.225624
chr1	9934944	9935421	0	0.0763045	0.132973	0.0748661
chr1	9946107	9946392	0	0.0745377	0.122254	0.0727223
chr1	9960966	9962131	0	0.19274	0.139478	0.152854
chr1	9989033	9989759	0	0.230906	0.121697	0.142868
chr1	10437403	10438881	0	0.253965	0.187997	0.159966
chr1	10447895	10448796	0	0.073226	0.251081	0.106406
chr1	10475292	10475838	0	0.330375	0.210606	0.390373
chr1	10519236	10519745	0	0.0748665	0.213398	0.0935119
chr1	10570976	10571847	0	0.171853	0.0899796	0.155525
chr1	10615980	10616735	0	0.247284	0.0989192	0.294288
chr1	11104588	11106930	0	0.096121	0.147117	0.0687495
chr1	11112514	11114184	0	0.197785	0.0739137	0.122945
chr1	11708814	11709231	0	0.0719302	0.140924	0.0894219
chr1	11730900	11732031	0	0.182988	0.0996214	0.104943
chr1	11750481	11751845	0	0.0884214	0.0691195	0.031349
chr1	11753227	11753433	0	0.0804026	0.0923195	0.0731666
chr1	11757210	11757688	0	0.0884214	0.107292	0.0546968
chr1	11766843	11768364	0	0.154201	0.123687	0.0479317
chr1	11789290	11789993	0	0.0794793	0.133022	0.0309279
chr1	11800954	11802270	0	0.055117	0.210746	0.0197638
chr1	11812503	11813856	0	0.157067	0.148631	0.0768667
chr1	11821912	11823052	0	0.0944164	0.108444	0.0368154
chr1	11831610	11832760	0	0.0589462	0.0738821	0.019614
chr1	11845147	11846330	1	0.154231	0.18975	0.0781906
chr1	11847688	11847891	1	0.139303	0.154041	0.116659
chr1	11856343	11856790	1	0.116325	0.250461	0.126871
chr1	11857795	11858801	1	0.162723	0.220691	0.185749
chr1	11902135	11902885	0	0.267132	0.124836	0.181246
chr1	11911350	11911611	0	0.0576005	0.0769314	0.0276688
chr1	11934368	11935554	0	0.0704139	0.286348	0.0499398
chr1	11941149	11941512	0	0.127497	0.176339	0.144902
chr1	11942871	11943327	0	0.249696	0.130856	0.305308
chr1	11967776	11970781	1	0.0353565	0.30919	0.0409317
chr1	11999142	11999610	0	0.109795	0.395238	0.0767765
chr1	12030901	12031895	0	0.0729667	0.119619	0.065061
chr1	12043560	12043847	0	0.0725612	0.142454	0.0625019
chr1	12065559	12067142	0	0.0935482	0.0919284	0.0327079
chr1	12074178	12074569	0	0.138944	0.31418	0.0939738
chr1	12098241	12099308	0	0.239519	0.0795806	0.185507
chr1	12112029	12112544	0	0.107839	0.22028	0.0603261
chr1	12117338	12118266	0	0.055117	0.193895	0.0201487
chr1	12127984	12128462	0	0.105333	0.117916	0.0647283
chr1	12135716	12136760	0	0.0576005	0.218543	0.032846
chr1	12139524	12139953	0	0.10152	0.31183	0.0988475
chr1	12141857	12142180	0	0.0760416	0.279223	0.0724604
chr1	12145769	12146277	0	0.0703098	0.125418	0.0667687
chr1	12155860	12157275	0	0.104535	0.0920988	0.0329337
chr1	12213496	12213807	0	0.0750868	0.187087	0.120814
chr1	12221333	12222290	0	0.127728	0.163814	0.0772522
chr1	12235037	12235593	0	0.0791732	0.171123	0.0346308
chr1	12278318	12279108	0	0.0794793	0.0826943	0.0242787
chr1	12467588	12468953	0	0.0741962	0.123266	0.0718144
chr1	12493149	12494059	1	0.0783298	0.180391	0.200787
chr1	12496378	12497367	1	0.0726937	0.0785719	0.0637852
chr1	12508890	12509575	1	0.223869	0.125025	0.356523
chr1	12532901	12533258	1	0.19033	0.0863269	0.243033
chr1	12538076	12538845	1	0.281389	0.11772	0.399542
chr1	12555746	12556996	1	0.109209	0.133326	0.134496
chr1	12570451	12571200	1	0.114412	0.0921879	0.0797461
chr1	12579058	12579962	0	0.0785383	0.0890075	0.0697416
chr1	12585507	12585991	0	0.0756843	0.0900633	0.0672057
chr1	12588390	12589783	0	0.27078	0.117852	0.189316
chr1	12600719	12602371	0	0.261001	0.0855407	0.129835
chr1	12608966	12610131	0	0.245143	0.116559	0.184525
chr1	12626093	12628664	0	0.0739437	0.0895315	0.0408348
chr1	12664173	12664764	1	0.0745377	0.0924861	0.0705765
chr1	12703189	12704627	0	0.0747142	0.0858569	0.0802668
chr1	12717534	12717938	0	0.116371	0.108212	0.139655
chr1	14091499	14091749	0	0.0762833	0.231965	0.0881091
chr1	14763413	14763888	0	0.0745377	0.168897	0.250597
chr1	15103303	15104201	1	0.0745091	0.173011	0.086473
chr1	15105724	15105950	1	0.0763045	0.186583	0.0741346
chr1	15255944	15256311	0	0.0744164	0.0981641	0.0682779
chr1	15261125	15261540	0	0.0745091	0.0818858	0.0637994
chr1	15649495	15651298	0	0.0739949	0.107013	0.0733243
chr1	15841613	15841963	0	0.272283	0.205229	0.240593
chr1	15869882	15870522	1	0.252077	0.343502	0.321688
chr1	15929735	15930347	0	0.0713749	0.152034	0.0621559
chr1	15954280	15954886	0	0.138927	0.230741	0.146597
chr1	16121584	16121990	0	0.0721165	0.0810242	0.0632213
chr1	16126474	16127683	0	0.23421	0.0853555	0.136568
chr1	16212712	16213159	0	0.238403	0.344236	0.384156
chr1	16219031	16220151	0	0.0742853	0.159157	0.0675238
chr1	16275698	16276410	1	0.20939	0.110213	0.205456
chr1	16278815	16279578	1	0.218313	0.170671	0.212938
chr1	16284007	16284901	0	0.0763045	0.0852027	0.0702944
chr1	16339320	16340018	0	0.331494	0.120509	0.210117
chr1	16341195	16341467	0	0.160683	0.095174	0.124552
chr1	16344062	16344336	0	0.120393	0.0978014	0.0904831
chr1	16380687	16380898	0	0.154017	0.129551	0.121601
chr1	16382162	16383006	0	0.192	0.116755	0.134725
chr1	16402559	16402822	0	0.123816	0.139344	0.14826
chr1	16470234	16470719	0	0.145332	0.111925	0.188812
chr1	16472484	16473129	0	0.132783	0.196512	0.14805
chr1	16477833	16478254	0	0.243317	0.222337	0.329017
chr1	16488871	16489229	0	0.147634	0.283102	0.180926
chr1	16490643	16491084	0	0.201593	0.229991	0.259909
chr1	16494138	16494653	0	0.13495	0.181799	0.156402
chr1	16499560	16500139	0	0.189908	0.201623	0.205859
chr1	16502283	16502691	0	0.160721	0.184575	0.18994
chr1	16532812	16533759	0	0.187828	0.227275	0.0946191
chr1	16542708	16544442	0	0.368929	0.128426	0.250272
chr1	16554942	16555444	0	0.17266	0.104645	0.190458
chr1	16557941	16558643	0	0.0671069	0.169441	0.0675776
chr1	16570917	16571634	0	0.0671069	0.091095	0.0645408
chr1	16575264	16575619	0	0.119716	0.123994	0.130357
chr1	16592962	16593376	0	0.0726412	0.099863	0.0672919
chr1	16702331	16702752	0	0.0865123	0.112421	0.0719337
chr1	16711327	16712329	0	0.112537	0.0844714	0.0894711
chr1	16757047	16757437	0	0.0743887	0.0874031	0.0562038
chr1	16759761	16760123	0	0.0636839	0.0862263	0.0501591
chr1	16770467	16770791	0	0.0614567	0.0925437	0.0541362
chr1	16825297	16826312	0	0.0953613	0.345231	0.0680614
chr1	16833228	16833574	0	0.193322	0.130157	0.245165
chr1	16839577	16841182	0	0.271236	0.322074	0.250812
chr1	16861406	16863566	0	0.0703892	0.0873224	0.0432071
chr1	16891441	16893788	0	0.0605928	0.33173	0.0191631
chr1	16927428	16929206	0	0.162426	0.134389	0.0870215
chr1	16947531	16948388	0	0.228896	0.209201	0.209328
chr1	16984780	16986013	1	0.073226	0.0992741	0.101011
chr1	17013791	17014397	0	0.115259	0.101572	0.0757189
chr1	17026723	17027739	0	0.135265	0.113854	0.0608261
chr1	17044150	17045775	0	0.062944	0.0832622	0.0191718
chr1	17046612	17047569	0	0.114153	0.13028	0.0728675
chr1	17222068	17223507	1	0.308872	0.310867	0.409729
chr1	17231181	17232066	1	0.272128	0.380482	0.227626
chr1	17814344	17814664	0	0.072903	0.115991	0.0611414
chr1	19233486	19234681	0	0.0763045	0.0694884	0.0709386
chr1	19235484	19235845	0	0.0763045	0.133268	0.0742603
chr1	19329989	19330614	0	0.0743694	0.089935	0.0692576
chr1	19407945	19408365	0	0.0748187	0.101299	0.0744409
chr1	19506115	19506693	0	0.0748187	0.111607	0.0830459
chr1	19588539	19588866	0	0.235682	0.236336	0.265929
chr1	19626573	19627032	0	0.074728	0.126997	0.0791862
chr1	19651701	19652527	0	0.230202	0.321999	0.280466
chr1	19667941	19668333	0	0.231483	0.114629	0.266651
chr1	19717264	19718841	0	0.0763195	0.0882348	0.0624826
chr1	19734099	19735144	0	0.0743561	0.0901914	0.0649686
chr1	19786225	19786483	0	0.0750715	0.084867	0.0639846
chr1	19794873	19796390	0	0.255738	0.115117	0.154541
chr1	19821216	19823231	0	0.269511	0.154449	0.149562
chr1	19831973	19832729	0	0.0740537	0.092066	0.0663878
chr1	19939139	19940133	0	0.234749	0.0842068	0.182524
chr1	19977361	19977963	0	0.0767318	0.0926163	0.0724793
chr1	20497506	20498143	0	0.0744404	0.0722188	0.0657619
chr1	20514403	20514613	1	0.0745034	0.278413	0.0615888
chr1	20521739	20521985	0	0.0762833	0.193284	0.0633489
chr1	20523954	20524292	0	0.0745326	0.543672	0.135765
chr1	20525533	20526209	0	0.0744226	0.165154	0.0704724
chr1	21022932	21024299	0	0.0762957	0.0726218	0.0724771
chr1	21348763	21349352	0	0.0737988	0.0910251	0.0676431
chr1	21588235	21589551	0	0.0744212	0.0843505	0.0727919
chr1	21592714	21592994	0	0.0745393	0.10584	0.0777048
chr1	21605612	21606686	0	0.0739949	0.0865813	0.0689215
chr1	21646555	21647804	0	0.236556	0.0910001	0.171832
chr1	21661242	21661495	0	0.074541	0.0963092	0.0738129
chr1	21934183	21934792	1	0.287002	0.183022	0.347907
chr1	21945485	21946714	1	0.311551	0.214013	0.441226
chr1	21965186	21966581	1	0.267264	0.10396	0.263362
chr1	21978026	21978580	0	0.333943	0.0937663	0.351224
chr1	22013637	22014665	1	0.0746481	0.108224	0.0683273
chr1	22117945	22118426	1	0.0766071	0.103438	0.0713764
chr1	22121272	22121552	1	0.0743159	0.106266	0.0796611
chr1	22148888	22149244	0	0.0747017	0.129236	0.0792256
chr1	22231369	22231882	1	0.304385	0.113076	0.360727
chr1	22243406	22243606	1	0.0739949	0.100318	0.0704294
chr1	22269612	22269820	0	0.0763045	0.215521	0.0755829
chr1	22282892	22283770	0	0.0740526	0.130077	0.0891639
chr1	22290018	22290801	0	0.0745895	0.119245	0.0804812
chr1	22364210	22364816	0	0.0744882	0.0968445	0.066655
chr1	22366232	22366645	0	0.28018	0.173498	0.270484
chr1	22369592	22370147	0	0.0739544	0.10047	0.0694372
chr1	22375162	22375481	0	0.0739544	0.185699	0.0863033
chr1	22658583	22659970	0	0.07631	0.100545	0.0694491
chr1	22797669	22797909	0	0.0744404	0.117006	0.0717251
chr1	23336369	23337165	0	0.0745326	0.105702	0.0642888
chr1	23429886	23430579	0	0.0736412	0.113768	0.0643025
chr1	23440894	23441931	0	0.145245	0.0836268	0.100805
chr1	23448845	23449627	0	0.072866	0.148897	0.0652408
chr1	23710862	23711892	1	0.0750178	0.104947	0.0599141
chr1	23729446	23730854	0	0.0741399	0.195228	0.0680982
chr1	23744160	23744414	0	0.129157	0.0977973	0.137184
chr1	23748791	23751111	0	0.120792	0.0968818	0.0647213
chr1	23778676	23779519	0	0.0746251	0.0866676	0.0612207
chr1	23805435	23805856	0	0.0747401	0.111874	0.066994
chr1	23854700	23855019	0	0.183437	0.111437	0.176648
chr1	23866220	23866714	0	0.140591	0.0944114	0.145567
chr1	23871242	23871960	0	0.0739874	0.0904813	0.067395
chr1	23875306	23875511	0	0.136991	0.0873823	0.131668
chr1	23881060	23881709	0	0.291899	0.1803	0.360586
chr1	23888838	23889185	0	0.130329	0.258232	0.190524
chr1	23894284	23895521	0	0.219278	0.223477	0.29967
chr1	23961454	23961965	0	0.0747522	0.113836	0.0847559
chr1	24042715	24043109	0	0.0740759	0.0924668	0.07189
chr1	24053823	24054514	0	0.0763048	0.125112	0.0730262
chr1	24058861	24059243	0	0.0743064	0.120752	0.0779143
chr1	24235450	24235685	0	0.0739874	0.100252	0.0853124
chr1	24246675	24247594	0	0.075036	0.147332	0.0672762
chr1	24285462	24286658	0	0.313176	0.335275	0.563004
chr1	24306369	24307516	0	0.27924	0.28699	0.347394
chr1	24372758	24373985	0	0.0741522	0.0848455	0.0574863
chr1	25022022	25022843	0	0.0766911	0.12788	0.0801042
chr1	25031100	25032248	0	0.0803894	0.154644	0.0844458
chr1	25056934	25057134	0	0.0803894	0.0923503	0.104855
chr1	25088887	25089093	0	0.0803894	0.100131	0.0960896
chr1	25091943	25092247	0	0.0751776	0.127947	0.0763232
chr1	25541937	25542923	0	0.159542	0.0859132	0.15526
chr1	25566118	25566770	0	0.196833	0.280907	0.226911
chr1	25739483	25740899	1	0.080556	0.0710183	0.0400838
chr1	25875756	25876886	0	0.194281	0.0866485	0.157811
chr1	25895451	25896392	0	0.0757872	0.0929674	0.0607112
chr1	26108246	26109606	0	0.09809	0.109472	0.0812089
chr1	26187784	26188138	0	0.126848	0.135083	0.153168
chr1	26201662	26202635	0	0.227797	0.237879	0.265286
chr1	26216030	26216828	0	0.124968	0.202181	0.123939
chr1	26248170	26248653	0	0.0701843	0.331051	0.105583
chr1	26249618	26250356	0	0.113967	0.19626	0.127942
chr1	26253345	26254293	0	0.072778	0.102077	0.0623488
chr1	26259927	26261137	0	0.181379	0.257471	0.200417
chr1	26319184	26319990	0	0.151765	0.100192	0.153634
chr1	26331011	26332806	0	0.182302	0.141333	0.110894
chr1	26343545	26344139	0	0.0757872	0.0996761	0.0663893
chr1	26354336	26356622	0	0.170538	0.103458	0.052547
chr1	26361599	26363311	0	0.26722	0.166845	0.203389
chr1	26370339	26372683	0	0.258354	0.0801357	0.107849
chr1	26386451	26387594	0	0.131064	0.11316	0.0931798
chr1	26396866	26397351	1	0.275689	0.121281	0.308453
chr1	26420551	26421643	0	0.14746	0.140257	0.137252
chr1	26431103	26431842	0	0.201076	0.153705	0.227894
chr1	26452827	26454388	1	0.286189	0.132337	0.264841
chr1	26455869	26456080	1	0.155593	0.107915	0.1681
chr1	26465175	26465816	1	0.177383	0.205555	0.200467
chr1	26471590	26472091	0	0.194537	0.257568	0.261351
chr1	26487892	26488841	0	0.282575	0.127332	0.255721
chr1	26490688	26491191	0	0.291619	0.138256	0.329216
chr1	26503770	26504955	0	0.113284	0.121091	0.0757312
chr1	26515492	26517285	0	0.0769428	0.0783133	0.0510599
chr1	26527230	26528129	0	0.282731	0.130794	0.284581
chr1	26602113	26603016	1	0.180529	0.132174	0.154323
chr1	26611261	26612595	1	0.272688	0.110337	0.152258
chr1	26613530	26613813	1	0.150289	0.0959561	0.12274
chr1	26615086	26615441	1	0.07448	0.0946569	0.0671911
chr1	26641831	26642137	0	0.0734823	0.104979	0.0666353
chr1	26644196	26644498	0	0.114162	0.107429	0.103026
chr1	26648022	26648566	0	0.121988	0.129712	0.109353
chr1	26656793	26657464	0	0.0743627	0.172502	0.0794005
chr1	26662644	26663880	0	0.235461	0.0926949	0.187028
chr1	26677236	26677616	0	0.0769745	0.0964735	0.0748261
chr1	26704611	26705314	0	0.265617	0.135014	0.300977
chr1	26735080	26737807	0	0.0715291	0.129567	0.0458594
chr1	26813838	26814247	0	0.0664375	0.0785676	0.0445364
chr1	26826613	26827981	0	0.242468	0.287483	0.387663
chr1	26848263	26848663	0	0.0745377	0.123119	0.0706805
chr1	26868291	26869002	0	0.226684	0.0762373	0.117877
chr1	26924094	26925642	0	0.135287	0.0907396	0.0736175
chr1	26928901	26930598	0	0.254663	0.182533	0.225364
chr1	26946766	26948156	1	0.271079	0.182763	0.302967
chr1	26963087	26963502	0	0.0709979	0.301399	0.0842546
chr1	27003214	27004467	0	0.0743937	0.0739379	0.0415124
chr1	27013334	27013737	1	0.243012	0.205476	0.226574
chr1	27018727	27019872	1	0.14813	0.235371	0.127108
chr1	27049814	27050369	0	0.264635	0.232035	0.39888
chr1	27070473	27070918	0	0.288304	0.133774	0.347855
chr1	27097866	27099188	1	0.21173	0.200323	0.23437
chr1	27110482	27110878	1	0.133151	0.15629	0.161686
chr1	27115686	27115903	1	0.188406	0.102072	0.20706
chr1	27118100	27118448	1	0.0745091	0.138957	0.0707732
chr1	27125811	27126679	1	0.0744164	0.142648	0.0749824
chr1	27233963	27234411	0	0.172976	0.104313	0.148427
chr1	27240157	27241864	0	0.0737619	0.064607	0.0323106
chr1	27278235	27278997	0	0.171885	0.0822892	0.107855
chr1	27331231	27331885	0	0.0743561	0.087798	0.0583483
chr1	27337520	27337849	0	0.0994549	0.0965381	0.0665721
chr1	27347540	27348488	0	0.0817089	0.161698	0.103911
chr1	27353498	27354618	0	0.277968	0.0990343	0.189226
chr1	27380545	27381139	0	0.0763045	0.113449	0.0719587
chr1	27393219	27393882	0	0.0763045	0.11408	0.0722598
chr1	27425582	27426733	0	0.0745326	0.0728217	0.0572777
chr1	27442199	27442526	0	0.0777173	0.184445	0.134838
chr1	27448953	27449534	0	0.168759	0.127562	0.206277
chr1	27462655	27464440	0	0.178215	0.468189	0.211359
chr1	27472439	27472796	0	0.0777173	0.348495	0.122761
chr1	27491945	27492159	0	0.0802161	0.177574	0.117034
chr1	27518599	27519579	0	0.0802161	0.144252	0.0865081
chr1	27677421	27678258	0	0.185277	0.116259	0.125714
chr1	27704298	27704579	0	0.0741166	0.0810226	0.0658861
chr1	27754709	27755263	0	0.0797513	0.132612	0.1494
chr1	27834563	27835097	1	0.0864126	0.125978	0.118662
chr1	27839947	27840830	1	0.240799	0.0945497	0.212358
chr1	27849699	27849924	1	0.0735219	0.144117	0.0880199
chr1	27852011	27852611	1	0.278445	0.128431	0.369498
chr1	27853710	27854027	1	0.282361	0.0993507	0.365485
chr1	27855650	27855938	1	0.0801522	0.0993954	0.0913045
chr1	27868877	27869986	1	0.273502	0.125401	0.303897
chr1	27882668	27884083	1	0.277931	0.124393	0.245223
chr1	27890151	27890490	1	0.0743113	0.0975607	0.0872517
chr1	27894867	27895411	1	0.295452	0.126282	0.386719
chr1	27941182	27942010	0	0.0760042	0.0921292	0.0602032
chr1	27976734	27977635	0	0.0784291	0.0874526	0.0611946
chr1	27981803	27982820	0	0.0733584	0.0892001	0.0743237
chr1	27985914	27986842	0	0.197315	0.117268	0.165789
chr1	27989703	27989916	0	0.187893	0.129296	0.195048
chr1	27995680	27996023	0	0.0793938	0.100921	0.0745317
chr1	28183154	28183372	0	0.0763045	0.111179	0.0712812
chr1	28193862	28194062	0	0.142928	0.115535	0.120823
chr1	28305744	28306521	0	0.0871234	0.0928448	0.0601397
chr1	28382580	28383037	0	0.0717988	0.0965144	0.0729855
chr1	28431409	28432043	0	0.0902735	0.0982252	0.0694279
chr1	28473848	28475733	0	0.0726557	0.0875158	0.0644585
chr1	28490375	28490629	0	0.0745377	0.091565	0.0723718
chr1	28498840	28500499	0	0.0739949	0.0993427	0.0743305
chr1	28523248	28524372	0	0.0553485	0.0796799	0.0248204
chr1	28573621	28574051	1	0.144351	0.196138	0.149471
chr1	28575039	28576211	1	0.206016	0.156743	0.14711
chr1	28593467	28593903	1	0.178537	0.188833	0.216645
chr1	28615266	28615544	0	0.146774	0.119878	0.187664
chr1	28623086	28623774	0	0.0710925	0.0975659	0.073421
chr1	28640313	28641356	0	0.101089	0.0882967	0.0856189
chr1	28672323	28673179	0	0.125771	0.153062	0.0977875
chr1	28677526	28679777	0	0.150459	0.117077	0.0469769
chr1	28685461	28686505	0	0.0697925	0.0824845	0.0531372
chr1	28728350	28728550	0	0.0667461	0.0881988	0.0705218
chr1	28739367	28739955	0	0.126542	0.112122	0.107088
chr1	28743059	28744116	0	0.137926	0.140995	0.106332
chr1	28764446	28764855	0	0.109437	0.148302	0.113455
chr1	28776498	28776856	0	0.100397	0.104929	0.0807108
chr1	28782266	28782762	0	0.0744164	0.164419	0.074707
chr1	28798032	28798454	0	0.0763045	0.181904	0.0732023
chr1	28848131	28848426	1	0.136686	0.149886	0.115653
chr1	28852051	28852271	0	0.163301	0.204643	0.254703
chr1	28916578	28917046	0	0.15024	0.213303	0.209946
chr1	28962973	28963492	0	0.103206	0.180035	0.0751804
chr1	29045210	29045816	0	0.100974	0.222582	0.10281
chr1	29108542	29108742	0	0.0577766	0.200183	0.062127
chr1	29111418	29111965	0	0.0577766	0.211502	0.0542322
chr1	29117007	29117553	0	0.053874	0.433309	0.0582777
chr1	29186997	29187446	0	0.0820867	0.180286	0.0721815
chr1	29202830	29204043	0	0.169589	0.15734	0.131297
chr1	29208614	29208963	1	0.19463	0.138267	0.207077
chr1	29229213	29229578	1	0.0728378	0.0864996	0.0598597
chr1	29253396	29255364	0	0.197842	0.227502	0.145508
chr1	29460395	29461957	0	0.0745091	0.0848252	0.0645807
chr1	29462958	29463390	0	0.0752908	0.0861503	0.0612647
chr1	29483060	29483838	0	0.140248	0.218722	0.165379
chr1	29529191	29529910	0	0.177755	0.173973	0.167624
chr1	29609368	29610276	0	0.137239	0.0863852	0.090504
chr1	30663990	30664551	0	0.0743648	0.112634	0.0632294
chr1	31204521	31205147	1	0.252611	0.152275	0.285349
chr1	31229412	31229795	0	0.26948	0.125146	0.281598
chr1	31231693	31231985	0	0.267942	0.173783	0.367567
chr1	31234450	31235093	1	0.0744636	0.129913	0.0790262
chr1	31241737	31242376	1	0.286363	0.249853	0.399781
chr1	31250323	31251558	1	0.305463	0.21518	0.415968
chr1	31252474	31252695	1	0.338607	0.186243	0.430067
chr1	31255205	31255498	1	0.247403	0.119207	0.269819
chr1	31256501	31256797	1	0.166626	0.106815	0.169139
chr1	31263063	31264026	0	0.208114	0.116603	0.208084
chr1	31282358	31283172	0	0.0747991	0.15773	0.0756335
chr1	31296856	31297796	0	0.285679	0.10777	0.289545
chr1	31320332	31320685	0	0.0757979	0.120655	0.0718158
chr1	31326970	31327324	0	0.0741402	0.135933	0.0799944
chr1	31345002	31345818	0	0.145933	0.108686	0.133385
chr1	31360546	31361594	0	0.275481	0.102812	0.28228
chr1	31368315	31368861	0	0.0748672	0.105971	0.0791
chr1	31376309	31376596	0	0.0747008	0.108267	0.0783384
chr1	31386633	31387041	0	0.244445	0.116591	0.256204
chr1	31391834	31392615	0	0.287082	0.100063	0.20247
chr1	31501073	31501371	0	0.0740194	0.121724	0.0765024
chr1	31545032	31546396	0	0.185815	0.0849914	0.13412
chr1	31557901	31558282	0	0.0760919	0.119225	0.0767253
chr1	31627565	31628577	0	0.275941	0.231109	0.358038
chr1	31635591	31636598	0	0.0760919	0.134499	0.0717413
chr1	31643588	31644082	0	0.185815	0.222972	0.219516
chr1	32166681	32166996	0	0.0765593	0.127544	0.0854844
chr1	32170754	32171138	0	0.0745377	0.106886	0.0728773
chr1	32235302	32235974	0	0.0739753	0.0808123	0.0581032
chr1	32253653	32255196	0	0.22579	0.0898125	0.12523
chr1	32292534	32293105	0	0.0729851	0.154539	0.0711618
chr1	32345789	32347032	0	0.152088	0.0863215	0.105889
chr1	32394388	32394684	1	0.0729851	0.161993	0.0749618
chr1	32409863	32410703	1	0.291611	0.112814	0.276967
chr1	32420255	32420810	1	0.0733671	0.142729	0.0689287
chr1	32423356	32423816	1	0.171833	0.126246	0.175174
chr1	32469232	32469478	0	0.0759019	0.0908266	0.0690842
chr1	32487452	32488225	0	0.0759019	0.105054	0.0715029
chr1	32593342	32594226	0	0.0712996	0.0900889	0.057558
chr1	32599054	32599458	0	0.0711449	0.100032	0.0714476
chr1	32665870	32667345	0	0.128838	0.30578	0.0999156
chr1	32700720	32701997	0	0.144212	0.0922923	0.0839158
chr1	32705888	32708390	0	0.172698	0.134693	0.0620166
chr1	32713601	32714498	0	0.0748459	0.0641263	0.0531501
chr1	32715693	32715944	0	0.0750059	0.0595775	0.0443685
chr1	32738785	32741131	0	0.135074	0.128922	0.0666376
chr1	32810737	32812044	0	0.126385	0.327962	0.103268
chr1	32816626	32817763	0	0.301182	0.296403	0.334241
chr1	32856547	32856937	0	0.227849	0.231186	0.236073
chr1	32865484	32866838	0	0.133128	0.237752	0.114677
chr1	32872254	32872558	0	0.0750305	0.112433	0.0747454
chr1	32879183	32879884	0	0.260094	0.138416	0.270529
chr1	32965887	32966696	0	0.223058	0.095011	0.198426
chr1	33160353	33161900	0	0.0752408	0.0804131	0.0521648
chr1	33177782	33178273	0	0.266007	0.167654	0.25833
chr1	33182252	33182590	0	0.0748744	0.105461	0.0720991
chr1	33190765	33191371	0	0.266804	0.118192	0.33051
chr1	33199551	33199857	0	0.0749637	0.147809	0.0891111
chr1	33219309	33220452	0	0.227233	0.173839	0.230959
chr1	33222902	33223276	0	0.267215	0.116908	0.234373
chr1	33390465	33391886	0	0.0746777	0.0686498	0.0455048
chr1	33446851	33447823	0	0.17472	0.081242	0.135554
chr1	33557916	33558876	0	0.076301	0.0908036	0.0908438
chr1	33592653	33593231	0	0.0725615	0.0896391	0.0589845
chr1	33804131	33804732	0	0.121921	0.209577	0.113946
chr1	35309167	35309939	0	0.0743433	0.121344	0.0698524
chr1	35311057	35311475	0	0.0743433	0.164957	0.0801398
chr1	35721217	35721604	0	0.0740681	0.106938	0.0747216
chr1	35743843	35745203	0	0.15413	0.37173	0.214073
chr1	35896547	35897040	0	0.0750809	0.0840542	0.0758912
chr1	36041717	36042190	0	0.191416	0.131953	0.203571
chr1	36138160	36140019	0	0.0748468	0.0801988	0.0422164
chr1	36253318	36254123	0	0.0727255	0.112215	0.0660661
chr1	36352711	36352978	0	0.206852	0.15454	0.230644
chr1	36580775	36582031	0	0.0749432	0.0773598	0.0533145
chr1	36600322	36600885	1	0.277616	0.153089	0.306897
chr1	36616414	36616707	1	0.305229	0.11935	0.306626
chr1	36626530	36628091	1	0.275066	0.128926	0.249032
chr1	36653390	36654118	0	0.271698	0.156433	0.330327
chr1	36672814	36673298	0	0.0755282	0.160153	0.0814028
chr1	36678439	36678677	0	0.074788	0.132691	0.0821592
chr1	36713925	36714310	0	0.161068	0.0920104	0.172008
chr1	36786558	36787362	0	0.291056	0.149336	0.318049
chr1	36794457	36794657	0	0.0774387	0.0959388	0.0797601
chr1	36839408	36840515	1	0.288041	0.313139	0.368716
chr1	36866586	36867279	1	0.261738	0.336599	0.355918
chr1	36886421	36887020	0	0.201534	0.189254	0.184254
chr1	37920326	37921307	0	0.0745297	0.0966954	0.0848127
chr1	37932808	37933403	0	0.0741161	0.0877437	0.0837175
chr1	37945224	37945668	0	0.299171	0.0943412	0.30239
chr1	38022327	38022677	0	0.329515	0.1048	0.312088
chr1	38028615	38028900	0	0.0742609	0.135232	0.0855346
chr1	38358017	38358564	0	0.0743209	0.0827628	0.0623901
chr1	38388446	38389148	0	0.304283	0.0926821	0.305878
chr1	38411436	38412935	0	0.307917	0.0786213	0.216986
chr1	38420039	38422140	0	0.0760771	0.0663183	0.0485035
chr1	38464991	38465921	1	0.280582	0.32962	0.343958
chr1	38493771	38495028	0	0.0742588	0.0881291	0.0627865
chr1	39210143	39211749	0	0.0745339	0.171586	0.105046
chr1	39239222	39239464	0	0.0744404	0.117417	0.0993575
chr1	39281551	39282092	0	0.162362	0.105316	0.238655
chr1	39512477	39513827	0	0.0747991	0.105159	0.0707627
chr1	39570604	39572164	0	0.228103	0.141093	0.202537
chr1	39582959	39583258	0	0.0719792	0.102652	0.0648044
chr1	39649381	39650381	0	0.0763086	0.181	0.114445
chr1	39686605	39687287	0	0.0763086	0.116922	0.0840953
chr1	39856029	39856320	0	0.0750971	0.180844	0.0979987
chr1	39857594	39858427	0	0.219457	0.141091	0.189189
chr1	39876653	39876858	0	0.0719792	0.0957865	0.0733219
chr1	40056340	40056951	0	0.0732268	0.084111	0.0647786
chr1	40061702	40062159	0	0.0719792	0.0896584	0.0663424
chr1	40111992	40113629	0	0.0732196	0.328722	0.068589
chr1	40167089	40167882	0	0.133094	0.121323	0.110157
chr1	40177049	40177926	0	0.204631	0.148916	0.172763
chr1	40357725	40359110	0	0.241786	0.108775	0.124179
chr1	40364679	40364971	0	0.2562	0.130162	0.310608
chr1	40523143	40523484	1	0.0763891	0.107032	0.0714392
chr1	40524983	40525408	1	0.0747313	0.194095	0.0774955
chr1	40687118	40687984	0	0.0751893	0.0738706	0.0592253
chr1	40776987	40777248	0	0.246726	0.0973756	0.22323
chr1	40789103	40789733	0	0.19538	0.1185	0.184757
chr1	40848752	40849974	1	0.075875	0.168407	0.0793512
chr1	40865967	40866403	1	0.211152	0.0839301	0.137584
chr1	41099653	41100102	0	0.0772094	0.0982521	0.0805567
chr1	41103892	41104369	0	0.0747957	0.0924321	0.0805849
chr1	41239666	41240804	0	0.0739949	0.0749515	0.0676013
chr1	41314251	41316007	0	0.0745377	0.0863806	0.0706905
chr1	41329644	41330054	0	0.0763045	0.107715	0.0712111
chr1	43258773	43259348	0	0.0764513	0.11584	0.0755067
chr1	43290799	43291445	1	0.231206	0.271722	0.285833
chr1	43352147	43353142	0	0.0746093	0.0798204	0.0613404
chr1	43388675	43390901	1	0.30599	0.275992	0.372458
chr1	43401909	43402558	1	0.303228	0.28549	0.421616
chr1	43407479	43407760	1	0.313766	0.103314	0.352103
chr1	43415122	43416115	1	0.243746	0.21308	0.338355
chr1	43418173	43418587	1	0.303909	0.157697	0.432632
chr1	43428841	43429875	1	0.28127	0.168828	0.347684
chr1	43474277	43475231	0	0.0736884	0.174055	0.153793
chr1	43504577	43505230	0	0.0745573	0.115411	0.0770155
chr1	43510556	43510977	0	0.0746093	0.107518	0.0728209
chr1	43524195	43524895	0	0.308531	0.145397	0.345424
chr1	43790379	43790688	0	0.0782315	0.0901018	0.0801209
chr1	43795764	43796322	0	0.0831426	0.203001	0.153606
chr1	44399865	44400803	0	0.254687	0.10177	0.158309
chr1	44501589	44502563	1	0.0831607	0.181469	0.0621616
chr1	44509896	44510213	1	0.163289	0.143505	0.160376
chr1	44513420	44514240	1	0.272642	0.161895	0.268171
chr1	44755423	44756841	0	0.0712869	0.0906485	0.0661111
chr1	44987151	44987423	0	0.0916148	0.100985	0.112686
chr1	44990023	44990999	0	0.151366	0.101828	0.137842
chr1	44997767	44998565	0	0.0747123	0.114947	0.194586
chr1	45075170	45076313	0	0.137012	0.408147	0.175466
chr1	45082399	45083630	0	0.0745128	0.0739357	0.0710411
chr1	45090098	45090311	0	0.0729565	0.258788	0.0919905
chr1	45097145	45098679	0	0.286908	0.397803	0.522078
chr1	45103483	45104315	0	0.154208	0.0833347	0.118335
chr1	45186825	45188000	1	0.0832218	0.297531	0.126651
chr1	45194990	45195240	1	0.141364	0.106764	0.172737
chr1	45196129	45197236	1	0.34523	0.299534	0.301213
chr1	45250464	45252407	0	0.255337	0.224421	0.142929
chr1	45257188	45257473	0	0.135943	0.179061	0.165252
chr1	45259193	45259665	0	0.304184	0.145577	0.355946
chr1	45272845	45274278	1	0.245544	0.27471	0.199762
chr1	45277551	45277813	1	0.196928	0.166567	0.235539
chr1	45285102	45286415	1	0.447179	0.187836	0.535929
chr1	45292205	45293214	1	0.298461	0.215114	0.275068
chr1	45295370	45297899	1	0.254256	0.246649	0.130117
chr1	45361704	45363190	0	0.0666783	0.0780532	0.0422898
chr1	45412527	45414126	0	0.0666783	0.0792667	0.0419132
chr1	45656219	45657242	0	0.10685	0.0832698	0.0923089
chr1	45731807	45732361	0	0.0680921	0.0909055	0.0691895
chr1	46001820	46002875	0	0.202146	0.316034	0.257637
chr1	46009539	46009794	0	0.128027	0.156448	0.183354
chr1	46039734	46039985	0	0.257864	0.20138	0.344773
chr1	46188994	46189212	0	0.0710075	0.0825139	0.0699416
chr1	46234931	46236494	0	0.0761158	0.260938	0.104108
chr1	46350463	46350861	0	0.0744164	0.100936	0.0698566
chr1	46502355	46503094	0	0.160761	0.137181	0.250966
chr1	46519491	46519701	0	0.0778963	0.165793	0.10582
chr1	46579738	46580853	0	0.0811609	0.0850007	0.0836236
chr1	46614104	46614358	0	0.194485	0.10606	0.243062
chr1	46622146	46622587	0	0.196758	0.173268	0.21514
chr1	46624158	46624496	0	0.137316	0.131471	0.14118
chr1	46634163	46634546	0	0.0739135	0.0940392	0.0748677
chr1	46879322	46879632	0	0.0745091	0.12137	0.0664201
chr1	46915269	46916181	0	0.275868	0.117195	0.242869
chr1	46932052	46932517	0	0.074494	0.131119	0.0692774
chr1	46974414	46974755	0	0.0762998	0.121787	0.0768545
chr1	46988045	46989485	0	0.206704	0.158784	0.176746
chr1	46993741	46994433	0	0.206704	0.123986	0.187249
chr1	47010271	47010921	0	0.280042	0.0858951	0.1851
chr1	47646748	47647989	1	0.294114	0.34589	0.336772
chr1	47658364	47659003	1	0.297157	0.151159	0.304912
chr1	47666429	47667137	0	0.30702	0.105462	0.30865
chr1	47677562	47677856	1	0.249749	0.168858	0.21531
chr1	47678950	47679296	1	0.0750385	0.153135	0.0684346
chr1	47704918	47705486	1	0.221949	0.11959	0.241471
chr1	47707223	47707793	1	0.074661	0.284722	0.0841163
chr1	47854455	47854773	0	0.0745377	0.133096	0.0714737
chr1	51339061	51339787	0	0.0749942	0.0812782	0.078136
chr1	51442713	51444700	1	0.256769	0.129494	0.307655
chr1	51762229	51762880	0	0.073893	0.0872373	0.0610012
chr1	51787070	51787965	0	0.073893	0.106707	0.0596727
chr1	51796422	51797839	0	0.222876	0.125553	0.142692
chr1	51953391	51954399	0	0.0750095	0.256906	0.0856257
chr1	52041230	52041964	0	0.0745377	0.123287	0.0683862
chr1	52088161	52088484	0	0.0739949	0.118985	0.070109
chr1	52096669	52097596	0	0.0745377	0.11106	0.0720584
chr1	52113873	52115340	0	0.0740289	0.0992957	0.0688654
chr1	52137427	52138052	0	0.074156	0.103822	0.0726852
chr1	52174832	52175458	0	0.074156	0.102584	0.0728757
chr1	52316182	52317661	0	0.0755315	0.121782	0.0604092
chr1	52618679	52619027	0	0.0752561	0.167538	0.0897053
chr1	52796010	52796346	0	0.0756686	0.0843632	0.0836738
chr1	52889532	52890062	0	0.239395	0.091767	0.266019
chr1	52998570	52998894	0	0.078067	0.111322	0.0915713
chr1	53028297	53028504	0	0.0754312	0.221049	0.0936074
chr1	53103251	53103885	0	0.078067	0.115894	0.0784584
chr1	53140425	53140939	0	0.0746476	0.0774515	0.0559055
chr1	53142288	53143154	0	0.0741517	0.0891123	0.0636238
chr1	53168624	53169181	0	0.123662	0.128987	0.106941
chr1	53370571	53370908	0	0.0747727	0.0966902	0.0769195
chr1	53379273	53379550	0	0.0739256	0.097952	0.0709755
chr1	53611776	53612264	0	0.0761848	0.118196	0.0638984
chr1	53628972	53629357	0	0.0739949	0.157425	0.0709737
chr1	53647706	53649303	0	0.273382	0.127714	0.123672
chr1	53782207	53782716	0	0.138419	0.103642	0.0660093
chr1	53833052	53833995	0	0.0716633	0.0870679	0.0788967
chr1	54628791	54629649	0	0.0740366	0.0851455	0.0670274
chr1	54678388	54678880	0	0.0740366	0.0957039	0.0674806
chr1	54738627	54739893	0	0.235716	0.0791453	0.112016
chr1	54776693	54777018	0	0.0763045	0.114586	0.0715979
chr1	54821634	54822738	0	0.208774	0.0817221	0.193117
chr1	54841324	54843312	0	0.251719	0.12492	0.165277
chr1	54869563	54869802	0	0.0743804	0.0930024	0.0682327
chr1	54886639	54887072	0	0.0745091	0.218812	0.07346
chr1	54929168	54929368	0	0.0733753	0.0896815	0.0613113
chr1	54930217	54930794	0	0.0741053	0.0994449	0.0711108
chr1	54953791	54955416	0	0.236742	0.387453	0.332983
chr1	55741063	55742027	0	0.0744093	0.178616	0.0483545
chr1	56971906	56972539	0	0.0744164	0.0592372	0.063885
chr1	56982087	56982639	0	0.0744164	0.0527418	0.0609137
chr1	59220673	59221490	0	0.0743684	0.125531	0.0673536
chr1	59280668	59282330	0	0.215782	0.372801	0.313609
chr1	59289172	59289704	0	0.0747138	0.0806965	0.061871
chr1	59307173	59307481	0	0.0747138	0.0949649	0.0661243
chr1	59314606	59315071	0	0.0741342	0.132826	0.071973
chr1	59335575	59336188	0	0.219416	0.0868356	0.183351
chr1	59347136	59347516	1	0.222852	0.221651	0.188776
chr1	59349127	59349904	1	0.30548	0.210548	0.476407
chr1	59350768	59351322	1	0.178827	0.262628	0.294846
chr1	59359051	59359272	1	0.0755477	0.227272	0.0874304
chr1	59362324	59362605	1	0.39971	0.187725	0.459305
chr1	59364657	59365368	1	0.201938	0.211831	0.24575
chr1	59434074	59434513	0	0.0747138	0.0768143	0.056091
chr1	59473852	59474565	0	0.0741342	0.0636995	0.0518513
chr1	59509553	59509869	0	0.07399	0.0977928	0.0728228
chr1	61514629	61516812	0	0.164517	0.135648	0.140216
chr1	61519512	61519863	0	0.279564	0.212361	0.361097
chr1	61522581	61523753	0	0.256683	0.334922	0.441572
chr1	61604958	61606040	0	0.077836	0.0848183	0.0594567
chr1	61628089	61628483	0	0.0754349	0.0842871	0.0734693
chr1	61635941	61636630	0	0.0750398	0.0716249	0.0576628
chr1	61704126	61704355	0	0.0760306	0.0768795	0.0704621
chr1	62174642	62175078	0	0.0745377	0.240052	0.0714181
chr1	65329689	65330190	0	0.0749365	0.0757182	0.0582351
chr1	65363792	65364499	0	0.0745297	0.0867521	0.0685816
chr1	65420932	65422868	0	0.235017	0.123678	0.16774
chr1	65486077	65487882	0	0.0748192	0.0607362	0.0531199
chr1	65540920	65541701	0	0.0748192	0.0862827	0.0674629
chr1	65674781	65675359	0	0.0748192	0.112604	0.0763214
chr1	65696784	65698365	0	0.328557	0.116925	0.332294
chr1	65701698	65701916	0	0.0762843	0.103015	0.0774195
chr1	65719879	65721752	1	0.342914	0.176882	0.355888
chr1	65743379	65743705	1	0.0763753	0.213015	0.10474
chr1	65758496	65759126	1	0.301585	0.142623	0.279539
chr1	65783555	65784307	0	0.31577	0.118908	0.317995
chr1	65878218	65878538	1	0.0744023	0.163437	0.084706
chr1	65935347	65935741	0	0.0744371	0.100375	0.0796182
chr1	65975749	65976213	0	0.0743538	0.0935887	0.0670427
chr1	67657032	67658511	0	0.0744164	0.0882763	0.0704028
chr1	67926792	67927187	0	0.0763389	0.153048	0.086645
chr1	67944286	67945506	0	0.0746967	0.163436	0.0841685
chr1	67966109	67966626	0	0.0763389	0.33139	0.135719
chr1	68024094	68025350	0	0.0745914	0.167942	0.101832
chr1	68111319	68112676	0	0.0745914	0.514903	0.185961
chr1	68125884	68126266	0	0.0750321	0.301946	0.117404
chr1	68154384	68154584	1	0.244809	0.224522	0.356519
chr1	68171967	68172344	1	0.0765852	0.205026	0.105934
chr1	68177038	68177779	1	0.257678	0.242634	0.395741
chr1	68199346	68200053	0	0.290667	0.227177	0.337862
chr1	68215427	68215966	0	0.207093	0.279709	0.337524
chr1	68219601	68219913	0	0.0744681	0.35214	0.110576
chr1	68225705	68226274	0	0.0740101	0.176622	0.1584
chr1	70005768	70006168	0	0.0744164	0.111249	0.270282
chr1	71140655	71141877	0	0.0740162	0.15705	0.0707616
chr1	76138253	76139080	0	0.291709	0.167819	0.122141
chr1	76172967	76173271	0	0.0763681	0.316006	0.0881606
chr1	76262389	76263110	0	0.230394	0.51548	0.209059
chr1	78170463	78170734	0	0.073779	0.148001	0.0624422
chr1	78499095	78499473	0	0.0762329	0.142397	0.0814464
chr1	78517802	78518618	0	0.0762329	0.218433	0.0979726
chr1	78521351	78521610	0	0.0744964	0.115046	0.0921217
chr1	78556982	78557862	0	0.286911	0.124907	0.277746
chr1	84569019	84569372	0	0.171853	0.137673	0.193799
chr1	84947011	84947361	0	0.0738319	0.13359	0.0837605
chr1	85048549	85049718	0	0.0762933	0.0843546	0.0686448
chr1	85069832	85070571	0	0.0745091	0.109271	0.0676191
chr1	85164389	85164868	0	0.0746822	0.400574	0.131556
chr1	85690799	85691857	0	0.0744518	0.132195	0.0617455
chr1	85710137	85710821	0	0.2621	0.0917873	0.188203
chr1	86077852	86079071	0	0.0748832	0.0875327	0.0674331
chr1	86094823	86095223	0	0.0748832	0.0970332	0.0743885
chr1	87239981	87240330	0	0.076301	0.102221	0.0743904
chr1	87405218	87405431	0	0.0745422	0.173363	0.0831459
chr1	87800475	87801341	0	0.0763112	0.0865145	0.0704341
chr1	87901197	87901533	0	0.0745034	0.14601	0.0567612
chr1	90006145	90006367	1	0.0752494	0.183431	0.0865072
chr1	90011225	90011534	1	0.0746268	0.211383	0.0805864
chr1	90167359	90167847	0	0.0740162	0.110786	0.0642322
chr1	90204806	90205269	0	0.0764775	0.102856	0.0775023
chr1	90228411	90229187	0	0.0744404	0.0982197	0.0667559
chr1	90252248	90252731	0	0.0744406	0.10903	0.0771917
chr1	90344521	90344776	1	0.0740428	0.091207	0.0695576
chr1	90355760	90356034	1	0.0764775	0.115866	0.0857978
chr1	90361686	90362172	1	0.259346	0.118027	0.255393
chr1	90367901	90368107	1	0.0742508	0.105767	0.0916702
chr1	90372216	90372500	1	0.0745631	0.13696	0.0776934
chr1	90376376	90377961	0	0.157196	0.0972853	0.0790877
chr1	90403423	90404099	0	0.0740294	0.0923412	0.0722558
chr1	90406710	90407023	0	0.0750815	0.0847456	0.0755494
chr1	90418813	90419034	0	0.0764775	0.127259	0.0858
chr1	90441135	90441473	0	0.30484	0.0927359	0.322928
chr1	92171754	92172249	0	0.0767344	0.0845549	0.165935
chr1	92180538	92182241	0	0.0745326	0.120741	0.0599636
chr1	92230080	92231099	0	0.0739949	0.0965019	0.0741501
chr1	93250096	93251149	0	0.0750099	0.253165	0.0839599
chr1	93257900	93258222	0	0.212983	0.177231	0.224435
chr1	93270290	93271027	0	0.218449	0.136695	0.177239
chr1	93367213	93369079	0	0.0745377	0.0804195	0.0699433
chr1	93387177	93388269	0	0.0744164	0.0746839	0.0692636
chr1	93389962	93390410	0	0.07504	0.0886773	0.0641138
chr1	93416836	93417182	0	0.0750099	0.103904	0.0801152
chr1	93517547	93517779	0	0.0763155	0.139877	0.0741205
chr1	94080889	94081425	0	0.0743923	0.0763746	0.0647573
chr1	94129943	94130812	0	0.0743887	0.0775313	0.0694138
chr1	95550123	95551288	0	0.0744519	0.0989262	0.0743082
chr1	95562198	95562468	0	0.0740131	0.107322	0.0668298
chr1	95634307	95635459	0	0.0745091	0.0855123	0.0681729
chr1	95644925	95645508	0	0.0739949	0.0924523	0.0705641
chr1	100064478	100065720	0	0.0739949	0.169748	0.0861564
chr1	100094686	100095007	0	0.0745091	0.125492	0.0661378
chr1	100274187	100274730	0	0.0745851	0.301126	0.101055
chr1	100458381	100459248	0	0.0745851	0.0924281	0.0681286
chr1	100494396	100494664	0	0.0762824	0.132115	0.0834997
chr1	100806201	100806456	0	0.0747129	0.0799146	0.0656801
chr1	100809675	100810622	0	0.0744686	0.181421	0.100699
chr1	109224242	109225483	0	0.0796121	0.22895	0.0972451
chr1	109262379	109263101	0	0.0745377	0.149471	0.0739327
chr1	109280324	109281368	0	0.0743461	0.0852972	0.0629203
chr1	109593084	109593348	0	0.0734952	0.13472	0.0804659
chr1	109647768	109649219	0	0.218444	0.082515	0.120538
chr1	109683056	109683339	0	0.111329	0.135523	0.126152
chr1	109691758	109692270	0	0.0749009	0.169673	0.141528
chr1	109704586	109705181	0	0.0739567	0.0906737	0.0639224
chr1	109722881	109724640	0	0.0750438	0.111395	0.12934
chr1	109728767	109729015	0	0.0764933	0.107397	0.0882866
chr1	109733965	109734275	0	0.11102	0.0843714	0.0991488
chr1	109740053	109741284	0	0.133255	0.0722281	0.0681534
chr1	109782084	109785037	0	0.180522	0.12668	0.0863691
chr1	109796854	109797815	0	0.138249	0.0815479	0.0889211
chr1	109817447	109818564	0	0.0753472	0.0866937	0.0566704
chr1	109820070	109820392	0	0.0771821	0.0989608	0.0727095
chr1	109832911	109833978	0	0.199398	0.101275	0.157145
chr1	109841270	109841531	0	0.0761765	0.104012	0.0813499
chr1	109849512	109850518	0	0.177386	0.126653	0.137254
chr1	109932416	109932835	1	0.0742063	0.106338	0.0706585
chr1	109935580	109935812	1	0.175705	0.120568	0.19631
chr1	109980954	109981769	0	0.0720073	0.108989	0.0594187
chr1	110044712	110045977	0	0.141243	0.0779783	0.0675497
chr1	110074932	110075796	0	0.259933	0.172352	0.261615
chr1	110261133	110262186	0	0.0730163	0.0867469	0.0493754
chr1	110268150	110268512	0	0.0763045	0.0939648	0.072548
chr1	110305606	110306102	0	0.0745345	0.116188	0.0716711
chr1	110333453	110333766	0	0.135638	0.162323	0.176679
chr1	110334735	110335109	0	0.0740162	0.11533	0.0670172
chr1	110339454	110340498	0	0.283625	0.127137	0.306726
chr1	110350464	110351897	0	0.0744093	0.160291	0.115052
chr1	110360913	110361440	0	0.0745339	0.148663	0.0699007
chr1	110364788	110365338	0	0.117726	0.149597	0.143758
chr1	110366438	110366795	0	0.077959	0.135402	0.0884864
chr1	110406675	110407488	0	0.0739949	0.118204	0.0732947
chr1	110420087	110420418	0	0.1618	0.134234	0.200517
chr1	110423987	110425292	0	0.0745091	0.139749	0.0697607
chr1	110438420	110438909	0	0.145284	0.140191	0.189445
chr1	110444369	110444692	0	0.25348	0.194027	0.320568
chr1	110460080	110461229	0	0.234122	0.109979	0.180318
chr1	110485160	110485944	0	0.0742858	0.094867	0.0674252
chr1	110522303	110522555	0	0.0725872	0.102043	0.0715233
chr1	110546423	110547040	0	0.0731628	0.128079	0.0605477
chr1	110889924	110890484	0	0.0737765	0.241803	0.065858
chr1	110955162	110955487	0	0.31489	0.210386	0.404924
chr1	110976442	110976778	0	0.270579	0.194962	0.299864
chr1	111158411	111159532	0	0.0745091	0.0816257	0.0649749
chr1	111417011	111418284	1	0.0739949	0.122839	0.0741575
chr1	111422636	111423957	1	0.166031	0.319265	0.309643
chr1	111433332	111434258	1	0.0745377	0.113177	0.0736688
chr1	111459474	111460026	0	0.278629	0.370372	0.223283
chr1	112005620	112005842	0	0.0740957	0.10394	0.0637243
chr1	112050174	112051178	0	0.30032	0.122662	0.268876
chr1	112135289	112136299	0	0.0739837	0.177584	0.0754341
chr1	112146732	112146996	0	0.0745533	0.248574	0.0818142
chr1	112203017	112204063	0	0.0745091	0.122961	0.0793585
chr1	112212030	112212319	0	0.0739949	0.129899	0.0719555
chr1	112932478	112933840	0	0.357121	0.112128	0.32972
chr1	113241153	113241831	1	0.317578	0.129441	0.378693
chr1	113243111	113243751	1	0.357782	0.194405	0.422647
chr1	113247608	113248027	1	0.261354	0.193022	0.328406
chr1	113361660	113362258	0	0.0746494	0.0868352	0.066964
chr1	113414394	113415602	0	0.074634	0.0897995	0.0655258
chr1	113423598	113426163	0	0.182219	0.13153	0.100542
chr1	113446416	113449065	0	0.0779791	0.173602	0.153152
chr1	113480109	113480363	0	0.152086	0.227054	0.133452
chr1	113584368	113585699	0	0.0746694	0.212996	0.0733562
chr1	113599625	113600072	0	0.0765176	0.0869963	0.0700702
chr1	113683206	113684602	0	0.0750716	0.113545	0.0817797
chr1	113948372	113948572	0	0.0739949	0.0891944	0.0709376
chr1	114219253	114220757	0	0.160671	0.103498	0.105853
chr1	114347368	114347725	0	0.286491	0.156077	0.17428
chr1	114361291	114361530	0	0.074252	0.0985374	0.07621
chr1	114414218	114414504	0	0.0744224	0.128953	0.0700153
chr1	114456853	114457256	0	0.318208	0.238958	0.410838
chr1	114460913	114461140	0	0.074523	0.116921	0.0808882
chr1	114488835	114489944	0	0.0743519	0.122427	0.0939029
chr1	114491657	114492123	0	0.074523	0.305172	0.0945642
chr1	114922596	114923002	0	0.0741197	0.19539	0.13287
chr1	114931037	114931339	0	0.208859	0.130781	0.349751
chr1	115064184	115065055	0	0.0745608	0.16649	0.0760975
chr1	115130321	115131891	0	0.0739874	0.0707453	0.0624578
chr1	116211336	116212005	0	0.0745091	0.0744317	0.0694681
chr1	116681626	116682177	0	0.0745091	0.158714	0.073948
chr1	116694658	116695258	0	0.0739949	0.126209	0.0716277
chr1	116861696	116861909	0	0.0732912	0.0915211	0.0715935
chr1	116903485	116904592	0	0.0738641	0.146708	0.0848039
chr1	116951828	116952698	0	0.0732912	0.175684	0.0688503
chr1	116958316	116958734	0	0.0737965	0.090862	0.0685672
chr1	116976109	116976836	0	0.0745091	0.0982682	0.0661691
chr1	117041511	117042004	1	0.0745377	0.104855	0.0705293
chr1	117046648	117047412	1	0.214841	0.0892893	0.16694
chr1	117051792	117052236	1	0.0763045	0.111558	0.0727944
chr1	117117358	117117562	0	0.0748686	0.0752813	0.0760151
chr1	117221891	117223509	1	0.27414	0.0849035	0.251533
chr1	117229892	117230642	1	0.0753789	0.0822333	0.0610428
chr1	117236615	117237158	1	0.0746212	0.0956176	0.0725544
chr1	117368036	117370191	1	0.0743838	0.123647	0.0752322
chr1	117395807	117396645	0	0.0744164	0.122337	0.075528
chr1	117413689	117413978	0	0.0744164	0.112076	0.0686271
chr1	117461753	117462789	0	0.0745091	0.0689289	0.0625549
chr1	117882588	117882933	0	0.0736491	0.353498	0.174323
chr1	118129904	118130623	0	0.0729805	0.167994	0.0585349
chr1	118141139	118141472	0	0.156125	0.15373	0.163082
chr1	118153831	118154042	0	0.134542	0.0801929	0.114711
chr1	118155288	118156872	0	0.3193	0.251121	0.462265
chr1	118180769	118181507	0	0.0729805	0.0802124	0.0492927
chr1	118187374	118187962	0	0.317543	0.122525	0.370298
chr1	118196799	118199847	0	0.227227	0.295248	0.102201
chr1	118202510	118202834	0	0.278104	0.149627	0.368574
chr1	118207110	118207314	0	0.073394	0.131584	0.0647833
chr1	118214490	118215141	0	0.0729805	0.0814803	0.0514819
chr1	118223761	118223961	0	0.0738363	0.0771282	0.0622313
chr1	118241140	118241340	0	0.0748084	0.118542	0.0722724
chr1	118276993	118277939	0	0.0751525	0.0855008	0.0912686
chr1	119691111	119691422	0	0.0763045	0.200213	0.0719364
chr1	120217492	120218543	0	0.0741197	0.132165	0.0691467
chr1	144533571	144534462	0	0.259666	0.141283	0.30903
chr1	144549456	144551549	0	0.141449	0.21271	0.127448
chr1	144991822	144992058	1	0.236587	0.152835	0.287451
chr1	144993036	144993546	1	0.329025	0.112447	0.338565
chr1	144994665	144995749	1	0.210329	0.194359	0.183411
chr1	145000232	145000462	1	0.171198	0.391391	0.256936
chr1	145004209	145004676	1	0.309769	0.18893	0.389669
chr1	145009489	145009880	1	0.261973	0.284749	0.308225
chr1	145014537	145015428	1	0.320269	0.180867	0.40225
chr1	145024065	145024495	1	0.301393	0.178735	0.277192
chr1	145029841	145030462	1	0.291733	0.220775	0.281858
chr1	145412982	145414504	0	0.340542	0.123303	0.380945
chr1	145421695	145421947	0	0.263047	0.105724	0.224233
chr1	145427409	145427844	0	0.312982	0.408209	0.475411
chr1	145448894	145449776	0	0.0747899	0.149953	0.0699759
chr1	145455243	145455697	1	0.235368	0.199307	0.218812
chr1	145457222	145457557	1	0.244751	0.155068	0.33204
chr1	145533105	145533630	0	0.239244	0.100096	0.241682
chr1	145542340	145543248	0	0.171854	0.0901815	0.153186
chr1	145554959	145555326	0	0.0739949	0.114455	0.0693532
chr1	146569378	146570211	0	0.0741293	0.312903	0.0801258
chr1	147012643	147013746	0	0.0744164	0.0799482	0.0666741
chr1	147735636	147737615	0	0.217825	0.330055	0.238087
chr1	147752957	147754487	0	0.0748488	0.136608	0.0680619
chr1	147993731	147994623	0	0.0743726	0.147467	0.0801703
chr1	148240962	148241892	0	0.290474	0.16245	0.351174
chr1	148604816	148605449	0	0.0750971	0.253198	0.0953959
chr1	149204319	149205135	0	0.236928	0.318759	0.27629
chr1	149214759	149215781	0	0.236928	0.0852912	0.225047
chr1	149223305	149224742	0	0.308714	0.470981	0.620957
chr1	149878038	149878558	0	0.254339	0.280142	0.311358
chr1	149887441	149888135	0	0.0756691	0.0936388	0.0696709
chr1	149910968	149911513	0	0.359504	0.151497	0.350997
chr1	149973381	149973615	0	0.0749745	0.123937	0.0787956
chr1	150134981	150135621	0	0.214648	0.194812	0.230124
chr1	150138232	150138481	0	0.164282	0.159864	0.187019
chr1	150159057	150160039	0	0.272596	0.10765	0.23944
chr1	150227893	150228612	0	0.194821	0.16632	0.218916
chr1	150230019	150230274	0	0.0749237	0.0685618	0.0717684
chr1	150232345	150232582	0	0.198766	0.100745	0.184015
chr1	150478844	150479307	0	0.0771036	0.124708	0.0828209
chr1	150480353	150481822	0	0.139073	0.0799233	0.0851823
chr1	150504872	150505516	0	0.0731925	0.145558	0.0775288
chr1	150517976	150518492	0	0.269244	0.130436	0.330578
chr1	150524724	150525145	0	0.272284	0.110479	0.255297
chr1	150532438	150534818	0	0.250985	0.210873	0.20365
chr1	150539845	150541667	0	0.199075	0.272137	0.152363
chr1	150576935	150577520	1	0.229546	0.235709	0.280881
chr1	150585840	150586376	1	0.296569	0.285565	0.40464
chr1	150721420	150722782	0	0.0733131	0.0853528	0.0573418
chr1	150949668	150950067	1	0.0733131	0.120017	0.062709
chr1	150951820	150952223	1	0.25437	0.126492	0.267747
chr1	150954569	150954849	0	0.0735059	0.169386	0.0738564
chr1	150971552	150971953	0	0.200098	0.131662	0.215106
chr1	150979277	150979500	0	0.074369	0.0931683	0.0704075
chr1	151030267	151030474	1	0.134466	0.121667	0.17182
chr1	151128532	151129951	0	0.29058	0.106626	0.217039
chr1	151284022	151284420	0	0.271845	0.168535	0.347747
chr1	151445334	151446183	0	0.074706	0.390275	0.144999
chr1	151474054	151475124	0	0.0745971	0.116674	0.0640426
chr1	151521337	151521584	0	0.0746701	0.0777754	0.0766835
chr1	151547423	151547782	0	0.0744164	0.0837327	0.0679063
chr1	151818714	151819070	0	0.0759797	0.115852	0.0689457
chr1	151894148	151894510	0	0.0759797	0.191834	0.0925178
chr1	151945464	151945715	0	0.0763045	0.13192	0.0749856
chr1	152006861	152007840	0	0.140823	0.13056	0.0825198
chr1	152020033	152020960	0	0.212101	0.216604	0.203076
chr1	153505435	153506477	0	0.25047	0.199301	0.233441
chr1	153517436	153518257	0	0.23093	0.0933335	0.16445
chr1	153538228	153539387	0	0.303542	0.119811	0.218957
chr1	153540830	153541392	0	0.0742283	0.339018	0.0822864
chr1	153581492	153583064	0	0.0764297	0.067674	0.0386098
chr1	153588762	153590407	0	0.224786	0.0689293	0.0808695
chr1	153599379	153600980	0	0.322948	0.136958	0.210449
chr1	153619785	153620753	0	0.20022	0.130425	0.169352
chr1	153621657	153622677	0	0.0874261	0.174905	0.133851
chr1	153680485	153681014	0	0.079664	0.10846	0.0749489
chr1	153763791	153764562	0	0.0807473	0.184206	0.112447
chr1	153777822	153778098	0	0.0750883	0.105458	0.096354
chr1	153853541	153854887	0	0.0847501	0.0886053	0.0815124
chr1	153892876	153893141	0	0.30475	0.109346	0.373809
chr1	154129959	154130535	0	0.14406	0.174998	0.132351
chr1	154150580	154150824	0	0.0807473	0.115222	0.128526
chr1	154164555	154164780	0	0.0784249	0.103327	0.0730905
chr1	154293389	154293768	0	0.0672661	0.081997	0.0467364
chr1	154325108	154327428	0	0.0687281	0.0818161	0.0289656
chr1	154858783	154859212	0	0.087426	0.0969349	0.104542
chr1	154943090	154943452	0	0.267365	0.319298	0.301575
chr1	154965575	154966502	0	0.243544	0.146796	0.268983
chr1	154981167	154981446	1	0.248699	0.143068	0.262768
chr1	154984587	154984829	1	0.0823646	0.0868456	0.0930105
chr1	154986155	154986368	1	0.0802885	0.110539	0.0947598
chr1	154989618	154990323	1	0.313234	0.19133	0.291816
chr1	154995387	154996519	0	0.134008	0.0832326	0.0784185
chr1	154999112	154999418	0	0.0784936	0.223502	0.118309
chr1	155001795	155002388	0	0.297509	0.0893988	0.231646
chr1	155043183	155043898	0	0.243147	0.118421	0.255186
chr1	155057190	155058836	0	0.347697	0.13528	0.445147
chr1	155063905	155064927	0	0.210289	0.107434	0.190026
chr1	155092681	155093920	0	0.135256	0.0753185	0.0758349
chr1	155110087	155110362	0	0.0709058	0.15208	0.0532599
chr1	155139641	155140659	0	0.137298	0.165099	0.115712
chr1	155151205	155151672	0	0.0707056	0.319612	0.0633009
chr1	155176734	155177002	0	0.327482	0.135508	0.380285
chr1	155188308	155189570	0	0.206969	0.271358	0.136423
chr1	155220472	155220849	0	0.329381	0.108206	0.351326
chr1	155270591	155271652	0	0.0767994	0.0667814	0.0451195
chr1	155290569	155290779	0	0.142629	0.0743126	0.14883
chr1	155666632	155666844	1	0.0685289	0.0879725	0.0509215
chr1	155803657	155804711	0	0.177401	0.0781864	0.12919
chr1	155910383	155911304	0	0.228403	0.143314	0.293717
chr1	155940272	155940980	1	0.277332	0.116952	0.265416
chr1	155949911	155950130	1	0.138405	0.127254	0.18364
chr1	155953577	155953777	1	0.132733	0.174128	0.195348
chr1	155970848	155973845	0	0.159769	0.129792	0.05106
chr1	156033327	156033532	0	0.0779706	0.146309	0.110837
chr1	156035166	156036444	0	0.0728035	0.131116	0.0314319
chr1	156075083	156077092	1	0.316853	0.133578	0.168404
chr1	156089381	156089649	1	0.0818737	0.151677	0.0913597
chr1	156092484	156093779	1	0.237812	0.202512	0.179364
chr1	156095964	156097243	1	0.265491	0.258642	0.215133
chr1	156130635	156131465	0	0.24575	0.223723	0.342898
chr1	156201975	156202314	0	0.140572	0.0963446	0.126818
chr1	156348498	156349551	0	0.0744164	0.0783017	0.0695427
chr1	156400096	156400481	0	0.0743075	0.110292	0.0768137
chr1	156426242	156427591	0	0.195466	0.10138	0.0997241
chr1	156460270	156460586	0	0.135855	0.338741	0.171739
chr1	156461461	156462724	0	0.109365	0.0804916	0.0567639
chr1	156474773	156475387	0	0.143284	0.0947017	0.107707
chr1	156585867	156586605	0	0.186674	0.205551	0.192499
chr1	156593956	156595871	0	0.344533	0.0939008	0.299531
chr1	156627271	156627883	1	0.308499	0.112026	0.243625
chr1	156629774	156630212	1	0.0519394	0.094398	0.0352537
chr1	156631141	156631430	1	0.260332	0.125379	0.274112
chr1	156646873	156648101	0	0.339745	0.110946	0.236067
chr1	156658867	156659597	0	0.333058	0.102611	0.280508
chr1	156662731	156664308	0	0.270621	0.12695	0.186077
chr1	156695615	156696709	0	0.344225	0.134723	0.318556
chr1	156716401	156717238	1	0.360758	0.133484	0.385643
chr1	156728572	156728859	0	0.295324	0.145443	0.289246
chr1	156742880	156743224	0	0.340186	0.196499	0.416979
chr1	156783432	156784082	0	0.284095	0.100155	0.315466
chr1	156786503	156786798	0	0.084197	0.101915	0.109148
chr1	156818580	156818848	0	0.107284	0.145283	0.117866
chr1	156836156	156836682	0	0.0918082	0.0828115	0.099398
chr1	156851861	156852733	0	0.0905799	0.121731	0.14195
chr1	156859922	156860159	0	0.120926	0.110208	0.104342
chr1	156864506	156865274	0	0.0742022	0.0984922	0.0584149
chr1	156869874	156870105	0	0.0763045	0.150361	0.0731907
chr1	156882853	156884664	0	0.307703	0.0957238	0.203131
chr1	156928078	156929481	0	0.0745422	0.0826752	0.0728209
chr1	157339674	157340011	0	0.0739949	0.126037	0.0911011
chr1	158771482	158771960	0	0.0744164	0.112653	0.0674013
chr1	158788631	158789675	0	0.0739949	0.13234	0.0722167
chr1	159838991	159839698	0	0.074648	0.0871935	0.0662232
chr1	159851669	159852043	0	0.0743395	0.0800697	0.0778316
chr1	159859751	159860490	0	0.0762614	0.181223	0.0712867
chr1	159869775	159870198	0	0.267455	0.150035	0.294299
chr1	159880234	159880602	1	0.233514	0.267314	0.260836
chr1	159891920	159892238	1	0.199	0.139622	0.224089
chr1	159927661	159928961	0	0.0762614	0.0581184	0.0547636
chr1	160016155	160016823	0	0.0762614	0.0672627	0.0635279
chr1	160162893	160163418	0	0.14755	0.134195	0.131108
chr1	160331967	160332566	0	0.186034	0.329127	0.233964
chr1	160336591	160336921	0	0.0744711	0.103212	0.0713097
chr1	160337782	160338531	0	0.213404	0.129632	0.181607
chr1	160344532	160346627	0	0.141694	0.0952109	0.0554798
chr1	160489864	160490124	0	0.0743203	0.0935776	0.0678719
chr1	160509737	160510500	1	0.199416	0.0942859	0.147841
chr1	160536994	160538151	0	0.0743203	0.0894166	0.0581577
chr1	160979335	160979694	1	0.141195	0.221542	0.162948
chr1	161002057	161003904	0	0.074141	0.0795404	0.0468695
chr1	161038155	161038388	0	0.0742061	0.100714	0.0776027
chr1	161053097	161053636	0	0.073929	0.147408	0.0770326
chr1	161131950	161132187	0	0.0746755	0.259062	0.0972727
chr1	161155311	161155966	1	0.183035	0.110302	0.187648
chr1	161169712	161170467	1	0.314592	0.0970581	0.297097
chr1	161186759	161187850	0	0.178922	0.0748534	0.141385
chr1	161211524	161212602	0	0.0766552	0.0636515	0.053079
chr1	161275505	161277386	0	0.346777	0.11597	0.356384
chr1	161337555	161337838	0	0.0749348	0.107132	0.0743444
chr1	161377442	161378107	1	0.190228	0.148617	0.237838
chr1	161397508	161398362	0	0.186598	0.146003	0.200214
chr1	161409430	161410631	0	0.158877	0.155997	0.174646
chr1	161472852	161473064	0	0.0748269	0.105103	0.0631746
chr1	161511936	161513200	1	0.166002	0.0969681	0.103257
chr1	161591120	161592095	1	0.332742	0.0823369	0.294954
chr1	161593415	161593855	1	0.182737	0.119652	0.170108
chr1	161676129	161677030	0	0.222777	0.231444	0.321131
chr1	161691529	161692051	0	0.329754	0.0984402	0.316102
chr1	161708505	161709062	0	0.298824	0.117242	0.346862
chr1	161711261	161711594	0	0.0749954	0.100991	0.0772913
chr1	161733367	161733570	0	0.0764375	0.123205	0.082407
chr1	162327586	162328184	0	0.0741555	0.154547	0.0719066
chr1	162342448	162342941	0	0.0745377	0.0854785	0.0726633
chr1	162350313	162350609	0	0.0745377	0.118855	0.0709996
chr1	162359807	162360122	0	0.0765401	0.187363	0.0803127
chr1	162381370	162382230	0	0.0771156	0.0923558	0.0914371
chr1	162506429	162506720	0	0.0765401	0.0990018	0.0662304
chr1	162522566	162522790	0	0.0765401	0.264127	0.0781698
chr1	162582562	162583812	0	0.0765401	0.0850059	0.062003
chr1	162600564	162601580	0	0.0745661	0.149191	0.0702463
chr1	165567252	165567727	0	0.0769518	0.123804	0.0699588
chr1	165784977	165785257	0	0.0740535	0.13841	0.0794262
chr1	165806069	165806333	0	0.170168	0.382569	0.237046
chr1	165811941	165812278	0	0.0744281	0.206624	0.0812121
chr1	165823493	165823713	0	0.0754404	0.148163	0.116541
chr1	166660528	166660877	0	0.0744164	0.154009	0.0761709
chr1	166674677	166675077	0	0.0744164	0.153337	0.0771025
chr1	167028268	167028947	0	0.0744076	0.0752667	0.064971
chr1	167167156	167168168	0	0.0744076	0.0701668	0.0583632
chr1	167206233	167206595	0	0.0745006	0.0857296	0.0722715
chr1	167218361	167219123	0	0.0745262	0.0691436	0.0561108
chr1	167494992	167496605	0	0.0745006	0.0649202	0.0617309
chr1	167533057	167533500	0	0.0749293	0.222862	0.100656
chr1	167569474	167571139	0	0.236311	0.24878	0.312601
chr1	167585870	167587934	1	0.220297	0.321343	0.275957
chr1	167596977	167597622	1	0.299801	0.17657	0.381125
chr1	167604582	167604881	1	0.0745632	0.122326	0.0797683
chr1	167611440	167611937	1	0.164107	0.171234	0.185609
chr1	167619566	167619832	0	0.278008	0.144382	0.319863
chr1	167638638	167640062	0	0.0742071	0.098293	0.0699531
chr1	167647754	167648049	0	0.074426	0.184044	0.122441
chr1	167656826	167657511	0	0.234721	0.116241	0.206085
chr1	167683002	167684963	0	0.26014	0.130181	0.296954
chr1	167726265	167726594	0	0.0761716	0.0885097	0.0741161
chr1	167729384	167729584	0	0.0745233	0.128676	0.076399
chr1	167778982	167779517	0	0.074294	0.0785802	0.0641567
chr1	167789206	167790811	0	0.0739848	0.0861989	0.0576171
chr1	167838955	167839250	0	0.074291	0.0834329	0.0759489
chr1	167895816	167896067	0	0.0748128	0.0413331	0.03001
chr1	167954314	167954860	0	0.0748653	0.31051	0.113897
chr1	168051532	168051815	0	0.0761716	0.0826759	0.0747994
chr1	168256451	168256719	0	0.0744513	0.131167	0.0833015
chr1	169477685	169478083	0	0.247392	0.131217	0.320955
chr1	169497188	169497728	0	0.076301	0.170718	0.106328
chr1	171722933	171724657	0	0.236524	0.120253	0.160656
chr1	171731268	171731688	0	0.279067	0.107187	0.0669044
chr1	172419062	172420419	0	0.278996	0.168185	0.195832
chr1	172557835	172558436	0	0.0763045	0.123864	0.0695664
chr1	172612729	172612972	0	0.074464	0.0940723	0.0678904
chr1	172902980	172903706	0	0.074464	0.0808378	0.0605882
chr1	173238649	173239093	0	0.14118	0.109739	0.144555
chr1	173299063	173299809	0	0.0743727	0.106668	0.0858754
chr1	173389469	173389810	0	0.0766061	0.117599	0.0846391
chr1	173398661	173399389	0	0.166908	0.191114	0.208452
chr1	173405242	173405471	0	0.0748647	0.114167	0.0868381
chr1	173465409	173466413	0	0.168401	0.0845287	0.145098
chr1	173638916	173640640	0	0.0743069	0.0787217	0.0554252
chr1	173641789	173642062	0	0.0750016	0.14475	0.0857878
chr1	173990692	173992058	0	0.289291	0.174409	0.314735
chr1	174135025	174136406	0	0.074488	0.129532	0.0881405
chr1	174173793	174174044	0	0.0740793	0.151662	0.0906505
chr1	174933503	174934959	0	0.187141	0.118912	0.132404
chr1	174998540	174999216	0	0.0749503	0.116271	0.0725204
chr1	178986097	178987342	1	0.0745301	0.371865	0.103922
chr1	179016096	179016882	1	0.246462	0.383233	0.35496
chr1	179029800	179030272	1	0.247679	0.238499	0.251689
chr1	179112092	179112381	0	0.0740119	0.0874932	0.0729056
chr1	179178170	179178565	0	0.0743279	0.128663	0.0695805
chr1	179940964	179941328	0	0.271065	0.193901	0.361102
chr1	180239503	180241498	0	0.0745377	0.12492	0.0730921
chr1	180484559	180485515	0	0.22565	0.0907143	0.187378
chr1	180495832	180496718	0	0.0756935	0.115886	0.0742287
chr1	180531793	180532533	0	0.145725	0.0912957	0.0807818
chr1	180541499	180541825	0	0.0739972	0.112514	0.066249
chr1	180554690	180556076	0	0.0739565	0.12822	0.0740879
chr1	180578859	180580728	0	0.214082	0.20772	0.13773
chr1	180832189	180832589	0	0.0783605	0.123644	0.089408
chr1	180902274	180902986	0	0.0739949	0.0931101	0.0709828
chr1	180911101	180911577	0	0.0739949	0.0984943	0.0717716
chr1	181013581	181013800	0	0.0745116	0.181092	0.0824164
chr1	181033215	181033425	0	0.0745116	0.146618	0.0831441
chr1	181053451	181053702	0	0.302519	0.102855	0.301295
chr1	181073791	181074954	0	0.300684	0.154914	0.35391
chr1	181081589	181082475	0	0.0745148	0.106094	0.110514
chr1	181097929	181099496	0	0.30089	0.305805	0.383654
chr1	181110576	181111941	0	0.321094	0.185325	0.266846
chr1	181122009	181122553	0	0.275277	0.273668	0.322347
chr1	181128545	181129279	0	0.0744525	0.0915206	0.065924
chr1	182112346	182113708	0	0.0745151	0.075725	0.0643085
chr1	182118202	182118952	0	0.0741229	0.0851304	0.0637492
chr1	182217977	182218733	0	0.0741229	0.0943364	0.0703871
chr1	182226535	182227239	0	0.0745151	0.17705	0.0769283
chr1	182228311	182228897	0	0.176314	0.109316	0.221926
chr1	182237705	182238401	0	0.0792494	0.136138	0.132414
chr1	182268445	182269550	0	0.190423	0.311275	0.235391
chr1	182278959	182279390	0	0.074563	0.176714	0.113213
chr1	182283917	182284637	0	0.074345	0.0797833	0.0666637
chr1	182301342	182301699	0	0.0764428	0.0921347	0.0693382
chr1	182307023	182308403	0	0.176314	0.210687	0.174702
chr1	182318296	182318709	0	0.0753972	0.121223	0.0743923
chr1	182331827	182332419	0	0.0745151	0.088971	0.0718845
chr1	182337738	182338826	0	0.0741229	0.0821752	0.0716727
chr1	182544977	182545226	0	0.0743458	0.0999008	0.0783976
chr1	182555549	182555895	0	0.311128	0.0974709	0.267694
chr1	182751053	182751775	0	0.234176	0.24616	0.281569
chr1	182758495	182759204	0	0.0743437	0.0973034	0.0752452
chr1	183951375	183953125	0	0.25032	0.0936086	0.185157
chr1	183958262	183958632	0	0.300328	0.0906508	0.36679
chr1	183964623	183965936	0	0.3155	0.0796181	0.341628
chr1	183971317	183971555	0	0.0748614	0.0855228	0.0734075
chr1	183974290	183974936	0	0.0742253	0.0778402	0.0523357
chr1	183998446	183998688	1	0.309079	0.101472	0.331055
chr1	184000544	184000866	1	0.248841	0.26051	0.337783
chr1	184737686	184737918	0	0.0765148	0.243493	0.105112
chr1	184740422	184740696	0	0.234792	0.0909532	0.246391
chr1	185139354	185139871	0	0.0730966	0.0884385	0.0694452
chr1	186051375	186051770	0	0.0745339	0.122807	0.0781237
chr1	192955209	192955531	0	0.0734644	0.110737	0.0616744
chr1	193037218	193037597	1	0.280019	0.1939	0.255718
chr1	193039244	193040500	1	0.275381	0.179498	0.276941
chr1	193082351	193083322	0	0.275381	0.315369	0.27191
chr1	194626346	194627494	0	0.0744164	0.248853	0.162739
chr1	197964161	197965111	0	0.0744164	0.141985	0.0819867
chr1	198136881	198137479	0	0.211136	0.0922437	0.18334
chr1	198156396	198157739	0	0.076301	0.0903928	0.0983712
chr1	198625719	198626004	0	0.0745091	0.114622	0.0722759
chr1	198650979	198651210	0	0.0744164	0.106489	0.0711875
chr1	200609143	200610310	0	0.282402	0.381402	0.233001
chr1	200622402	200623025	0	0.0754993	0.154975	0.0805776
chr1	200623987	200624570	0	0.0751013	0.0887011	0.0727356
chr1	200667041	200667304	0	0.0746936	0.107362	0.0780224
chr1	200988637	200988879	0	0.0745091	0.0972549	0.0659145
chr1	201521006	201522337	0	0.0776144	0.0673855	0.0709562
chr1	201536082	201536669	0	0.283549	0.146115	0.281574
chr1	201547420	201547868	0	0.258133	0.112834	0.319726
chr1	201553797	201554357	0	0.0756868	0.122692	0.0821897
chr1	201624491	201624790	0	0.0776144	0.0734326	0.0749192
chr1	201672121	201673665	0	0.171853	0.110173	0.0831529
chr1	201852063	201853081	0	0.292488	0.0945708	0.273728
chr1	201865030	201865406	0	0.255014	0.194687	0.319168
chr1	201885762	201886750	0	0.188215	0.103989	0.192213
chr1	201893906	201895549	0	0.0747184	0.0828397	0.0602576
chr1	201910509	201911319	0	0.279318	0.119149	0.298293
chr1	202074924	202075750	0	0.0744822	0.100938	0.0641914
chr1	202087173	202088412	0	0.0745377	0.107324	0.0690989
chr1	202128414	202132249	1	0.235435	0.175587	0.266916
chr1	202133671	202135944	1	0.254207	0.132653	0.212539
chr1	202765248	202766467	0	0.0763528	0.077359	0.0541911
chr1	202913548	202914133	0	0.0743491	0.160082	0.0726877
chr1	202938137	202938387	0	0.0738295	0.152407	0.0798617
chr1	202957204	202958766	0	0.140468	0.105886	0.0820189
chr1	202967463	202968876	0	0.073746	0.0663818	0.0340034
chr1	202974873	202975099	0	0.074216	0.105124	0.076658
chr1	203236434	203236944	0	0.0739949	0.160843	0.0727636
chr1	203242217	203242768	0	0.250068	0.274679	0.171979
chr1	203247700	203248136	0	0.0737611	0.0858564	0.0619639
chr1	203256484	203256841	1	0.232129	0.236227	0.267007
chr1	203258698	203260682	1	0.272543	0.387985	0.322001
chr1	203269555	203269810	1	0.290765	0.233583	0.314188
chr1	203280922	203281343	1	0.356874	0.105018	0.313444
chr1	203285917	203286206	0	0.0738431	0.252482	0.100009
chr1	203289319	203290467	0	0.0752708	0.323125	0.0841815
chr1	203296240	203298186	0	0.2953	0.135842	0.345723
chr1	203582108	203582597	0	0.0734521	0.097845	0.0710994
chr1	203598685	203598889	0	0.0744164	0.14726	0.0694332
chr1	203606808	203608333	0	0.0745377	0.198879	0.0832511
chr1	203642745	203643659	0	0.202846	0.11458	0.144304
chr1	203650895	203652443	0	0.207665	0.106958	0.0860076
chr1	203695553	203696030	0	0.0731352	0.107936	0.0740259
chr1	204288713	204289883	0	0.0739949	0.103486	0.0742454
chr1	204317941	204318276	0	0.0763045	0.108151	0.0746017
chr1	204386264	204387134	0	0.0748809	0.0745851	0.0594647
chr1	204434641	204435552	0	0.0746129	0.0872942	0.0640715
chr1	204475646	204477125	1	0.313832	0.263509	0.334001
chr1	204592435	204594247	0	0.0763045	0.0969603	0.0725835
chr1	204616571	204617009	0	0.0744164	0.0844506	0.0677579
chr1	204641529	204642282	0	0.0745339	0.0819586	0.0661486
chr1	204661642	204662533	1	0.0745377	0.101743	0.0681978
chr1	204674486	204676034	1	0.0745326	0.0768056	0.046849
chr1	204680351	204681625	1	0.0739949	0.116717	0.0710627
chr1	205110778	205111329	0	0.0746728	0.0886244	0.0701596
chr1	205126260	205127055	0	0.0773005	0.105744	0.0779272
chr1	205225056	205225647	0	0.0745397	0.0913951	0.0721434
chr1	205410161	205410444	0	0.0745326	0.101495	0.0658388
chr1	205616833	205618059	0	0.0748273	0.1378	0.0736281
chr1	205638181	205639019	0	0.0748273	0.185753	0.0805888
chr1	205656544	205657553	0	0.0745548	0.0722513	0.061005
chr1	205670221	205670567	0	0.0764481	0.13887	0.0924393
chr1	205756513	205756943	0	0.0746508	0.0819417	0.0627446
chr1	206615550	206615750	0	0.0763045	0.168629	0.0725485
chr1	206638127	206638339	0	0.0745377	0.140625	0.071137
chr1	206654603	206654861	0	0.0742798	0.0825532	0.0732902
chr1	206663398	206664592	0	0.129919	0.0957228	0.0984094
chr1	206736343	206736716	0	0.0744164	0.181858	0.0775163
chr1	206748430	206748901	0	0.0763045	0.182092	0.0790301
chr1	206825299	206825801	1	0.238871	0.0995437	0.205486
chr1	206831839	206833387	1	0.28667	0.0846584	0.149889
chr1	206837195	206837872	1	0.265574	0.129513	0.288535
chr1	206845393	206846940	1	0.288141	0.224928	0.339781
chr1	206878841	206880723	0	0.0742214	0.0802323	0.0627121
chr1	206890763	206891085	0	0.0743186	0.0925045	0.0749531
chr1	207108825	207109211	0	0.0746161	0.104375	0.0767663
chr1	207128933	207129274	0	0.0749708	0.11037	0.0777748
chr1	207178436	207178668	0	0.163374	0.134749	0.19797
chr1	207190976	207191278	0	0.0744263	0.112383	0.0779022
chr1	207194454	207194859	1	0.0748861	0.116405	0.0810904
chr1	207197683	207198630	1	0.278868	0.16135	0.30892
chr1	207205990	207206391	0	0.263854	0.13219	0.32119
chr1	207213143	207213675	0	0.244824	0.241135	0.351361
chr1	207378424	207378767	0	0.0741901	0.129692	0.0760924
chr1	207414175	207415175	0	0.0770461	0.154794	0.11767
chr1	207480048	207480248	0	0.160609	0.139746	0.162864
chr1	207482997	207483557	0	0.0745364	0.369766	0.170994
chr1	207637238	207637845	0	0.0739949	0.10402	0.0684867
chr1	207693000	207694477	0	0.0752296	0.0778097	0.0639702
chr1	207752662	207753148	0	0.0742988	0.305441	0.104646
chr1	207778877	207779558	0	0.232422	0.270122	0.356049
chr1	207793460	207794001	0	0.0739271	0.378209	0.119837
chr1	207799611	207800057	1	0.269974	0.184505	0.351862
chr1	207808079	207809218	1	0.0741966	0.111822	0.0771947
chr1	207823381	207823828	1	0.309587	0.281815	0.462575
chr1	207842745	207844726	0	0.074191	0.184736	0.0719193
chr1	207845939	207846914	0	0.18775	0.150556	0.195084
chr1	207853961	207854259	0	0.0744562	0.120371	0.0866825
chr1	207865634	207866116	0	0.0744562	0.164618	0.0973045
chr1	208001936	208002213	0	0.0763045	0.141459	0.0728983
chr1	208042028	208042882	0	0.0745091	0.155976	0.073576
chr1	208058421	208059376	0	0.0744164	0.160817	0.073048
chr1	208136634	208137425	0	0.0739949	0.135834	0.0710804
chr1	208357590	208358050	0	0.0745377	0.117168	0.0812885
chr1	208408883	208409806	0	0.0739949	0.126385	0.0931675
chr1	209819171	209820835	0	0.165005	0.0862923	0.092968
chr1	209822424	209822934	0	0.074183	0.0970952	0.0718409
chr1	209824654	209824901	0	0.0745377	0.119617	0.0743883
chr1	209830499	209830822	0	0.0745171	0.0894463	0.0676802
chr1	209920988	209921514	0	0.0763045	0.127808	0.0711011
chr1	209981456	209981741	0	0.17053	0.15242	0.162889
chr1	210502133	210503902	0	0.0743036	0.100179	0.0421538
chr1	210547111	210548013	0	0.233839	0.155607	0.0290306
chr1	211372216	211373014	0	0.0737498	0.074565	0.0575699
chr1	211505698	211505898	0	0.0736865	0.0714565	0.0618115
chr1	211687355	211687691	0	0.0751983	0.0967957	0.0676296
chr1	211721738	211722480	0	0.0748252	0.0723725	0.0535471
chr1	211779817	211781055	0	0.193652	0.23138	0.217625
chr1	211786530	211787557	0	0.20561	0.185832	0.155346
chr1	211796878	211797192	0	0.0743731	0.112161	0.0689873
chr1	211803496	211804446	0	0.287808	0.138055	0.33243
chr1	211806661	211807105	0	0.322389	0.117538	0.337643
chr1	211816411	211817618	0	0.219102	0.0809316	0.160201
chr1	211821823	211822628	0	0.0743731	0.0818044	0.0628346
chr1	211868971	211869182	0	0.0740073	0.100347	0.0694373
chr1	211895774	211896411	0	0.0744164	0.146402	0.0733288
chr1	211908709	211909390	0	0.0763045	0.173711	0.0751235
chr1	212101649	212102903	0	0.0745091	0.132105	0.0719038
chr1	212111883	212112374	0	0.0739949	0.114027	0.0705667
chr1	212394539	212395449	0	0.0759404	0.0732386	0.0587523
chr1	212407773	212408265	0	0.0758938	0.103656	0.0704967
chr1	212415600	212416416	0	0.130455	0.0886178	0.105692
chr1	212434749	212435126	0	0.0742263	0.144112	0.0779242
chr1	212444093	212444418	0	0.0734584	0.118214	0.0706394
chr1	212631172	212632458	0	0.149436	0.166448	0.116859
chr1	212640336	212641728	0	0.07357	0.18078	0.0623444
chr1	212659333	212659688	0	0.153848	0.355232	0.159974
chr1	212687410	212687908	0	0.07492	0.151968	0.0700319
chr1	212731568	212732608	0	0.298011	0.527662	0.520813
chr1	212966971	212967283	0	0.149436	0.106263	0.139722
chr1	213088700	213090481	0	0.0793233	0.125081	0.12713
chr1	219294019	219294756	0	0.0762833	0.109807	0.0772587
chr1	219328496	219328748	0	0.0745148	0.0744926	0.0488561
chr1	220073897	220074432	0	0.0763045	0.0914668	0.071466
chr1	220080244	220081352	0	0.0745377	0.0834803	0.0702447
chr1	220111756	220112306	0	0.0745091	0.09046	0.0657574
chr1	220127501	220128623	0	0.0763045	0.0955887	0.0707451
chr1	220292452	220292719	0	0.278996	0.0960386	0.3098
chr1	221140182	221140950	0	0.0745091	0.111507	0.0760025
chr1	221881378	221882869	0	0.074541	0.104835	0.0850213
chr1	221887751	221887985	0	0.074494	0.189649	0.14072
chr1	221890220	221891047	0	0.0762998	0.137469	0.10604
chr1	221896438	221896907	0	0.275868	0.155624	0.311229
chr1	222628280	222629039	0	0.0771962	0.155082	0.0973276
chr1	222638325	222639353	0	0.351003	0.186212	0.292794
chr1	223382878	223383123	0	0.0744226	0.0877412	0.063118
chr1	223384214	223384950	0	0.0763112	0.103298	0.0689769
chr1	223406743	223407577	0	0.0767344	0.125746	0.159179
chr1	223417083	223418364	0	0.0740162	0.14984	0.0756171
chr1	223888687	223889009	0	0.268544	0.109296	0.303795
chr1	223913428	223914777	0	0.192269	0.188172	0.172234
chr1	223959743	223960167	1	0.213458	0.175386	0.202046
chr1	223963755	223965329	1	0.0741857	0.287845	0.123072
chr1	223976693	223977065	1	0.152377	0.272399	0.181716
chr1	224014953	224015399	0	0.0750557	0.227196	0.0939444
chr1	224020287	224020724	0	0.0752446	0.262334	0.0710721
chr1	224024392	224027087	0	0.163721	0.247164	0.0969216
chr1	224058360	224058758	0	0.0752446	0.0905923	0.0728766
chr1	224060084	224061133	0	0.074926	0.0801138	0.0708526
chr1	224347964	224348360	0	0.204669	0.119527	0.20021
chr1	224392486	224393499	0	0.0739113	0.0857655	0.0629848
chr1	224644660	224645491	0	0.0739584	0.202428	0.0949078
chr1	225632558	225632977	0	0.136219	0.309507	0.192706
chr1	225642490	225642899	0	0.0741135	0.10351	0.07104
chr1	225954774	225955579	0	0.0751181	0.138895	0.0764811
chr1	225956819	225957123	0	0.0735967	0.127005	0.0809179
chr1	226001388	226001592	0	0.0741838	0.0757027	0.0533432
chr1	226004885	226005717	0	0.127402	0.0819521	0.0916557
chr1	226011720	226013598	0	0.129796	0.0847449	0.0729875
chr1	226084646	226085031	0	0.122859	0.109239	0.112454
chr1	226098619	226099527	0	0.0737815	0.0937	0.0613704
chr1	226116147	226116500	1	0.198582	0.108519	0.194955
chr1	226128227	226129693	0	0.0739949	0.0866668	0.0686749
chr1	226149934	226150479	0	0.0745091	0.0852271	0.0675142
chr1	226160073	226161168	0	0.0759226	0.0695554	0.0529011
chr1	226190461	226190892	1	0.265926	0.204638	0.365111
chr1	226196874	226197637	0	0.261801	0.150754	0.289736
chr1	226221582	226222598	0	0.0763389	0.160817	0.0892724
chr1	226234824	226236695	0	0.0748619	0.121372	0.0597329
chr1	226241749	226242810	0	0.0741143	0.137878	0.0991896
chr1	226281009	226281556	0	0.0748619	0.106477	0.0733746
chr1	226286103	226286694	0	0.170936	0.102525	0.167056
chr1	226296794	226299382	0	0.292403	0.447146	0.54427
chr1	226309169	226310450	0	0.284586	0.382245	0.408996
chr1	227063643	227064000	0	0.11995	0.113296	0.103671
chr1	227177904	227178383	0	0.0744804	0.0864731	0.0629407
chr1	227358190	227358548	0	0.0748296	0.0730585	0.0474973
chr1	227486149	227486619	0	0.0748296	0.0696588	0.0418174
chr1	227521260	227521493	0	0.0745698	0.173964	0.0877805
chr1	227523091	227523905	0	0.0748296	0.189687	0.104311
chr1	227544511	227545698	0	0.0763045	0.132036	0.0750589
chr1	227566650	227567550	0	0.0745698	0.167037	0.0887308
chr1	227576617	227576859	0	0.0745091	0.103582	0.0691359
chr1	227583729	227585109	0	0.0745377	0.169005	0.0826653
chr1	227617167	227618183	0	0.0763045	0.137065	0.0774882
chr1	227760167	227760816	0	0.0734959	0.129517	0.0697013
chr1	227936226	227937118	0	0.0731667	0.137729	0.0735982
chr1	228034123	228035292	0	0.0739949	0.0828851	0.0686393
chr1	228043507	228043726	0	0.0744164	0.0968787	0.071894
chr1	228273137	228273390	0	0.196495	0.0831073	0.190446
chr1	228318122	228319022	0	0.0744435	0.102329	0.0619405
chr1	228333295	228333881	0	0.168522	0.336971	0.281585
chr1	228337118	228337573	0	0.262498	0.226002	0.192113
chr1	228366501	228366858	0	0.0762255	0.0807165	0.0709802
chr1	228377513	228377778	0	0.0749948	0.0890496	0.0699706
chr1	228455675	228457406	0	0.073405	0.0707416	0.0457069
chr1	228546576	228546776	0	0.073405	0.0835298	0.0697266
chr1	228555485	228557230	0	0.210142	0.142911	0.157645
chr1	228604075	228605379	0	0.073405	0.124381	0.0495393
chr1	228608748	228609199	0	0.073522	0.249706	0.0634356
chr1	228618040	228618240	0	0.0751061	0.111721	0.0702909
chr1	228633511	228634343	0	0.0736847	0.245729	0.0613242
chr1	228640074	228640590	0	0.333091	0.194733	0.389409
chr1	228659571	228660502	0	0.0750929	0.278523	0.0640017
chr1	228688640	228689363	0	0.136515	0.0870928	0.116272
chr1	228700958	228703261	0	0.297643	0.081154	0.159697
chr1	229566552	229566863	0	0.0763045	0.0962299	0.0732216
chr1	229690635	229691232	0	0.230359	0.210887	0.261015
chr1	230255679	230256909	1	0.162362	0.096922	0.136918
chr1	230262752	230263966	1	0.0767344	0.0898886	0.140757
chr1	230279282	230280789	1	0.0745326	0.0809179	0.0425873
chr1	230312666	230313221	0	0.0744404	0.0857268	0.0640252
chr1	231182080	231182855	0	0.0745326	0.167959	0.0648836
chr1	231184744	231185436	0	0.0740162	0.195226	0.0831212
chr1	231189332	231189815	0	0.276261	0.109676	0.122591
chr1	231201303	231201803	0	0.203462	0.164175	0.221006
chr1	231208904	231209321	0	0.0744367	0.101655	0.0655715
chr1	231336234	231336710	0	0.0737515	0.15638	0.0662052
chr1	231347029	231347501	0	0.0744164	0.125542	0.0686313
chr1	231556747	231558525	0	0.247284	0.265811	0.29401
chr1	231739498	231740004	0	0.0763112	0.097563	0.073853
chr1	233761318	233762232	0	0.074494	0.102165	0.0605773
chr1	233771631	233772380	0	0.258983	0.21483	0.340171
chr1	233790549	233792165	0	0.0745393	0.200265	0.0949867
chr1	233801291	233802025	0	0.0744519	0.336726	0.123588
chr1	234497049	234497491	0	0.0736141	0.16096	0.077576
chr1	234569387	234569677	0	0.0736141	0.0974684	0.068692
chr1	234634659	234635624	0	0.28181	0.233084	0.350107
chr1	234679304	234680933	0	0.0745326	0.0921691	0.0585473
chr1	234682787	234683223	0	0.0745339	0.108651	0.0718565
chr1	234689254	234689592	0	0.0743896	0.104426	0.0787492
chr1	234690587	234691035	0	0.203462	0.0972615	0.247261
chr1	234719516	234720859	0	0.0740223	0.0844064	0.052796
chr1	234735481	234736238	1	0.234392	0.15221	0.217827
chr1	234748329	234748647	1	0.252099	0.141856	0.254534
chr1	234859456	234860577	1	0.289357	0.412337	0.389243
chr1	234881513	234881830	0	0.0745341	0.0862765	0.0721019
chr1	234907490	234908496	0	0.0747447	0.101205	0.0652292
chr1	235001935	235003330	1	0.284031	0.172022	0.282299
chr1	235010139	235010629	1	0.269763	0.146569	0.293421
chr1	235011989	235012490	1	0.283569	0.148609	0.379133
chr1	235029546	235029841	0	0.0761602	0.0885744	0.0766874
chr1	235092787	235093792	1	0.279141	0.090538	0.160388
chr1	235098354	235099448	1	0.200683	0.0761945	0.147439
chr1	235110631	235111300	1	0.231217	0.0852041	0.220775
chr1	235114583	235114813	1	0.123597	0.114402	0.134017
chr1	235120096	235120484	1	0.0760987	0.113622	0.0808026
chr1	235122349	235123197	0	0.0738543	0.0954536	0.0992968
chr1	235246661	235247395	0	0.0741414	0.103955	0.0673859
chr1	235256585	235257661	0	0.0745347	0.140684	0.0780184
chr1	235267524	235268723	0	0.275032	0.125546	0.31468
chr1	235571848	235572634	0	0.074402	0.0735727	0.0569895
chr1	236451399	236451807	0	0.0739949	0.170236	0.0713321
chr1	236517884	236518131	0	0.0739949	0.159191	0.0717501
chr1	236666372	236666900	0	0.0739959	0.097808	0.0616708
chr1	236673310	236674501	0	0.0745266	0.0806424	0.0509306
chr1	241714905	241716232	0	0.0747099	0.0848076	0.0681242
chr1	241773485	241775255	0	0.0745438	0.227562	0.0979837
chr1	241859372	241860512	0	0.0744814	0.278669	0.123397
chr1	241970234	241970561	0	0.0740033	0.11228	0.0666125
chr1	241997113	241998365	0	0.0744814	0.100581	0.0619894
chr1	243432112	243434051	0	0.0745091	0.260227	0.135371
chr1	244436164	244437859	0	0.203462	0.119451	0.0744584
chr1	244504807	244505285	0	0.0745091	0.119088	0.067876
chr1	244530241	244531117	0	0.0739949	0.0908691	0.0705856
chr1	244556950	244557507	0	0.0762097	0.0899113	0.0691794
chr1	244829123	244829411	0	0.0742096	0.102685	0.0756152
chr1	245081738	245082573	0	0.284075	0.341425	0.223436
chr1	245194275	245195579	0	0.291679	0.126128	0.111112
chr1	245206027	245207142	0	0.309038	0.134469	0.358876
chr1	245214675	245215576	0	0.291745	0.125912	0.255358
chr1	245255186	245255537	0	0.0745091	0.111682	0.0671696
chr1	246305715	246306022	1	0.0739949	0.0190812	0.0378387
chr1	246315299	246317438	1	0.0739949	0.091946	0.120813
chr1	246740053	246741321	1	0.0763112	0.441394	0.100475
chr1	246745874	246746409	1	0.0763112	0.329437	0.0861267
chr1	246861932	246862808	0	0.0744226	0.0895189	0.0622858
chr1	247373620	247374424	0	0.257275	0.125141	0.332466
chr1	247523639	247525101	0	0.0738914	0.157659	0.0761759
chr1	248018532	248018842	0	0.0745091	0.128197	0.063618
chr1	249157441	249157724	0	0.0701958	0.32899	0.200666
chr1	249167291	249168655	0	0.289071	0.443063	0.213056
chr1	249183636	249184041	0	0.166075	0.155526	0.0891905
chr1	249185018	249185234	0	0.0394438	0.116156	0.010372
chr1	249220676	249221281	0	0.074802	0.103175	0.0792796
chr10	834946	835706	0	0.0777236	0.0855608	0.0740349
chr10	967765	968040	0	0.0802676	0.157264	0.0137319
chr10	3116344	3116880	0	0.0780231	0.206631	0.112955
chr10	3137569	3138219	1	0.287785	0.190546	0.259721
chr10	3707526	3708045	0	0.0761817	0.0758683	0.0534472
chr10	3710563	3711036	0	0.0745205	0.112057	0.056972
chr10	3797329	3798100	0	0.0739188	0.113908	0.0585408
chr10	3807309	3807518	0	0.146359	0.128675	0.12532
chr10	3817577	3817797	0	0.179359	0.114877	0.162147
chr10	3825108	3825318	0	0.0798014	0.0967834	0.11932
chr10	3845670	3846604	1	0.0746458	0.115108	0.0693931
chr10	3851643	3852638	1	0.305493	0.115759	0.37355
chr10	3859308	3859536	0	0.0745205	0.117616	0.0748605
chr10	3870775	3872171	0	0.18625	0.290011	0.183156
chr10	3880304	3881618	0	0.262586	0.193861	0.217063
chr10	3894548	3895366	0	0.156144	0.390319	0.204345
chr10	3968625	3969480	0	0.0745205	0.0891569	0.0562747
chr10	3984860	3985911	0	0.194691	0.106247	0.157401
chr10	4889795	4892147	0	0.243068	0.153172	0.223636
chr10	4908861	4910551	0	0.249054	0.0905451	0.191857
chr10	4925219	4925815	0	0.0771865	0.0813923	0.0741389
chr10	5491930	5492134	1	0.300848	0.141795	0.375324
chr10	5504362	5505286	1	0.291301	0.105447	0.27602
chr10	5508181	5508594	1	0.196196	0.102808	0.131227
chr10	5520357	5522780	1	0.290187	0.123457	0.233903
chr10	5528492	5529897	1	0.0736198	0.0852595	0.060015
chr10	5587900	5588273	0	0.0754874	0.181224	0.102218
chr10	5605335	5606705	0	0.0742959	0.0896784	0.0653809
chr10	5701677	5702434	0	0.0744279	0.119405	0.0700225
chr10	5734411	5735198	0	0.2781	0.105069	0.242476
chr10	5870024	5871505	0	0.0742184	0.155029	0.0814136
chr10	5887027	5887307	0	0.0738218	0.271752	0.104665
chr10	5915478	5916483	0	0.0742353	0.152446	0.0755605
chr10	6010472	6010914	0	0.0763112	0.109566	0.0722896
chr10	6193067	6193748	0	0.137042	0.112663	0.0803731
chr10	6204739	6205987	0	0.187941	0.253952	0.206929
chr10	6214975	6215379	0	0.126781	0.124999	0.118989
chr10	6227092	6228389	0	0.139643	0.112398	0.0899343
chr10	6281181	6281565	0	0.0745091	0.151189	0.0717005
chr10	6317233	6317558	0	0.0744164	0.130901	0.0714744
chr10	6341379	6342200	0	0.0743214	0.0952725	0.0667759
chr10	7293951	7294511	0	0.0744404	0.0908952	0.0670984
chr10	11183495	11183929	0	0.0745336	0.103256	0.069685
chr10	11188689	11188894	0	0.0745336	0.096392	0.06864
chr10	11220572	11221037	0	0.0745336	0.143363	0.0727485
chr10	11541411	11541828	0	0.187236	0.119325	0.200165
chr10	11594190	11594625	0	0.0764016	0.135054	0.0836432
chr10	11749992	11750193	0	0.0739949	0.190582	0.0775246
chr10	11779702	11779968	0	0.0739949	0.200576	0.0812297
chr10	11799456	11800249	0	0.0764016	0.133174	0.0846919
chr10	11916587	11918099	1	0.281816	0.120683	0.288909
chr10	11922538	11923658	1	0.07453	0.0777741	0.0900749
chr10	11928710	11929044	1	0.29931	0.152314	0.311851
chr10	11940254	11941008	1	0.30674	0.136294	0.394894
chr10	11943844	11944371	1	0.3005	0.0899019	0.205905
chr10	11954789	11955687	0	0.283127	0.128109	0.258177
chr10	13313565	13314405	0	0.0957594	0.25575	0.0979623
chr10	13747735	13748169	0	0.0741096	0.0959726	0.0623196
chr10	14173321	14173711	0	0.0738503	0.179188	0.0766834
chr10	14227544	14228091	0	0.281389	0.200061	0.168027
chr10	14931436	14931786	0	0.253324	0.115606	0.273167
chr10	15367621	15367952	0	0.0744348	0.0984434	0.0673643
chr10	15484114	15484493	0	0.0763045	0.202997	0.072452
chr10	15492956	15493706	0	0.0763045	0.217153	0.0787718
chr10	16932416	16934295	0	0.265184	0.221959	0.175209
chr10	16946009	16947488	0	0.0741189	0.101889	0.0633888
chr10	17037984	17038518	0	0.170558	0.175632	0.156169
chr10	17065455	17065741	0	0.158352	0.128864	0.141242
chr10	17067644	17068002	0	0.163065	0.157016	0.152636
chr10	17211143	17212090	0	0.0750431	0.0915204	0.0701928
chr10	17213246	17213468	0	0.0738328	0.106751	0.0742496
chr10	17254941	17255148	0	0.0746428	0.138308	0.077812
chr10	17257575	17258881	0	0.245479	0.183791	0.182905
chr10	17289265	17289563	0	0.171753	0.0717261	0.0889456
chr10	17299729	17300029	0	0.173668	0.118542	0.135717
chr10	17467866	17468203	1	0.156529	0.093118	0.118747
chr10	17470775	17471078	1	0.0738328	0.0884109	0.0714678
chr10	17473787	17474327	1	0.0741189	0.0803266	0.0620179
chr10	17477155	17477461	1	0.0758199	0.0952622	0.0765122
chr10	21455905	21456154	0	0.0749421	0.0767072	0.0681346
chr10	21805077	21806528	0	0.271633	0.266234	0.263668
chr10	22013658	22014013	0	0.242915	0.0664435	0.211584
chr10	22096113	22096449	0	0.0745091	0.106213	0.0852776
chr10	22311559	22312416	0	0.0737032	0.0833331	0.0598212
chr10	22331515	22332278	0	0.125373	0.0862634	0.102861
chr10	22375042	22376360	0	0.0741617	0.0784301	0.0599185
chr10	22422671	22423504	0	0.0762962	0.109271	0.0799847
chr10	22506965	22508556	0	0.143918	0.124391	0.0735986
chr10	22517292	22518522	0	0.310553	0.258338	0.383935
chr10	22519457	22519657	0	0.0737626	0.0918074	0.0601387
chr10	22629142	22630400	0	0.299841	0.311129	0.380163
chr10	22645361	22646177	0	0.0751282	0.0791854	0.0597139
chr10	22658106	22658763	0	0.0751282	0.196862	0.0929679
chr10	22678834	22679428	0	0.220195	0.139225	0.221928
chr10	22698520	22699586	0	0.0741617	0.0829525	0.0600863
chr10	22718269	22719302	0	0.139162	0.0830202	0.0779882
chr10	22904709	22905281	0	0.0740941	0.229965	0.0875452
chr10	22906550	22906775	0	0.0739517	0.0849945	0.0681546
chr10	22912271	22912899	0	0.07442	0.096743	0.0745145
chr10	22919643	22920977	0	0.291508	0.163142	0.40505
chr10	22955391	22955707	1	0.26199	0.109907	0.332827
chr10	22970702	22970907	1	0.167474	0.143964	0.191554
chr10	22972220	22972768	1	0.0739519	0.11732	0.0789507
chr10	22982485	22983333	1	0.0760782	0.106914	0.0694426
chr10	23025125	23025339	0	0.074296	0.126872	0.0822969
chr10	23105321	23106646	0	0.074296	0.300132	0.10866
chr10	23113267	23114967	0	0.0743013	0.131112	0.0702456
chr10	23336194	23336908	0	0.074296	0.425889	0.105429
chr10	23344211	23345095	0	0.257305	0.166003	0.301275
chr10	23356913	23357406	0	0.19077	0.143144	0.206892
chr10	24931948	24933500	0	0.0744164	0.101083	0.0777261
chr10	25182668	25183429	0	0.0747068	0.163822	0.0860525
chr10	25186381	25186616	1	0.0744404	0.0988727	0.0686358
chr10	25190861	25191426	1	0.228633	0.132818	0.230862
chr10	25210253	25210639	1	0.0745091	0.15232	0.078719
chr10	25219433	25219633	1	0.0744164	0.123144	0.0739271
chr10	25277712	25278058	0	0.0744749	0.0833843	0.065441
chr10	25350710	25351821	0	0.295545	0.171874	0.179358
chr10	25390671	25391707	0	0.0740101	0.0745715	0.0606008
chr10	27133050	27133751	0	0.0745148	0.0815983	0.0609984
chr10	27814900	27815447	0	0.0744164	0.134828	0.0728811
chr10	28783317	28785826	0	0.0745326	0.0611968	0.0619179
chr10	29095987	29096869	1	0.0745377	0.110878	0.0677307
chr10	29099308	29099764	1	0.0744519	0.172339	0.0825097
chr10	29111579	29112256	1	0.215349	0.156985	0.274489
chr10	29128542	29128951	0	0.266629	0.144245	0.271936
chr10	29138816	29139043	0	0.0745393	0.142948	0.0661601
chr10	30707704	30707995	0	0.0747995	0.110161	0.0696949
chr10	30791220	30791848	0	0.0774454	0.0897618	0.0763482
chr10	30792702	30793123	0	0.0749601	0.0907375	0.0696721
chr10	30830905	30832021	1	0.0738171	0.19564	0.0927076
chr10	30841207	30843110	1	0.26823	0.162317	0.281858
chr10	32236588	32236839	0	0.0750476	0.0805648	0.0701956
chr10	32241041	32241622	0	0.182766	0.121356	0.195206
chr10	32261362	32261865	0	0.0746322	0.140387	0.0821099
chr10	32428103	32428808	0	0.203332	0.123694	0.216029
chr10	32437901	32438416	0	0.0749803	0.132163	0.0840295
chr10	32552311	32552519	0	0.076382	0.0955712	0.0746924
chr10	33260418	33262082	0	0.270482	0.207886	0.133205
chr10	33269374	33269997	0	0.256539	0.115024	0.184023
chr10	35352690	35353254	0	0.0745675	0.0790232	0.074031
chr10	35667486	35668747	1	0.171853	0.164605	0.137941
chr10	35701805	35702346	1	0.0741197	0.112048	0.0608902
chr10	43142326	43142938	0	0.0730387	0.362495	0.0579538
chr10	43697678	43699453	0	0.215248	0.142521	0.163923
chr10	43871609	43873848	0	0.216424	0.159166	0.118491
chr10	43885368	43885909	1	0.297115	0.118885	0.270895
chr10	43915861	43916590	1	0.243924	0.307191	0.128382
chr10	43926521	43926994	0	0.0773246	0.133953	0.0727228
chr10	43950810	43951482	0	0.320744	0.186928	0.151974
chr10	44123486	44123920	0	0.0742185	0.0988303	0.0658457
chr10	45408686	45409420	0	0.0754816	0.0864289	0.0746815
chr10	45470373	45470720	0	0.284121	0.145148	0.271716
chr10	45904579	45906543	0	0.0748478	0.100216	0.0664942
chr10	45965671	45966416	0	0.0763045	0.097751	0.0713487
chr10	47588391	47589170	0	0.0745091	0.0824611	0.0676541
chr10	49499348	49499551	0	0.076301	0.0936997	0.0607021
chr10	49671701	49671949	1	0.0763045	0.111518	0.0713586
chr10	49678215	49679418	1	0.123727	0.142441	0.144992
chr10	49688685	49689345	1	0.0744226	0.264001	0.0730978
chr10	49695241	49695722	0	0.0745336	0.0887039	0.0701621
chr10	49705420	49705622	0	0.0740119	0.0760073	0.0709395
chr10	49712836	49714963	0	0.247392	0.0914266	0.218672
chr10	49731423	49732671	0	0.0744226	0.0792955	0.0647496
chr10	50288230	50289723	0	0.0777483	0.0816341	0.0989186
chr10	50362436	50363085	0	0.0763045	0.152339	0.0762335
chr10	50369524	50369944	1	0.236556	0.0934861	0.330803
chr10	50372687	50372894	1	0.0745091	0.15327	0.0700405
chr10	50373980	50375547	1	0.074516	0.0518047	0.0639522
chr10	50380941	50383408	1	0.206704	0.0934612	0.156944
chr10	50385060	50385769	1	0.074464	0.0955677	0.072009
chr10	50393002	50393474	1	0.074541	0.0774584	0.0694442
chr10	50396322	50396561	1	0.0745377	0.115642	0.0741928
chr10	50405065	50405622	0	0.0745091	0.121699	0.0684011
chr10	50496382	50497810	0	0.0764046	0.057532	0.0751933
chr10	50506246	50508930	1	0.226339	0.0977562	0.218326
chr10	51525001	51527472	0	0.0744164	0.114053	0.0840551
chr10	51534879	51535483	0	0.0763045	0.0698591	0.0681158
chr10	51594056	51594565	0	0.247284	0.108155	0.241225
chr10	52075984	52077323	1	0.288278	0.178048	0.249517
chr10	52085236	52085504	1	0.270493	0.101942	0.171564
chr10	52086571	52087013	1	0.30902	0.173578	0.365844
chr10	52181099	52181344	0	0.0751749	0.0607633	0.0645725
chr10	52310059	52310496	1	0.0776638	0.162366	0.123589
chr10	52314799	52315289	1	0.198867	0.0891423	0.210998
chr10	52321457	52321824	1	0.185296	0.144092	0.265178
chr10	52325058	52325560	1	0.0740768	0.12648	0.099963
chr10	52337488	52337843	1	0.193652	0.170095	0.28301
chr10	52342604	52343509	1	0.0739949	0.196184	0.106947
chr10	52346108	52346613	1	0.29012	0.0836667	0.309234
chr10	52351840	52353112	1	0.0744957	0.0701425	0.0608009
chr10	52363864	52364147	0	0.0745377	0.174986	0.0867714
chr10	58130101	58130675	0	0.0745377	0.0675332	0.0707565
chr10	59939116	59939947	0	0.207368	0.112614	0.0806214
chr10	59949071	59949426	0	0.073287	0.0826775	0.0588021
chr10	61640658	61641113	0	0.224928	0.116258	0.268726
chr10	61645229	61645463	0	0.0741971	0.113853	0.0718634
chr10	61655536	61655752	0	0.074561	0.227217	0.0563863
chr10	61889846	61890125	0	0.0763045	0.0940219	0.0753136
chr10	61899689	61901329	0	0.0763045	0.0819224	0.0688024
chr10	62059712	62060537	0	0.162362	0.110972	0.172267
chr10	62072720	62074401	0	0.0745326	0.142764	0.0706281
chr10	62564177	62565032	0	0.0745272	0.0869094	0.0648106
chr10	62587640	62588154	0	0.0745068	0.126447	0.0762635
chr10	62738214	62738826	0	0.307397	0.114289	0.265993
chr10	63510724	63511253	1	0.0763045	0.300295	0.0845701
chr10	63524357	63525785	1	0.206704	0.256601	0.195122
chr10	63539806	63540431	1	0.275868	0.1786	0.201639
chr10	63541838	63542064	1	0.074541	0.0994011	0.0680452
chr10	63554830	63555866	1	0.0744164	0.131414	0.0776086
chr10	63577111	63577610	0	0.0739949	0.120624	0.0714732
chr10	63590356	63590952	0	0.0740131	0.10763	0.0669884
chr10	63594919	63595125	0	0.0744164	0.208404	0.0760023
chr10	64875500	64875850	0	0.0764033	0.234955	0.109108
chr10	64996185	64996508	0	0.190907	0.119673	0.203169
chr10	65044132	65045306	0	0.074538	0.100592	0.0843722
chr10	65181367	65181633	0	0.0761551	0.108759	0.0669343
chr10	65197451	65198648	0	0.0737797	0.0866491	0.0658616
chr10	65263617	65265668	0	0.242058	0.131093	0.113502
chr10	65388503	65390732	0	0.270677	0.0933137	0.0585702
chr10	69523329	69524439	0	0.126148	0.0897326	0.0994722
chr10	69597733	69598082	0	0.252632	0.161856	0.203149
chr10	69635239	69635582	0	0.0746699	0.149865	0.0852574
chr10	70302287	70303201	0	0.077968	0.136602	0.0831276
chr10	70354105	70354548	0	0.0744039	0.134491	0.0893492
chr10	70359321	70360517	0	0.0756095	0.156271	0.194546
chr10	70782531	70783561	0	0.0763045	0.105154	0.0694231
chr10	70833016	70833994	0	0.0763045	0.12952	0.0736002
chr10	70845937	70846258	0	0.311242	0.0964323	0.295593
chr10	70847570	70847971	0	0.267044	0.297057	0.312659
chr10	70866674	70867110	0	0.0766243	0.115717	0.0806753
chr10	70982087	70982770	0	0.228667	0.131191	0.20066
chr10	71001588	71002966	0	0.298126	0.0963066	0.181815
chr10	71006477	71008464	0	0.0742122	0.0778637	0.0585884
chr10	71052242	71053588	0	0.0745518	0.0922799	0.061224
chr10	71072922	71073174	1	0.0742059	0.111155	0.0739589
chr10	71075370	71075963	1	0.243311	0.148205	0.234611
chr10	71087329	71088090	1	0.0743188	0.0735883	0.0620343
chr10	71093937	71095203	1	0.302023	0.121203	0.301309
chr10	71167643	71168870	0	0.283278	0.109801	0.263186
chr10	72123694	72124653	0	0.0762219	0.0744727	0.0630377
chr10	72128944	72129195	0	0.0744887	0.110716	0.0731825
chr10	72288442	72288912	0	0.201289	0.0881495	0.184481
chr10	72318515	72319450	0	0.28344	0.0848646	0.16639
chr10	72335339	72336474	0	0.0744164	0.084578	0.0678344
chr10	72354562	72356827	0	0.0751891	0.104035	0.0585553
chr10	72358719	72358983	0	0.0745091	0.0922852	0.0659951
chr10	72378987	72379410	0	0.0745377	0.110418	0.0685865
chr10	72412707	72413535	1	0.0739949	0.154608	0.0753723
chr10	72416311	72416580	1	0.0751891	0.0943353	0.0719354
chr10	72420552	72421871	1	0.0745377	0.131589	0.0705853
chr10	72426966	72427454	1	0.0745091	0.122368	0.0632821
chr10	72442702	72443571	1	0.0755618	0.106462	0.0624041
chr10	72445215	72445698	1	0.0751891	0.092649	0.0711717
chr10	72453417	72453956	0	0.0755618	0.0815553	0.0598583
chr10	72459333	72459985	1	0.0739949	0.0825985	0.070226
chr10	73026023	73026399	0	0.0746408	0.174157	0.116892
chr10	73073355	73074561	0	0.0739949	0.12635	0.0755136
chr10	73117801	73119668	0	0.0739949	0.115437	0.0718836
chr10	73373065	73373459	0	0.0744519	0.0952971	0.0707101
chr10	73381976	73382206	0	0.0745339	0.128672	0.0743082
chr10	73383153	73383485	0	0.0763045	0.0870175	0.0738265
chr10	73391412	73393334	1	0.0745377	0.11121	0.0722325
chr10	73395200	73395445	1	0.0744212	0.117841	0.0766678
chr10	73397938	73399171	1	0.206704	0.119013	0.199544
chr10	73407323	73407788	1	0.270123	0.124098	0.331209
chr10	73408766	73409090	1	0.0744519	0.0978966	0.0710711
chr10	73506189	73506965	0	0.0763045	0.153015	0.0721317
chr10	73556958	73558080	0	0.157556	0.0928491	0.0921645
chr10	73565429	73566130	0	0.188446	0.104129	0.141789
chr10	73620031	73620976	1	0.246978	0.278683	0.263039
chr10	73634080	73634839	1	0.0768842	0.216471	0.104553
chr10	73638110	73638627	0	0.076958	0.161765	0.119607
chr10	73648338	73649006	0	0.185263	0.14679	0.122509
chr10	73799202	73799889	0	0.0745091	0.0874082	0.0680313
chr10	74003950	74005106	1	0.252604	0.169332	0.0908209
chr10	74008500	74008840	1	0.0803343	0.0875635	0.0828936
chr10	74014527	74015330	1	0.274018	0.133827	0.21451
chr10	74020230	74021458	1	0.288531	0.449088	0.408227
chr10	74045221	74046073	1	0.270519	0.272658	0.301574
chr10	74057059	74058150	1	0.271819	0.330011	0.381719
chr10	74068121	74070626	1	0.3031	0.435583	0.315186
chr10	74080309	74081002	1	0.276667	0.224339	0.239441
chr10	74088037	74088414	1	0.0750787	0.161645	0.0837888
chr10	74091274	74091740	0	0.0760859	0.251959	0.1052
chr10	74124031	74124421	0	0.0733811	0.0851799	0.0619005
chr10	74436158	74436651	0	0.0739785	0.12648	0.0708836
chr10	74870036	74871497	0	0.147409	0.381028	0.154882
chr10	74942354	74943945	0	0.0775606	0.087373	0.049921
chr10	75004776	75005000	1	0.219216	0.184198	0.290547
chr10	75116329	75117153	0	0.0760823	0.0835781	0.0672453
chr10	75126585	75127685	0	0.0717753	0.147271	0.0604259
chr10	75215897	75217178	0	0.173714	0.0985923	0.0930481
chr10	75384865	75386516	0	0.269469	0.118159	0.215555
chr10	75408384	75409184	0	0.0736241	0.0870571	0.0580623
chr10	75639406	75639764	0	0.115484	0.146136	0.123305
chr10	75645850	75647370	0	0.243574	0.0780992	0.149758
chr10	75679863	75680144	0	0.0763045	0.110618	0.0740569
chr10	75689910	75690746	0	0.0744164	0.189371	0.0686799
chr10	75692089	75692441	0	0.0742434	0.198927	0.14006
chr10	75700364	75701871	0	0.0763045	0.234961	0.0811971
chr10	75716195	75717425	0	0.247088	0.10074	0.212049
chr10	75725443	75725999	0	0.149148	0.0991592	0.142982
chr10	75751615	75751925	1	0.0750795	0.15741	0.0955596
chr10	75768047	75768891	1	0.178667	0.129673	0.168719
chr10	75771648	75771931	1	0.137525	0.0825364	0.132644
chr10	75780195	75781821	1	0.298323	0.152447	0.259761
chr10	75916766	75917006	0	0.0744004	0.101325	0.0765055
chr10	75925338	75925555	0	0.19718	0.165184	0.250261
chr10	75950002	75950481	0	0.0750817	0.1558	0.0924464
chr10	75982993	75984177	0	0.0744164	0.0882565	0.0706511
chr10	75997911	75998211	0	0.0745091	0.083591	0.0695519
chr10	76613882	76615120	0	0.0750782	0.125222	0.0810847
chr10	76622431	76622676	0	0.0768487	0.12625	0.0809881
chr10	76868464	76869135	0	0.345782	0.120232	0.265305
chr10	76897772	76898252	0	0.0745091	0.240182	0.0848845
chr10	76947731	76947979	0	0.261903	0.159786	0.232187
chr10	76951840	76952147	0	0.25795	0.126154	0.26814
chr10	76961957	76962757	0	0.0745777	0.164418	0.0848632
chr10	77004394	77004599	0	0.242655	0.0775463	0.127917
chr10	79596006	79596371	0	0.074643	0.273603	0.100023
chr10	79597379	79597725	0	0.0753535	0.117862	0.0813234
chr10	79633389	79633822	0	0.0745655	0.1033	0.073431
chr10	79658416	79659735	0	0.231373	0.113323	0.150724
chr10	79667678	79670129	0	0.313881	0.258136	0.5
chr10	79679490	79680409	0	0.0739402	0.0814392	0.0619913
chr10	79731023	79731509	0	0.295907	0.174219	0.406061
chr10	79803343	79803753	0	0.244913	0.234947	0.383442
chr10	80697529	80698508	0	0.0763768	0.0409814	0.0342406
chr10	80719026	80719324	0	0.0744172	0.0509679	0.0512483
chr10	80724887	80725198	0	0.0744639	0.0554792	0.0495475
chr10	80732379	80734789	0	0.297616	0.235318	0.40138
chr10	80787102	80787724	0	0.0744639	0.055516	0.0476361
chr10	80806730	80808530	0	0.074427	0.0755849	0.0336009
chr10	80885786	80887554	0	0.0759151	0.203485	0.101876
chr10	80889276	80889743	0	0.245975	0.114475	0.228519
chr10	80908609	80910275	1	0.277115	0.191333	0.188238
chr10	80911494	80912415	1	0.161724	0.126003	0.137667
chr10	80938176	80938959	1	0.273256	0.139663	0.271561
chr10	81077243	81077916	0	0.0763273	0.301921	0.130048
chr10	81134224	81135833	0	0.174296	0.12164	0.143672
chr10	81150353	81151853	0	0.265369	0.111208	0.189298
chr10	81159059	81160732	0	0.186348	0.100787	0.137188
chr10	81173159	81173423	0	0.0741127	0.141036	0.0848533
chr10	81175669	81175879	0	0.156872	0.110173	0.167985
chr10	81194206	81195386	0	0.184757	0.0757774	0.148173
chr10	81200453	81200746	0	0.151281	0.0987683	0.139245
chr10	81218526	81219220	0	0.0745366	0.121636	0.0732509
chr10	81227209	81228220	0	0.231368	0.0994178	0.210407
chr10	81947553	81948661	0	0.0771865	0.11349	0.0806125
chr10	81962941	81963545	0	0.263763	0.104975	0.22828
chr10	82202755	82204818	0	0.0744164	0.103854	0.0723286
chr10	82218831	82219294	0	0.07453	0.122014	0.0903587
chr10	82223723	82224696	0	0.0762998	0.248277	0.117847
chr10	82226696	82228031	0	0.0762998	0.0799424	0.073362
chr10	82233669	82235002	0	0.0763045	0.123831	0.0736595
chr10	82244865	82245123	0	0.0745091	0.0857162	0.0646626
chr10	82257332	82257781	0	0.275868	0.0973114	0.145173
chr10	82258596	82258869	0	0.0744164	0.12958	0.0727359
chr10	85836363	85836841	0	0.0747005	0.155266	0.0903956
chr10	85916586	85916825	0	0.0763045	0.104219	0.0728433
chr10	86053167	86053855	0	0.0746525	0.0873408	0.0705764
chr10	86284833	86285081	0	0.0745377	0.0911305	0.0872468
chr10	88294986	88295724	0	0.0763045	0.113357	0.0716184
chr10	88534928	88535312	0	0.0743175	0.285153	0.100408
chr10	88648748	88649069	0	0.232937	0.112805	0.230062
chr10	88699168	88699553	0	0.074274	0.123725	0.0671139
chr10	92863509	92864793	0	0.0740162	0.121116	0.0709046
chr10	93347856	93348213	0	0.279981	0.0881384	0.2294
chr10	93367524	93368930	1	0.274849	0.0920979	0.162381
chr10	93389732	93390373	1	0.0745091	0.0906654	0.0673885
chr10	93998587	93998897	0	0.0745091	0.0894629	0.0634644
chr10	94455424	94456569	0	0.298316	0.182397	0.233408
chr10	94459167	94459923	0	0.245617	0.18591	0.225712
chr10	94516105	94517792	0	0.29598	0.258696	0.235534
chr10	94581445	94582358	0	0.0756269	0.0963833	0.0640345
chr10	94588828	94589227	0	0.075439	0.102759	0.0650773
chr10	94598959	94599661	0	0.194842	0.204043	0.162541
chr10	94731778	94732760	0	0.0745336	0.106701	0.0655302
chr10	94750434	94750694	0	0.0739871	0.116027	0.0629857
chr10	97038528	97039370	0	0.074516	0.134445	0.0697977
chr10	97054765	97055241	0	0.0777483	0.161214	0.125955
chr10	97057196	97057576	0	0.0745091	0.130817	0.0685647
chr10	97063272	97063688	0	0.23272	0.132059	0.328449
chr10	97068482	97068769	0	0.0744164	0.112896	0.0704723
chr10	97884298	97884741	0	0.174742	0.35852	0.0432678
chr10	98355523	98356172	0	0.0745511	0.0841196	0.0683014
chr10	98382184	98382440	0	0.0743663	0.151194	0.065479
chr10	98386618	98387039	0	0.0743663	0.0941449	0.0668932
chr10	99057627	99058080	0	0.0754366	0.102542	0.0606275
chr10	99104257	99104728	0	0.074171	0.0891017	0.0694728
chr10	99166988	99167509	0	0.0747045	0.126723	0.0796708
chr10	99173624	99175101	0	0.26437	0.0984194	0.196449
chr10	99178345	99179941	0	0.074408	0.070495	0.046145
chr10	99371426	99372543	0	0.0745377	0.0794748	0.0704533
chr10	99387389	99387751	0	0.0739949	0.0946753	0.0716258
chr10	99424072	99424746	0	0.0744164	0.0818028	0.0696175
chr10	99502764	99504426	0	0.0744164	0.0865057	0.0704516
chr10	100220676	100221221	0	0.0763112	0.0766596	0.0456683
chr10	100226624	100227553	0	0.0763112	0.0688074	0.0458904
chr10	101426912	101427425	0	0.072422	0.106036	0.0670664
chr10	102124637	102124856	0	0.073913	0.128606	0.0711035
chr10	102131003	102131300	0	0.0744456	0.167101	0.0815074
chr10	102728861	102730180	0	0.074684	0.0921447	0.0705367
chr10	102802391	102803326	0	0.215855	0.146047	0.254653
chr10	102831801	102832202	0	0.0768863	0.136661	0.0854156
chr10	103226448	103227376	0	0.0763045	0.0850939	0.0692605
chr10	103329558	103330309	0	0.0738229	0.0909728	0.0767377
chr10	103335328	103336524	0	0.0744164	0.0872061	0.0653282
chr10	103589246	103590879	0	0.33051	0.229944	0.342712
chr10	103817579	103818079	0	0.0750445	0.0875151	0.0635735
chr10	103872069	103872468	0	0.15882	0.147245	0.174808
chr10	104159077	104159606	0	0.143275	0.126523	0.135284
chr10	104227725	104228166	0	0.0757117	0.0795688	0.0660434
chr10	104420256	104421325	0	0.0745651	0.0842283	0.0607378
chr10	104433697	104434244	0	0.182602	0.146085	0.212742
chr10	104573615	104574968	0	0.0743044	0.0908098	0.0601923
chr10	104813728	104814148	0	0.0740613	0.117966	0.0746669
chr10	105153988	105154281	0	0.275383	0.13128	0.111596
chr10	105455556	105456860	0	0.0739949	0.294076	0.108586
chr10	105668027	105668411	0	0.0763112	0.118814	0.0777712
chr10	108773070	108773705	0	0.0745377	0.0710993	0.195147
chr10	108782029	108783058	0	0.0763045	0.0754638	0.126376
chr10	111643939	111644354	0	0.0745377	0.0555764	0.0869729
chr10	112369521	112370379	0	0.0750041	0.0754632	0.0629859
chr10	112524636	112525444	0	0.237353	0.0859065	0.282431
chr10	112533492	112534423	0	0.237353	0.08666	0.279458
chr10	112617223	112618560	0	0.0745249	0.13751	0.0616397
chr10	114820302	114820776	0	0.0745377	0.133271	0.0704949
chr10	114833454	114833933	0	0.0744164	0.167934	0.0737578
chr10	115626413	115626899	0	0.0745091	0.101724	0.0674642
chr10	119171013	119172226	0	0.0744164	0.146251	0.0732865
chr10	120850504	120850874	0	0.0746067	0.19613	0.0787681
chr10	120945120	120945322	0	0.0749052	0.138135	0.0771907
chr10	121010307	121011790	0	0.0749645	0.0905423	0.067223
chr10	121030576	121031261	0	0.0756781	0.096069	0.0782536
chr10	121279861	121280212	0	0.0750383	0.0842557	0.0532634
chr10	121417797	121418115	0	0.0750649	0.103191	0.0855164
chr10	124690594	124690872	0	0.246378	0.0978652	0.246236
chr10	124899022	124899299	0	0.0743648	0.380354	0.0968931
chr10	124904427	124904672	0	0.0745531	0.151879	0.0922267
chr10	126043176	126043901	0	0.0739949	0.11304	0.0788821
chr10	126301701	126302040	0	0.0763045	0.112994	0.0689852
chr10	126336371	126337726	0	0.0744164	0.137651	0.0845661
chr10	126381407	126382656	0	0.0739949	0.215425	0.0828558
chr10	126406418	126407309	0	0.0745091	0.185206	0.0872862
chr10	126417487	126417848	0	0.0763045	0.107299	0.073207
chr10	126802669	126803878	0	0.0745339	0.062527	0.0654924
chr10	126833711	126834245	0	0.0745326	0.21543	0.0661566
chr10	133734797	133735090	0	0.0741197	0.193345	0.0846274
chr10	133806593	133807058	0	0.0745422	0.118007	0.0705083
chr10	133812261	133812752	0	0.208859	0.134301	0.276295
chr10	134133643	134134703	0	0.0745422	0.0852162	0.0701203
chr10	134233329	134235345	0	0.0745148	0.0527448	0.0422563
chr10	134257187	134257895	0	0.0744226	0.0750953	0.0635014
chr10	134261931	134262738	0	0.0745336	0.165645	0.0800654
chr10	134368677	134369151	0	0.0740162	0.15659	0.071354
chr10	134956725	134957724	0	0.0745091	0.110971	0.0669357
chr10	134972578	134974081	0	0.074332	0.0837203	0.0760429
chr10	135060519	135061657	0	0.293645	0.0849924	0.248639
chr10	135090265	135090527	0	0.289633	0.103874	0.25563
chr10	135091954	135092780	0	0.28623	0.215202	0.314214
chr10	135118744	135119397	0	0.22711	0.158888	0.179262
[truncated: 8,649 more rows]

## Sheet: K562 Pol2 ChIA-PET PvsBD
Chr	Start	End	True Label (0 = Promoter 1 = Broad Domain)	Network Features Prediction Probability	Genomic Features Prediction Probability	Combined Features Prediction Probability
chr1	713876	714575	0	0.0460451	0.0657985	0.0369097
chr1	762148	763148	1	0.0388905	0.0931539	0.0363883
chr1	839577	840349	0	0.064766	0.0618232	0.0526723
chr1	875558	875897	0	0.0656943	0.0584776	0.0503938
chr1	894506	894840	0	0.0582549	0.0421223	0.0361685
chr1	895807	896828	0	0.0539479	0.0929469	0.0506145
chr1	901450	902727	0	0.0601423	0.112676	0.0617582
chr1	934453	936371	0	0.162125	0.166416	0.190167
chr1	937208	937506	0	0.0531229	0.0426331	0.036227
chr1	948588	949340	0	0.0487391	0.0826138	0.0462298
chr1	954712	956827	0	0.139918	0.195886	0.177794
chr1	1051158	1052257	0	0.0799844	0.0754288	0.065462
chr1	1166940	1168026	0	0.0874624	0.0760084	0.0756033
chr1	1208747	1209864	0	0.0914038	0.0790562	0.0794749
chr1	1228934	1229721	0	0.052439	0.0714796	0.0431071
chr1	1243201	1244446	0	0.169631	0.0965572	0.159449
chr1	1259698	1260571	0	0.084736	0.0854953	0.0769385
chr1	1283355	1285405	0	0.114446	0.165309	0.133661
chr1	1310126	1311984	0	0.126149	0.158548	0.142534
chr1	1333696	1335316	0	0.120262	0.134247	0.129537
chr1	1341816	1343290	0	0.115139	0.114446	0.114824
chr1	1370802	1371378	0	0.055015	0.050348	0.0393121
chr1	1406818	1408115	0	0.0730294	0.0992418	0.0688627
chr1	1446836	1448143	0	0.101563	0.102913	0.0988527
chr1	1509374	1510855	0	0.17428	0.129884	0.185892
chr1	1535010	1536045	0	0.0364448	0.0587706	0.0293777
chr1	1549657	1551768	0	0.108875	0.174175	0.139824
chr1	1590005	1591431	0	0.0435693	0.10225	0.0451181
chr1	1623125	1625090	0	0.10508	0.125707	0.106037
chr1	1655458	1656296	0	0.0471675	0.0700504	0.0374358
chr1	1676581	1678351	0	0.102	0.110493	0.101507
chr1	1709518	1710685	0	0.0916106	0.087167	0.0833724
chr1	1821329	1823341	0	0.0907445	0.187653	0.117479
chr1	1850386	1851333	0	0.0947646	0.0668207	0.079001
chr1	2063726	2065268	0	0.0596341	0.135117	0.0635604
chr1	2126004	2126917	0	0.0834866	0.0768074	0.072084
chr1	2158565	2159692	0	0.152211	0.128477	0.163401
chr1	2246104	2247031	0	0.0520807	0.0995524	0.0510138
chr1	2322487	2323803	0	0.0857351	0.0979367	0.0832592
chr1	2343474	2346305	0	0.0899656	0.265313	0.13819
chr1	2457173	2458278	0	0.0526171	0.0668312	0.042341
chr1	2517143	2518798	0	0.0751156	0.118439	0.0769337
chr1	2542483	2543137	0	0.0350153	0.0580053	0.0268304
chr1	2573943	2574903	0	0.0541768	0.0627722	0.0450669
chr1	3541209	3542461	0	0.0404105	0.140994	0.0456451
chr1	3566466	3566879	0	0.0597772	0.0475469	0.0409103
chr1	3662777	3664196	0	0.046745	0.115481	0.0474481
chr1	3688662	3689465	0	0.0961839	0.0672957	0.0792773
chr1	3712327	3713334	0	0.120471	0.0841384	0.106351
chr1	3773255	3774531	0	0.0584701	0.103305	0.0617927
chr1	3816180	3818158	0	0.248751	0.165596	0.293181
chr1	6051714	6054061	0	0.0598826	0.198375	0.0765281
chr1	6187606	6188385	0	0.0609657	0.0770063	0.0533186
chr1	6259297	6260197	0	0.14609	0.0790641	0.124426
chr1	6265022	6266580	0	0.060192	0.124281	0.0644154
chr1	6295011	6296341	0	0.153257	0.103619	0.147593
chr1	6305128	6307105	0	0.0897057	0.164489	0.103512
chr1	6452960	6454302	0	0.21747	0.0959025	0.196502
chr1	6479690	6480997	0	0.0441855	0.0911754	0.0426469
chr1	6549951	6550799	0	0.091762	0.0508784	0.065281
chr1	6614039	6614833	0	0.103454	0.0669153	0.0820386
chr1	6639588	6641129	0	0.0725902	0.134463	0.0836704
chr1	6660989	6664159	0	0.134509	0.468403	0.28656
chr1	6673130	6675290	0	0.113919	0.236971	0.188877
chr1	6684735	6685923	0	0.0670934	0.1038	0.0688294
chr1	6761461	6762218	0	0.0845556	0.0504951	0.0609885
chr1	6844415	6846255	0	0.0960968	0.184392	0.123203
chr1	7022343	7023617	0	0.0379273	0.122532	0.0640802
chr1	7830089	7831801	0	0.104451	0.150069	0.118143
chr1	7843479	7844654	0	0.0835139	0.105612	0.08298
chr1	7886539	7887837	0	0.0837983	0.102172	0.0825751
chr1	8021257	8022197	0	0.230938	0.0773053	0.192877
chr1	8085666	8086793	0	0.0977284	0.0969158	0.0921433
chr1	8482928	8484748	0	0.0799108	0.167321	0.0956525
chr1	8763000	8763758	0	0.0802691	0.0668997	0.065337
chr1	8877248	8878285	0	0.119648	0.0790152	0.106257
chr1	8938019	8940455	1	0.109111	0.251866	0.156374
chr1	9188887	9189889	0	0.0447108	0.0715535	0.0384199
chr1	9294287	9295425	0	0.127084	0.0974509	0.118918
chr1	9599178	9600350	0	0.0961188	0.103089	0.0947286
chr1	9648468	9649485	0	0.0996674	0.0853699	0.0876069
chr1	9711700	9712838	0	0.0440927	0.0896963	0.041013
chr1	9749070	9750138	0	0.0801162	0.0812734	0.0696093
chr1	9883327	9885652	0	0.0591089	0.194163	0.0761841
chr1	9969995	9971285	0	0.105583	0.110618	0.103939
chr1	10002556	10003691	0	0.122866	0.0855536	0.111179
chr1	10092568	10093343	0	0.0614749	0.075528	0.0519567
chr1	10270055	10271297	0	0.0427765	0.105561	0.0442201
chr1	10458555	10459610	0	0.137571	0.089655	0.124064
chr1	10490267	10491334	0	0.0761557	0.0962812	0.0671049
chr1	10532241	10532830	0	0.0628125	0.0593623	0.0484714
chr1	10534786	10535745	0	0.0577353	0.0828172	0.052074
chr1	11071806	11073290	0	0.0431526	0.111231	0.043249
chr1	11119546	11120572	0	0.0586412	0.0717263	0.0502389
chr1	11159311	11160304	0	0.037432	0.0882224	0.0337698
chr1	11322263	11323046	0	0.039325	0.0540786	0.0326921
chr1	11332829	11334106	0	0.0474212	0.10228	0.0497714
chr1	11710401	11710910	0	0.0413354	0.0601216	0.0300292
chr1	11714137	11715239	0	0.0546294	0.0801135	0.0517257
chr1	11724017	11725036	0	0.049111	0.0716219	0.0449594
chr1	11740682	11741958	0	0.0774645	0.0966488	0.0752373
chr1	11760735	11761241	0	0.0358896	0.0459873	0.0255846
chr1	11779481	11780887	0	0.0437198	0.094217	0.0449075
chr1	11795942	11797073	0	0.063504	0.085119	0.0624132
chr1	11863534	11863862	0	0.0590901	0.0681311	0.0616888
chr1	11864914	11866608	1	0.074069	0.172437	0.0916925
chr1	11985878	11986775	0	0.0494954	0.546457	0.244289
chr1	11994498	11995131	0	0.0529124	0.0585486	0.0406516
chr1	12039715	12040819	0	0.0707399	0.107455	0.0702901
chr1	12079174	12080174	0	0.0619897	0.103616	0.06276
chr1	12123148	12124879	0	0.0499831	0.143592	0.0618879
chr1	12226833	12228500	0	0.0410292	0.114225	0.0466737
chr1	12289559	12291198	0	0.03924	0.121115	0.0474983
chr1	12677093	12680109	1	0.0966222	0.234764	0.140668
chr1	14026629	14027254	0	0.0636875	0.0563222	0.0517655
chr1	14075246	14076545	0	0.276408	0.157706	0.304765
chr1	14135165	14135491	0	0.0656579	0.0739605	0.0861612
chr1	15250388	15251721	0	0.117075	0.143225	0.127842
chr1	15735837	15736914	0	0.10508	0.0685774	0.084002
chr1	15850452	15851722	1	0.0547771	0.125664	0.0607883
chr1	15852980	15853745	0	0.0585267	0.0818665	0.05269
chr1	15943590	15944685	1	0.0956631	0.0990941	0.0930457
chr1	16010500	16011687	0	0.04623	0.111989	0.045852
chr1	16118527	16118830	0	0.039421	0.0247377	0.0229731
chr1	16160883	16162914	0	0.144765	0.20071	0.182148
chr1	16173867	16174816	1	0.0701335	0.0935279	0.0647364
chr1	16175903	16176778	0	0.0791096	0.0888858	0.0712763
chr1	16301895	16302797	0	0.0596393	0.0730942	0.0497813
chr1	16353154	16353775	0	0.0396459	0.0958493	0.0375109
chr1	16374931	16375565	0	0.0475208	0.0592873	0.0344132
chr1	16399577	16400452	0	0.0655809	0.0690203	0.0580417
chr1	16562594	16563926	0	0.0791765	0.112001	0.0811732
chr1	16678415	16679412	0	0.0559698	0.0760435	0.0500231
chr1	16693398	16694536	0	0.062208	0.0959053	0.0612492
chr1	16766753	16767833	0	0.0471859	0.0951856	0.0473475
chr1	16871914	16872601	0	0.0392153	0.0513971	0.0300452
chr1	16970499	16972115	0	0.056103	0.13668	0.0624383
chr1	17004536	17004907	0	0.0425247	0.0404766	0.0294801
chr1	17033877	17034736	0	0.038625	0.0685639	0.0331409
chr1	17188394	17188811	0	0.0388379	0.0464809	0.0283682
chr1	17198172	17201744	0	0.0431453	0.347898	0.0834968
chr1	17240196	17240988	0	0.0585736	0.0794856	0.0547343
chr1	17287132	17287675	0	0.0382131	0.0460628	0.0276379
chr1	17337751	17338694	0	0.0438694	0.080461	0.0400394
chr1	17379874	17380924	0	0.0413887	0.0830333	0.0387698
chr1	17764057	17765219	0	0.0659643	0.112571	0.0673994
chr1	17766139	17766466	0	0.117075	0.0606247	0.0849408
chr1	19228631	19229673	0	0.0861751	0.0854808	0.0780038
chr1	19282332	19283886	0	0.110196	0.107018	0.103908
chr1	19536107	19537120	1	0.117111	0.107245	0.119081
chr1	19577481	19578755	0	0.181505	0.12002	0.18214
chr1	19638263	19639438	0	0.210628	0.113544	0.210684
chr1	19811370	19812616	0	0.0877123	0.0930163	0.078851
chr1	19923129	19924073	0	0.122481	0.0774772	0.107368
chr1	20124809	20127098	0	0.110196	0.196902	0.134755
chr1	20511011	20513133	0	0.291179	0.268273	0.379031
chr1	20811916	20813439	0	0.117075	0.161022	0.134265
chr1	20959721	20960639	0	0.0519517	0.0667826	0.0473121
chr1	20987734	20988410	0	0.0513147	0.0517391	0.0396147
chr1	21043970	21044870	0	0.0546757	0.0714128	0.0467777
chr1	21059200	21059827	0	0.0546757	0.0600013	0.0426869
chr1	21112818	21114104	0	0.405614	0.100927	0.392511
chr1	21502287	21503900	0	0.0536239	0.12855	0.060693
chr1	21596228	21597032	0	0.110196	0.0610111	0.0849697
chr1	21671575	21672545	0	0.212602	0.0939727	0.194988
chr1	21948954	21949263	0	0.102	0.0603023	0.0766948
chr1	21995356	21996630	0	0.0703972	0.104548	0.0692619
chr1	22109112	22110356	1	0.263198	0.108933	0.249697
chr1	22263593	22264258	0	0.095355	0.0672215	0.0736495
chr1	22351434	22352856	0	0.139237	0.153415	0.159243
chr1	22378922	22380250	0	0.0888211	0.134111	0.0965353
chr1	22755140	22755529	0	0.0870893	0.0495088	0.0620137
chr1	22778094	22778922	0	0.261321	0.104932	0.254525
chr1	23345260	23346884	0	0.246873	0.146298	0.273853
chr1	23494144	23495551	0	0.0696668	0.104953	0.0678173
chr1	23503849	23506038	0	0.0369431	0.197258	0.0550353
chr1	23510830	23511539	0	0.102	0.0832896	0.0874146
chr1	23670310	23671404	0	0.134123	0.100764	0.130324
chr1	23694468	23695759	0	0.087619	0.131524	0.0972004
chr1	23810469	23811555	0	0.0937303	0.0790725	0.0806032
chr1	23856357	23858084	0	0.103723	0.143041	0.112413
chr1	23884779	23886249	1	0.0995636	0.118825	0.102981
chr1	24018020	24019144	0	0.30042	0.100089	0.284231
chr1	24069427	24070638	0	0.158328	0.105226	0.150644
chr1	24104311	24105263	0	0.0913365	0.0861418	0.085366
chr1	24116679	24118515	0	0.0702647	0.153767	0.0864304
chr1	24125163	24127576	0	0.101977	0.238294	0.152137
chr1	24151507	24152645	0	0.0582462	0.0748755	0.04881
chr1	24164836	24165355	0	0.0371151	0.046921	0.0266162
chr1	24194103	24195534	0	0.0514683	0.0830735	0.0463716
chr1	24741928	24742318	0	0.051564	0.0349137	0.0322336
chr1	24827935	24829671	0	0.0384939	0.208838	0.0528517
chr1	24969031	24970144	0	0.0492232	0.0973525	0.0490249
chr1	25071323	25072570	0	0.0959423	0.117189	0.0973934
chr1	25558567	25559953	0	0.0777296	0.132109	0.0942694
chr1	25573477	25574615	0	0.121672	0.113832	0.13341
chr1	25593268	25594598	0	0.0398509	0.106404	0.0412834
chr1	25663605	25665471	0	0.053399	0.156871	0.0612714
chr1	25756537	25758109	1	0.0968869	0.13379	0.104458
chr1	25869769	25870721	0	0.0385872	0.0817342	0.0346187
chr1	25942609	25944319	0	0.0420687	0.128118	0.0456752
chr1	26125957	26127149	0	0.0438764	0.0921117	0.0415142
chr1	26146180	26147475	0	0.177975	0.110583	0.178287
chr1	26185396	26186365	0	0.0751125	0.0851142	0.0697979
chr1	26231883	26233482	0	0.21709	0.150441	0.246153
chr1	26324256	26325353	0	0.0775715	0.127277	0.0884984
chr1	26437266	26438871	0	0.145275	0.138211	0.159002
chr1	26496139	26496907	0	0.0874028	0.067643	0.0721113
chr1	26560155	26561089	0	0.0728973	0.0881692	0.069002
chr1	26606131	26607144	0	0.0690443	0.100629	0.0655224
chr1	26632781	26633420	0	0.0658	0.060571	0.051266
chr1	26758466	26759024	0	0.0735714	0.0519376	0.0557569
chr1	26798171	26799853	0	0.120682	0.144718	0.142294
chr1	26855860	26857988	0	0.0600439	0.182514	0.0757442
chr1	27021857	27022830	1	0.090983	0.105225	0.090608
chr1	27113371	27114810	0	0.0953646	0.13072	0.103501
chr1	27152761	27153649	0	0.0756016	0.0838257	0.067935
chr1	27189318	27189700	0	0.0492964	0.0355667	0.0315392
chr1	27191175	27191984	0	0.0693496	0.0767121	0.0606368
chr1	27216047	27217680	0	0.069981	0.151934	0.0820898
chr1	27226429	27227272	0	0.0808164	0.07132	0.0660574
chr1	27247916	27248669	0	0.0588034	0.0733939	0.0499229
chr1	27286399	27287639	0	0.0371969	0.0970543	0.0359505
chr1	27319772	27321011	0	0.0546343	0.133795	0.060192
chr1	27324163	27324510	0	0.0441976	0.040928	0.0293571
chr1	27339222	27339754	0	0.0814092	0.0493212	0.0597169
chr1	27481264	27481920	0	0.16422	0.0684045	0.138201
chr1	27560474	27561763	0	0.0428165	0.132783	0.0526903
chr1	27648417	27649227	0	0.0752556	0.0806231	0.0649213
chr1	27668300	27670083	0	0.0521374	0.151569	0.0597411
chr1	27675434	27676543	0	0.0394305	0.0804653	0.0355302
chr1	27683594	27684367	0	0.0681676	0.0602642	0.0545768
chr1	27686589	27687202	0	0.0376333	0.0574286	0.0260971
chr1	27691940	27693626	0	0.117767	0.143399	0.131629
chr1	27709489	27710356	0	0.0476693	0.0679233	0.0395558
chr1	27718787	27719570	0	0.116189	0.0616015	0.0913279
chr1	27816361	27817273	0	0.0691754	0.0691078	0.0585134
chr1	27929552	27930880	0	0.121335	0.113071	0.120666
chr1	28051989	28053096	0	0.0522223	0.105546	0.0518947
chr1	28099425	28100270	0	0.0385772	0.0743917	0.0315765
chr1	28157055	28157884	0	0.0527518	0.0717559	0.0437494
chr1	28198703	28199552	0	0.05251	0.0662725	0.04335
chr1	28240557	28241584	0	0.0488232	0.0824006	0.0431705
chr1	28261351	28262505	0	0.0331874	0.0935696	0.0318901
chr1	28285983	28286861	0	0.0319177	0.0787997	0.028796
chr1	28414347	28415445	0	0.071428	0.085065	0.0662251
chr1	28559126	28559708	0	0.0542553	0.0510311	0.0400855
chr1	28562375	28563747	0	0.0463849	0.116138	0.049566
chr1	28585641	28586829	1	0.0775062	0.100634	0.0764268
chr1	28655261	28655726	0	0.0630608	0.0458533	0.0460427
chr1	28695949	28696886	0	0.0650082	0.0800244	0.0614213
chr1	28832222	28833200	1	0.24504	0.0820781	0.212675
chr1	28844545	28845794	0	0.105364	0.128339	0.115356
chr1	28879271	28880279	0	0.0611326	0.116332	0.0662011
chr1	28907916	28909013	0	0.248278	0.120856	0.263611
chr1	28969000	28969887	0	0.0730353	0.0838997	0.0660771
chr1	28974682	28975726	0	0.538977	0.131271	0.565409
chr1	28994724	28996584	0	0.0615198	0.22652	0.104846
chr1	29062813	29064380	0	0.0746715	0.240537	0.126312
chr1	29210404	29211868	0	0.0644775	0.123039	0.0688776
chr1	29213410	29215009	1	0.0550455	0.138334	0.0609665
chr1	29240664	29241673	0	0.0394458	0.070895	0.0346439
chr1	29450194	29451790	0	0.0510605	0.12568	0.0556279
chr1	29507802	29508811	1	0.0874359	0.082773	0.0772273
chr1	29557125	29557706	0	0.0398382	0.0514217	0.0291729
chr1	29585697	29586966	0	0.0296827	0.102113	0.0301812
chr1	31190771	31192439	0	0.142768	0.165977	0.167728
chr1	31274420	31275061	0	0.0846905	0.056789	0.0637608
chr1	31380740	31382529	0	0.160479	0.151665	0.177151
chr1	31537553	31538934	0	0.131822	0.114725	0.131296
chr1	31654313	31655489	0	0.110196	0.0633823	0.0886389
chr1	31769430	31770170	0	0.273077	0.0845857	0.243455
chr1	31885839	31886856	0	0.0681808	0.0967494	0.0647531
chr1	32109933	32111040	0	0.0749941	0.113003	0.0755357
chr1	32229529	32230099	0	0.050338	0.0524493	0.0365263
chr1	32281276	32281851	0	0.0660862	0.0488752	0.0474769
chr1	32403326	32404378	1	0.13513	0.0840591	0.119782
chr1	32478932	32480507	0	0.06002	0.137163	0.0645116
chr1	32538120	32539264	0	0.099091	0.0835888	0.0904074
chr1	32573427	32575207	0	0.0493012	0.132571	0.0544195
chr1	32644895	32646195	0	0.059731	0.100265	0.061968
chr1	32671018	32671552	0	0.0447473	0.0562732	0.0356983
chr1	32687463	32688348	0	0.0772215	0.0740915	0.0650508
chr1	32756865	32758579	0	0.0603349	0.132026	0.0670038
chr1	32800776	32802112	0	0.394894	0.127484	0.403555
chr1	32859872	32860536	1	0.0804043	0.0585136	0.061266
chr1	33116033	33117330	1	0.0677383	0.0922115	0.0657267
chr1	33168105	33169228	0	0.0839249	0.102844	0.0759233
chr1	33207026	33208711	0	0.0692394	0.159106	0.0868589
chr1	33282469	33283963	1	0.104502	0.1316	0.113121
chr1	33358418	33359410	0	0.0446258	0.0658816	0.0368955
chr1	33429363	33430761	0	0.0955608	0.0992627	0.0907709
chr1	33501712	33502845	0	0.0647559	0.0924361	0.0603951
chr1	33546446	33547060	0	0.175179	0.0707903	0.141307
chr1	33721670	33723859	0	0.0400223	0.20267	0.0541801
chr1	33814766	33816199	0	0.0651215	0.127887	0.0720093
chr1	35324738	35325622	0	0.0806532	0.0739847	0.0681446
chr1	35330889	35332502	0	0.0870893	0.121224	0.091495
chr1	35450161	35451253	0	0.257183	0.0829511	0.22347
chr1	35496640	35497748	0	0.0482061	0.0938502	0.0454752
chr1	35657541	35659106	0	0.185472	0.16005	0.223605
chr1	35734067	35735134	0	0.0607475	0.120608	0.0651244
chr1	36022598	36023611	0	0.107721	0.0847126	0.0953905
chr1	36103021	36103222	0	0.0539106	0.0219781	0.0286052
chr1	36106181	36107394	1	0.0663662	0.0929261	0.060331
chr1	36183474	36184980	0	0.0690652	0.129981	0.0740918
chr1	36234843	36235859	0	0.143725	0.0780296	0.123814
chr1	36273155	36274442	0	0.0389098	0.0930648	0.0372555
chr1	36334646	36335517	0	0.0667492	0.078757	0.0598232
chr1	36348238	36349726	0	0.122882	0.118108	0.128312
chr1	36395921	36397204	0	0.0824865	0.119252	0.0841713
chr1	36554075	36554934	0	0.0759318	0.078305	0.063771
chr1	36565044	36565910	0	0.0815249	0.0825777	0.0704353
chr1	36592374	36594146	0	0.0396499	0.156166	0.049319
chr1	36614723	36615467	0	0.0991636	0.0610665	0.0752492
chr1	36621295	36622783	0	0.0687122	0.130193	0.0730541
chr1	36689122	36690652	0	0.117668	0.133336	0.125354
chr1	36771830	36773141	0	0.0581634	0.101214	0.056123
chr1	36788843	36789500	0	0.0684176	0.0535852	0.0511147
chr1	36850596	36852416	0	0.25121	0.220438	0.332017
chr1	36862837	36863760	0	0.07393	0.111158	0.0805364
chr1	36914311	36914582	0	0.0338092	0.0303288	0.0207665
chr1	36929195	36930439	0	0.0707716	0.11131	0.0712137
chr1	37939331	37940354	1	0.0907907	0.0827668	0.0819881
chr1	37979430	37981236	0	0.0842203	0.143125	0.0921538
chr1	38019546	38020107	0	0.109156	0.0464913	0.0738116
chr1	38061062	38061858	0	0.110847	0.0639889	0.0867444
chr1	38155394	38158347	0	0.205598	0.246245	0.282088
chr1	38259358	38261662	0	0.0576046	0.219221	0.0821652
chr1	38273261	38274503	0	0.17574	0.0950596	0.160382
chr1	38324913	38326087	0	0.121636	0.0850355	0.103709
chr1	38396838	38398768	0	0.0860389	0.150107	0.0946112
chr1	38455017	38456085	0	0.0970373	0.0786048	0.0841034
chr1	38470974	38471550	1	0.0601727	0.0647406	0.0468546
chr1	38478049	38478838	0	0.152271	0.0804237	0.129156
chr1	38512115	38513162	0	0.0395836	0.0757845	0.0321594
chr1	39324846	39326138	0	0.087985	0.0981085	0.0832932
chr1	39338481	39339374	0	0.115579	0.0640944	0.0912367
chr1	39456507	39457714	0	0.05962	0.0929965	0.0555677
chr1	39491408	39492562	0	0.167255	0.0863998	0.152778
chr1	39874139	39875145	0	0.139592	0.105893	0.145082
chr1	39956742	39957699	0	0.0411557	0.068319	0.0361707
chr1	40041363	40042770	0	0.252006	0.119516	0.258001
chr1	40104906	40105834	0	0.0466079	0.0837689	0.041688
chr1	40156899	40157480	0	0.0353764	0.061577	0.0259577
chr1	40204276	40205057	0	0.0549144	0.0604902	0.0447459
chr1	40254113	40255242	0	0.0597126	0.0897621	0.0551967
chr1	40348457	40349396	0	0.0631582	0.0713215	0.0568038
chr1	40366632	40368211	0	0.0638683	0.127554	0.0701121
chr1	40505450	40506666	0	0.168185	0.111148	0.170669
chr1	40562392	40563452	0	0.0693619	0.0895082	0.0638502
chr1	40626757	40627745	0	0.0731589	0.0760795	0.0643847
chr1	40723082	40725195	0	0.105596	0.17578	0.134883
chr1	40780755	40781499	0	0.0511814	0.061825	0.0405165
chr1	40839095	40840591	1	0.0678579	0.118282	0.0706129
chr1	40915498	40916907	0	0.121373	0.11377	0.121119
chr1	40942728	40943657	0	0.0420001	0.0838418	0.0382869
chr1	40974104	40974775	0	0.0472496	0.0570872	0.035274
chr1	40996815	40997650	0	0.0638745	0.0687399	0.0555825
chr1	41130969	41131774	0	0.053489	0.0748492	0.0470893
chr1	41157044	41158210	0	0.102707	0.128315	0.112492
chr1	41174616	41175136	0	0.0393044	0.112073	0.0536728
chr1	41249120	41250547	0	0.10508	0.160122	0.115625
chr1	41327713	41328515	0	0.0420765	0.0633573	0.0368378
chr1	41444970	41446727	0	0.0875028	0.15215	0.104177
chr1	41706985	41708424	0	0.273077	0.120145	0.277554
chr1	41826589	41827902	0	0.0636875	0.0934466	0.0614798
chr1	42501070	42501943	0	0.091762	0.061351	0.0702686
chr1	42799989	42801370	0	0.252817	0.130566	0.260131
chr1	42921813	42922743	0	0.0472033	0.0661463	0.0394698
chr1	43123617	43124499	0	0.0529108	0.574911	0.253533
chr1	43147702	43148933	1	0.10901	0.261286	0.192785
chr1	43231602	43233316	0	0.153056	0.130686	0.164769
chr1	43282552	43283265	0	0.165491	0.0619122	0.128127
chr1	43311995	43312794	0	0.0522686	0.0868593	0.0479438
chr1	43423442	43424893	1	0.153513	0.133892	0.16242
chr1	43637752	43638542	0	0.0506267	0.0801445	0.0434108
chr1	43823780	43825179	0	0.0727113	0.13566	0.0842082
chr1	43832006	43834237	0	0.0540131	0.283526	0.0935907
chr1	43855095	43855908	0	0.043645	0.0735339	0.0380204
chr1	43996366	43997367	0	0.0357186	0.0849409	0.0329748
chr1	44115395	44116367	0	0.0615758	0.0909244	0.0605809
chr1	44172863	44173797	0	0.0783601	0.0852028	0.0703231
chr1	44411950	44412978	0	0.0949065	0.0895902	0.0877438
chr1	44435347	44435780	0	0.0510452	0.0437455	0.0353888
chr1	44440180	44441168	0	0.0689985	0.0949175	0.0663014
chr1	44444544	44445818	0	0.0680758	0.130311	0.0766097
chr1	44457022	44457918	0	0.058465	0.0891087	0.0546907
chr1	44495335	44497334	0	0.0853961	0.195178	0.11269
chr1	44569152	44569652	0	0.0339888	0.0579856	0.026274
chr1	44678901	44679512	0	0.0421375	0.0597973	0.0326933
chr1	44820557	44821254	0	0.0377038	0.0541097	0.0290006
chr1	45139620	45140495	0	0.0636444	0.0876946	0.0620065
chr1	45204999	45206000	0	0.0747077	0.109104	0.0807986
chr1	45240615	45241753	0	0.110061	0.171704	0.152981
chr1	45265395	45266361	0	0.118576	0.100753	0.119182
chr1	45301577	45301909	0	0.0623552	0.0324185	0.0391541
chr1	45308307	45309232	0	0.0550184	0.0664539	0.045327
chr1	45451374	45452605	0	0.0606019	0.102425	0.0608404
chr1	45476859	45478747	0	0.164177	0.18589	0.196441
chr1	45769125	45770324	0	0.103468	0.122455	0.111433
chr1	45805322	45806750	0	0.13419	0.106835	0.13091
chr1	45956071	45957059	0	0.0532461	0.0660541	0.0429561
chr1	45965116	45966240	0	0.0647648	0.0917909	0.061789
chr1	45986927	45988238	0	0.164128	0.13687	0.184117
chr1	46016082	46017016	0	0.0685119	0.100594	0.0690555
chr1	46048931	46050739	0	0.318775	0.194725	0.38602
chr1	46151775	46154183	0	0.095444	0.23899	0.143439
chr1	46215930	46216667	0	0.0601345	0.0638825	0.0503479
chr1	46268427	46269939	0	0.0521331	0.146079	0.0614083
chr1	46329862	46330111	0	0.0376413	0.0364863	0.0218695
chr1	46598139	46599198	0	0.114024	0.0956852	0.105514
chr1	46663597	46664484	0	0.0679124	0.0767571	0.0590312
chr1	46668806	46669822	0	0.0432338	0.0824556	0.0399608
chr1	46712589	46714246	0	0.0949701	0.124509	0.101408
chr1	46767042	46769500	1	0.065897	0.251196	0.108716
chr1	46805310	46807380	0	0.0378011	0.203886	0.0577279
chr1	46867654	46868116	0	0.10508	0.0745635	0.0858901
chr1	46955077	46955852	0	0.0572873	0.0596162	0.0462145
chr1	47069551	47070233	0	0.292646	0.0607138	0.23871
chr1	47081981	47082814	0	0.0661007	0.0784926	0.0608627
chr1	47133592	47134282	0	0.0771038	0.0574562	0.0611906
chr1	47184453	47185142	0	0.0327371	0.072943	0.027099
chr1	47644790	47645167	0	0.0746653	0.0551398	0.0587738
chr1	47694840	47695165	0	0.145411	0.0448584	0.0984975
chr1	47696757	47698257	1	0.236135	0.156226	0.260505
chr1	47779213	47780246	0	0.13381	0.104189	0.138125
chr1	47799252	47800562	0	0.11348	0.150247	0.132537
chr1	47902178	47904147	0	0.059263	0.191249	0.0749434
chr1	51425356	51426474	0	0.0600525	0.210589	0.102549
chr1	51433720	51435912	1	0.0795668	0.388828	0.186734
chr1	51537180	51538084	0	0.0472475	0.0636443	0.0359198
chr1	51983668	51985256	1	0.0767738	0.107949	0.0772799
chr1	52082518	52083488	0	0.10508	0.0898039	0.0923093
chr1	52194910	52195933	1	0.0830206	0.0876561	0.0763309
chr1	52343911	52345074	1	0.134084	0.0770484	0.115026
chr1	52498404	52499696	0	0.0643508	0.105046	0.0634099
chr1	52520686	52522657	0	0.103764	0.155224	0.119037
chr1	52607386	52608607	0	0.0517159	0.0930927	0.050622
chr1	52830892	52832363	0	0.0979184	0.121517	0.101725
chr1	52869300	52870732	1	0.179999	0.109881	0.174737
chr1	53018021	53019444	0	0.087718	0.131385	0.0928929
chr1	53163610	53164294	0	0.1085	0.0517358	0.0774544
chr1	53191885	53192946	0	0.059468	0.0861379	0.0527754
chr1	53308135	53309909	0	0.0840655	0.153822	0.0972054
chr1	53392650	53393717	0	0.0529724	0.0839189	0.0482343
chr1	53662229	53662965	0	0.110147	0.0587335	0.0824688
chr1	53685800	53686548	0	0.0716069	0.0631079	0.0586385
chr1	53703909	53704614	0	0.0533414	0.0636361	0.0424812
chr1	53791696	53794005	0	0.0889931	0.232558	0.11967
chr1	54303647	54304452	0	0.0990056	0.0607766	0.0770297
chr1	54355191	54355755	0	0.0477175	0.0561396	0.0333932
chr1	54411107	54412380	0	0.083159	0.122559	0.0872139
chr1	54518333	54520312	0	0.101899	0.159665	0.122924
chr1	54665276	54666528	0	0.133947	0.0920684	0.122184
chr1	54871758	54873461	0	0.123698	0.160219	0.150202
chr1	55181088	55181853	0	0.0686583	0.0639723	0.0590231
chr1	55229864	55230622	0	0.0692965	0.0652873	0.058858
chr1	55240637	55241993	0	0.0486197	0.115929	0.0503183
chr1	55679596	55681464	1	0.0870893	0.161762	0.104359
chr1	59011903	59012695	0	0.117306	0.115304	0.11595
chr1	59165415	59166003	0	0.046437	0.0340148	0.0317792
chr1	59247504	59251015	0	0.530144	0.47038	0.703344
chr1	59369323	59369919	0	0.0609545	0.0562665	0.0508492
chr1	59762050	59762985	0	0.0486437	0.0504138	0.0378564
chr1	61542543	61543899	0	0.154486	0.105619	0.159626
chr1	61547724	61549498	0	0.143646	0.171081	0.172975
chr1	62190435	62191392	0	0.102	0.114811	0.101926
chr1	63787815	63789555	0	0.110196	0.153399	0.121286
chr1	63833010	63833829	0	0.110196	0.0606808	0.0835038
chr1	65431547	65432581	0	0.159798	0.0708727	0.128436
chr1	65532188	65533865	0	0.189801	0.123596	0.196829
chr1	65613067	65614970	0	0.0611477	0.152495	0.0736803
chr1	65774770	65776096	0	0.0746688	0.114893	0.0756081
chr1	65885618	65886717	1	0.244192	0.0937008	0.22412
chr1	65990739	65992123	0	0.0677748	0.123793	0.0713811
chr1	67395659	67396575	1	0.0508441	0.0907463	0.0468217
chr1	67518804	67520251	0	0.117075	0.093659	0.104456
chr1	67895983	67896911	1	0.115048	0.0825674	0.100827
chr1	68150554	68151115	1	0.140603	0.0644602	0.113257
chr1	68151967	68152615	0	0.120346	0.0780937	0.107023
chr1	70032776	70034599	0	0.110196	0.215212	0.137405
chr1	70670923	70671784	1	0.178998	0.106799	0.186411
chr1	70686853	70687614	0	0.0599749	0.134364	0.0808998
chr1	70819650	70820817	0	0.177269	0.114775	0.181855
chr1	70876380	70877317	0	0.0599749	0.102668	0.0616358
chr1	71512249	71513717	1	0.261321	0.110977	0.26697
chr1	71546240	71547575	0	0.0942047	0.102627	0.0920024
chr1	75198634	75199614	0	0.102	0.145515	0.109418
chr1	76189678	76190582	0	0.309714	0.152019	0.352553
chr1	76250080	76250574	0	0.0416009	0.0599604	0.0354367
chr1	76251693	76252085	1	0.0661249	0.130473	0.0967089
chr1	78148042	78149394	0	0.115085	0.1195	0.117032
chr1	78224796	78225751	0	0.118321	0.0802647	0.0980837
chr1	78353833	78354934	0	0.0455951	0.0780476	0.0412021
chr1	78443903	78445368	1	0.140702	0.603926	0.436594
chr1	78469728	78470658	1	0.272858	0.349422	0.471005
chr1	84464278	84465275	0	0.0599749	0.0769006	0.0514653
chr1	84536920	84537268	0	0.0599749	0.0682614	0.0488067
chr1	84543148	84544510	0	0.178998	0.132179	0.186234
chr1	84944761	84945559	0	0.0591965	0.0988937	0.0608002
chr1	84971500	84972576	0	0.178303	0.127271	0.19073
chr1	85039590	85040407	0	0.178761	0.0732895	0.151264
chr1	85086353	85086963	0	0.0492906	0.0568826	0.0380451
chr1	85155592	85156586	1	0.152235	0.0953812	0.143834
chr1	85410378	85410979	0	0.0453213	0.0557991	0.0346321
chr1	85666152	85667726	0	0.114776	0.13195	0.120947
chr1	85724721	85725620	0	0.114622	0.0789194	0.0936512
chr1	85741852	85742640	0	0.164924	0.0672198	0.137479
chr1	86046275	86047229	0	0.16363	0.0932822	0.150444
chr1	86173753	86174848	0	0.0502482	0.0928823	0.0476019
chr1	87170050	87171095	0	0.177269	0.0904593	0.160049
chr1	87379675	87380907	1	0.178998	0.115487	0.175185
chr1	87797120	87797453	0	0.0900692	0.0586776	0.0659032
chr1	89149594	89150839	0	0.0547532	0.119918	0.0599385
chr1	89356897	89357863	0	0.112154	0.0808807	0.100143
chr1	89458039	89458942	0	0.187654	0.0820995	0.164636
chr1	89566127	89566327	0	0.0462481	0.0286312	0.0275831
chr1	89989546	89991044	1	0.146224	0.180191	0.179338
chr1	90098082	90099499	0	0.257183	0.130025	0.260046
chr1	90286294	90287922	1	0.16811	0.180474	0.199827
chr1	90289220	90289460	0	0.106691	0.0505139	0.0743277
chr1	90460252	90461219	0	0.179435	0.0930097	0.162938
chr1	91869644	91870507	0	0.257183	0.0756849	0.220833
chr1	91965518	91967073	0	0.0900692	0.159013	0.105716
chr1	92350866	92352029	0	0.0870893	0.117141	0.0879427
chr1	92764154	92765103	0	0.0487249	0.0721181	0.0427985
chr1	93296984	93298115	0	0.223406	0.0993428	0.212666
chr1	93317857	93318057	0	0.0431849	0.022501	0.0231975
chr1	93425992	93427601	0	0.0887937	0.1527	0.103569
chr1	93544516	93546236	0	0.0951854	0.185445	0.121661
chr1	93645173	93646485	1	0.0943488	0.109314	0.0993763
chr1	93810954	93812179	1	0.0838416	0.0818782	0.0754789
chr1	94311805	94313779	0	0.0980399	0.179696	0.122698
chr1	94344058	94344963	0	0.0698816	0.0791964	0.0632402
chr1	94374359	94375458	0	0.0442363	0.113942	0.0485102
chr1	95538061	95538873	0	0.221051	0.0675879	0.183109
chr1	95582341	95583537	0	0.0508145	0.0946012	0.0476393
chr1	95699342	95700372	0	0.141145	0.0860881	0.128214
chr1	100231615	100232343	1	0.05257	0.0615155	0.0443359
chr1	100315022	100316231	0	0.0451224	0.0925038	0.0434255
chr1	100434930	100436116	0	0.0735472	0.0931909	0.0699496
chr1	100503433	100504484	0	0.25766	0.10321	0.241672
chr1	100598112	100599042	0	0.0766601	0.0631952	0.0614523
chr1	100715023	100715689	0	0.103041	0.0590385	0.0767072
chr1	100731184	100732226	0	0.0610405	0.0924359	0.0576083
chr1	100816749	100818936	1	0.109899	0.311084	0.186719
chr1	100828418	100828806	1	0.150251	0.0672107	0.136019
chr1	109102378	109104633	0	0.0414349	0.157401	0.0527361
chr1	109234346	109236262	0	0.0636706	0.157558	0.0803981
chr1	109288967	109290179	0	0.0988618	0.106723	0.0982581
chr1	109419332	109420062	0	0.0598275	0.061278	0.0499505
chr1	109505688	109506289	0	0.0568335	0.056508	0.0423781
chr1	109583664	109585141	0	0.0600815	0.116773	0.0620754
chr1	109618323	109618919	0	0.0600815	0.0526258	0.0458167
chr1	109631883	109634134	0	0.104244	0.249984	0.154824
chr1	109642538	109643428	0	0.154812	0.0966088	0.14997
chr1	109677074	109677427	0	0.0403079	0.0397072	0.0281333
chr1	109756175	109757696	0	0.0864976	0.112503	0.0873932
chr1	109791387	109792898	0	0.0533498	0.0977712	0.0516408
chr1	109825430	109826403	0	0.0752173	0.0831255	0.0646319
chr1	109940046	109940948	1	0.0745766	0.0796699	0.0654269
chr1	109968549	109969544	0	0.130025	0.081515	0.113209
chr1	110026071	110027866	0	0.124255	0.160406	0.144367
chr1	110036458	110037064	0	0.0622403	0.0617717	0.0524805
chr1	110051491	110053017	0	0.0409341	0.111712	0.0433063
chr1	110088979	110089226	0	0.0579426	0.0298114	0.0346674
chr1	110090727	110091762	0	0.198883	0.0804221	0.175354
chr1	110162094	110163836	0	0.0717822	0.152477	0.0887076
chr1	110182874	110183345	0	0.042538	0.0579843	0.0356646
chr1	110185960	110186305	0	0.0443093	0.0727551	0.0357975
chr1	110198337	110199250	0	0.0550905	0.0961903	0.0534225
chr1	110210389	110210842	0	0.0541413	0.0552444	0.0396294
chr1	110282457	110283632	0	0.102	0.134224	0.106752
chr1	110452931	110453971	0	0.0690043	0.112468	0.0701214
chr1	110527003	110528041	0	0.156431	0.10088	0.149384
chr1	110576990	110577989	0	0.092058	0.0727519	0.0785208
chr1	110752579	110753959	0	0.0446037	0.103711	0.0464214
chr1	110880443	110882585	1	0.109446	0.211771	0.145846
chr1	110949904	110950751	0	0.0586373	0.0745126	0.0512431
chr1	111505870	111506976	0	0.0954598	0.111681	0.0970652
chr1	111991214	111992416	0	0.0972459	0.100408	0.0926709
chr1	112162143	112163159	0	0.169377	0.0900126	0.15208
chr1	112281411	112283101	0	0.0458331	0.137233	0.0536099
chr1	112297678	112299025	0	0.181888	0.108075	0.174667
chr1	113008653	113009108	0	0.041614	0.0410155	0.0278229
chr1	113161252	113163069	0	0.122403	0.136499	0.1351
chr1	113216967	113218184	0	0.0795878	0.0904908	0.0718737
chr1	113249604	113250242	0	0.0669026	0.0444174	0.047143
chr1	113257523	113259199	0	0.153927	0.143852	0.168944
chr1	113497931	113499315	1	0.278138	0.118884	0.285606
chr1	113615203	113616448	0	0.0693403	0.0990163	0.0684442
chr1	113932550	113933766	0	0.102	0.18009	0.120438
chr1	114301450	114302732	0	0.172935	0.112314	0.167658
chr1	114354156	114355354	0	0.108342	0.0965152	0.0989676
chr1	114447200	114448287	0	0.139647	0.135864	0.159442
chr1	114471788	114473001	0	0.205482	0.145062	0.227511
chr1	114888701	114889519	0	0.177269	0.12764	0.190584
chr1	115052815	115054440	0	0.20754	0.135271	0.220874
chr1	115123933	115124578	0	0.0639031	0.0593898	0.0480109
chr1	115258888	115259854	0	0.0495913	0.122014	0.0596215
chr1	115299939	115300935	0	0.163142	0.100166	0.163146
chr1	115322958	115323585	0	0.0495913	0.10337	0.058157
chr1	116183755	116185668	0	0.102	0.185931	0.124959
chr1	116710201	116711336	0	0.102	0.116853	0.105277
chr1	116915352	116916903	0	0.0935352	0.13392	0.101329
chr1	117112525	117113922	1	0.0893479	0.0957364	0.0816569
chr1	117210011	117210754	0	0.0720669	0.0587744	0.0574664
chr1	117452359	117454171	0	0.117075	0.139168	0.126818
chr1	117602029	117603598	0	0.154482	0.143832	0.168407
chr1	117663985	117665037	0	0.0764974	0.0821653	0.0679354
chr1	117909251	117910178	1	0.0579469	0.0915066	0.0543205
chr1	118148101	118149420	0	0.365091	0.123794	0.367809
chr1	118471493	118472757	0	0.0699056	0.0953138	0.0655495
chr1	118727429	118728423	0	0.0434344	0.0664579	0.0353771
chr1	119682787	119683549	0	0.110196	0.105182	0.101907
chr1	120190285	120191312	0	0.180168	0.0792032	0.157054
chr1	120254382	120255592	0	0.177269	0.0990979	0.167314
chr1	144519894	144521317	0	0.0460505	0.119974	0.0524615
chr1	144539774	144540489	0	0.0410602	0.0470645	0.030871
chr1	145038663	145040193	0	0.0837218	0.119937	0.0823941
chr1	145047432	145048289	0	0.0365359	0.0951139	0.0340994
chr1	145208649	145210137	0	0.0435679	0.111153	0.0471346
chr1	145382237	145383405	0	0.246251	0.106835	0.240091
chr1	145395420	145396967	0	0.0712972	0.231818	0.117423
chr1	145438106	145438564	1	0.107253	0.0596161	0.081437
chr1	145470197	145470759	0	0.120779	0.0590955	0.0880355
chr1	145476838	145477571	0	0.0605008	0.0729757	0.0525112
chr1	145507315	145508022	0	0.131324	0.0739868	0.109933
chr1	145515338	145516880	0	0.0988636	0.143736	0.108149
chr1	145574983	145576731	0	0.0755947	0.147049	0.0838357
chr1	145588620	145589614	0	0.0597713	0.0716168	0.0514286
chr1	145610241	145611364	0	0.0558856	0.0857463	0.0516685
chr1	146555715	146556716	0	0.301789	0.10015	0.300298
chr1	146643667	146644493	0	0.0619211	0.10553	0.0696554
chr1	146696731	146697143	0	0.0619211	0.037015	0.0403065
chr1	146714067	146715294	1	0.0839549	0.173386	0.109338
chr1	147071108	147072235	0	0.102	0.0851911	0.0906098
chr1	147806183	147807314	0	0.178251	0.124633	0.195723
chr1	148176221	148176551	0	0.0424719	0.0365678	0.0282352
chr1	149297697	149298981	0	0.0463468	0.0962243	0.0495131
chr1	149856574	149857382	0	0.0794123	0.0655936	0.0632173
chr1	149858217	149858461	1	0.0768842	0.0343952	0.0501597
chr1	149859493	149860229	0	0.130097	0.0691406	0.108393
chr1	149899366	149900340	0	0.0604048	0.0732851	0.0544524
chr1	149908286	149909011	0	0.0436272	0.0717329	0.0392243
chr1	149981679	149982936	0	0.0572873	0.0988023	0.0559955
chr1	150038995	150039980	0	0.0673135	0.102199	0.0676093
chr1	150121827	150123111	0	0.0730933	0.11029	0.0733647
chr1	150206822	150209009	0	0.173434	0.219859	0.221227
chr1	150240817	150241720	0	0.0571458	0.0768746	0.0498075
chr1	150266050	150266587	0	0.06841	0.0563767	0.0529653
chr1	150293744	150294412	0	0.0488891	0.0685671	0.0408399
chr1	150336026	150337269	0	0.0916533	0.124801	0.096787
chr1	150459562	150460060	0	0.0855238	0.062996	0.0652799
chr1	150487671	150488413	0	0.0550595	0.0894442	0.0497567
chr1	150521349	150521978	1	0.102301	0.0557235	0.0765687
chr1	150551333	150552468	1	0.156436	0.105113	0.153875
chr1	150601493	150603165	0	0.0766876	0.146558	0.0849189
chr1	150669515	150670005	0	0.0606173	0.0447636	0.0430268
chr1	150848384	150849479	0	0.06463	0.0751947	0.0567516
chr1	150898544	150899247	0	0.071493	0.0673345	0.0606621
chr1	150946570	150947803	1	0.0664477	0.0964117	0.0623856
chr1	150980677	150981647	1	0.0979433	0.0897966	0.0880184
chr1	151020090	151021338	0	0.0642463	0.117783	0.0671331
chr1	151031776	151032944	1	0.0831027	0.0976736	0.0792217
chr1	151041878	151043850	0	0.104438	0.20109	0.148614
chr1	151118828	151119621	0	0.050602	0.0522414	0.0376949
chr1	151137642	151139073	0	0.086578	0.0996134	0.0832196
chr1	151162207	151162896	0	0.0681552	0.0540582	0.0522816
chr1	151170718	151171553	0	0.0425685	0.0921608	0.0387387
chr1	151226965	151227592	0	0.0511997	0.053751	0.0384701
chr1	151253624	151255975	0	0.204396	0.220361	0.260845
chr1	151298652	151300393	0	0.0618644	0.127337	0.0678539
chr1	151319260	151320061	0	0.0568507	0.0697633	0.0455946
chr1	151342424	151343398	0	0.0368882	0.104595	0.0366435
chr1	151371801	151372703	0	0.0551071	0.0703165	0.0472103
chr1	151430913	151432347	0	0.081886	0.110858	0.0829516
chr1	151512158	151513748	0	0.0646368	0.126755	0.0677956
chr1	151584229	151586219	0	0.117075	0.210771	0.154923
chr1	151735452	151736606	0	0.0408968	0.0741914	0.0361879
chr1	151881781	151882438	1	0.0802891	0.0643646	0.0618858
chr1	152008969	152009668	0	0.0355979	0.0699977	0.0308098
chr1	153605925	153607097	0	0.07456	0.0979156	0.0689519
chr1	153630952	153631575	0	0.0589667	0.0655206	0.0483143
chr1	153643135	153643927	0	0.0611929	0.0715935	0.0544596
chr1	153700084	153701359	0	0.0538373	0.101888	0.0535794
chr1	153747638	153748780	0	0.0382675	0.0998611	0.0376051
chr1	153755811	153756449	0	0.0781498	0.0571256	0.0602799
chr1	153894756	153895863	0	0.0794835	0.0959922	0.0738599
chr1	153917627	153919392	0	0.0647666	0.170989	0.0785288
chr1	153930375	153931371	0	0.0486593	0.0897207	0.0466039
chr1	153935750	153936670	0	0.0585144	0.0788019	0.0495361
chr1	153939705	153940447	0	0.0594883	0.0703067	0.0503786
chr1	153949446	153950524	0	0.0584222	0.0895227	0.0545059
chr1	153957831	153959532	0	0.0526012	0.140832	0.0558929
chr1	153962956	153963580	0	0.271443	0.0710673	0.231736
chr1	154154762	154156019	1	0.0563864	0.119401	0.0608707
chr1	154192922	154194171	1	0.15452	0.10053	0.166137
chr1	154244638	154245353	0	0.0458791	0.0609047	0.0361714
chr1	154530737	154532241	0	0.0636692	0.142333	0.0703665
chr1	154580356	154582000	0	0.0438032	0.125647	0.0499825
chr1	154599475	154600583	0	0.0468877	0.0860852	0.0418752
chr1	154908936	154910164	0	0.0735772	0.0873529	0.0653357
chr1	154927711	154929002	0	0.0568563	0.095544	0.0540095
chr1	154933786	154934981	0	0.0864797	0.113239	0.0888578
chr1	154946155	154947603	1	0.108053	0.139276	0.119691
chr1	154955452	154956317	0	0.121389	0.0773177	0.103316
chr1	154971628	154975137	1	0.0993761	0.400807	0.187015
chr1	154976497	154976757	0	0.0785149	0.0327455	0.0499126
chr1	155022950	155023973	0	0.113453	0.0798252	0.0966407
chr1	155035216	155036811	0	0.049987	0.103057	0.0502903
chr1	155051117	155053477	0	0.0492609	0.169361	0.0619546
chr1	155098684	155100466	0	0.0427607	0.171395	0.0560379
chr1	155107526	155108941	1	0.0677567	0.100397	0.0658338
chr1	155112513	155113202	0	0.0475391	0.0583435	0.0341747
chr1	155145210	155146992	0	0.0767234	0.133684	0.0851957
chr1	155162688	155164937	0	0.225528	0.178307	0.262059
chr1	155178313	155179165	0	0.0697685	0.0770255	0.0608706
chr1	155196383	155197816	0	0.0826467	0.120943	0.0842247
chr1	155210912	155211164	0	0.0533008	0.0287739	0.0311438
chr1	155214272	155215021	0	0.0672648	0.0611958	0.0529657
chr1	155225010	155225714	0	0.0603828	0.0618155	0.0470902
chr1	155231713	155232467	0	0.0601177	0.0572658	0.0472573
chr1	155242879	155243546	0	0.0613412	0.0612124	0.0475154
chr1	155246921	155248438	0	0.0412953	0.120081	0.0458343
chr1	155278315	155279530	0	0.0707633	0.107474	0.0706246
chr1	155292700	155295233	0	0.116971	0.230261	0.158203
chr1	155531637	155533183	1	0.138553	0.104334	0.137691
chr1	155579506	155580552	0	0.0340509	0.071071	0.0297265
chr1	155657551	155659051	1	0.0938043	0.136886	0.103741
chr1	155715155	155716270	0	0.0329932	0.082574	0.0303642
chr1	155826821	155827210	0	0.0405315	0.0389123	0.027388
chr1	155829053	155830579	0	0.053531	0.0986057	0.0514364
chr1	155879846	155881619	0	0.0573504	0.142254	0.0626005
chr1	155903493	155904792	0	0.156189	0.101872	0.149554
chr1	155945894	155946639	0	0.0422052	0.0576487	0.0309038
chr1	155947750	155949056	1	0.0718396	0.0987413	0.0683653
chr1	155990234	155990954	0	0.043501	0.0585221	0.034158
chr1	155995712	155996085	0	0.0912947	0.0288099	0.0611667
chr1	156022712	156024972	0	0.222609	0.187821	0.266012
chr1	156051387	156052986	0	0.0682211	0.105333	0.0669285
chr1	156083907	156086203	1	0.0593708	0.207046	0.0846172
chr1	156115816	156116345	0	0.0376094	0.0581678	0.028957
chr1	156163538	156164049	0	0.0402706	0.0543231	0.0317483
chr1	156182569	156183192	0	0.0582219	0.0615128	0.0460959
chr1	156251092	156252902	0	0.135817	0.146862	0.150262
chr1	156264816	156265594	0	0.0428385	0.0620685	0.0356335
chr1	156307588	156308723	0	0.111746	0.0925351	0.104828
chr1	156389770	156390000	0	0.0437769	0.03293	0.0272217
chr1	156470448	156471357	0	0.0675745	0.0826942	0.0607938
chr1	156541333	156542583	0	0.0525702	0.0991272	0.0508904
chr1	156561350	156562005	0	0.0751472	0.0611977	0.0614749
chr1	156570939	156571542	0	0.0366671	0.0523158	0.0269174
chr1	156572482	156572801	0	0.0371059	0.0473463	0.0250374
chr1	156675450	156676771	0	0.0479521	0.101068	0.0462436
chr1	156698121	156698993	0	0.0929865	0.090932	0.0848472
chr1	156710740	156711557	0	0.0646596	0.0948364	0.062359
chr1	156721196	156721832	1	0.0681361	0.0614167	0.0548047
chr1	156736539	156737886	1	0.0830223	0.126658	0.0878178
chr1	156828801	156830762	0	0.0511013	0.178426	0.0633024
chr1	156862086	156862419	0	0.0288254	0.0466344	0.0194256
chr1	156897368	156897914	0	0.031917	0.0496914	0.0237602
chr1	157015226	157016148	0	0.173303	0.0651604	0.139427
chr1	157107411	157108683	0	0.173303	0.122861	0.17695
chr1	157124825	157126155	0	0.102	0.145681	0.121344
chr1	159750324	159751439	0	0.0597344	0.0833077	0.0588587
chr1	159893080	159895520	0	0.319815	0.225273	0.386795
chr1	159899376	159899665	0	0.0410385	0.0400243	0.0242611
chr1	160000976	160002484	0	0.0449916	0.0911269	0.0468965
chr1	160068287	160069051	0	0.0568131	0.055307	0.039748
chr1	160174947	160176389	0	0.0700587	0.101777	0.0698504
chr1	160231444	160232915	0	0.120926	0.112302	0.121479
chr1	160254456	160255157	0	0.0427396	0.0484391	0.0304174
chr1	160312909	160313559	0	0.13301	0.0699245	0.106904
chr1	160990416	160991550	0	0.0825125	0.0789508	0.0714084
chr1	161014853	161016159	0	0.111971	0.0985849	0.107466
chr1	161087312	161089768	0	0.137454	0.249461	0.199434
chr1	161102020	161103090	0	0.122424	0.0937079	0.114589
chr1	161123177	161124128	0	0.106759	0.0732961	0.0910918
chr1	161128859	161129778	0	0.0601327	0.0795264	0.0545051
chr1	161135658	161136935	0	0.108752	0.125415	0.116283
chr1	161146493	161147757	0	0.179024	0.110486	0.17161
chr1	161171847	161172504	0	0.130558	0.0601026	0.0975355
chr1	161195400	161197647	0	0.130557	0.213373	0.168279
chr1	161283977	161284818	0	0.104061	0.0644563	0.0831132
chr1	161359445	161360261	0	0.118043	0.0702778	0.0991283
chr1	161368799	161369975	0	0.14071	0.100549	0.134095
chr1	161391684	161392118	0	0.0465347	0.0469462	0.0346787
chr1	161474953	161475375	1	0.0402578	0.0510254	0.0299146
chr1	161493346	161494298	0	0.10508	0.0832299	0.0899149
chr1	161500439	161501194	0	0.16291	0.0663928	0.129386
chr1	161509672	161510311	1	0.0642878	0.0598186	0.0521606
chr1	161581736	161582725	0	0.082574	0.0900101	0.0729933
chr1	161696277	161697409	0	0.15188	0.108508	0.153235
chr1	161719319	161720350	0	0.107044	0.0941132	0.102059
chr1	161735190	161736563	0	0.0674619	0.12322	0.0733675
chr1	162467432	162468129	0	0.0940888	0.0680317	0.0816279
chr1	162530767	162532020	0	0.365056	0.132076	0.37736
chr1	165362170	165362715	0	0.102	0.0631196	0.0787298
chr1	165570967	165571167	0	0.0532736	0.0306917	0.0298057
chr1	165599678	165601395	0	0.10685	0.140212	0.11808
chr1	165615289	165615554	0	0.0453812	0.0259019	0.0256918
chr1	165667132	165668098	0	0.0817187	0.0765591	0.0691789
chr1	165737786	165738625	0	0.0558166	0.0924865	0.05989
chr1	165796601	165798443	0	0.362776	0.216848	0.433244
chr1	166808339	166810172	0	0.0592425	0.209329	0.0792353
chr1	166844936	166845879	0	0.0605534	0.060889	0.0503415
chr1	167189190	167191393	1	0.134634	0.192108	0.167615
chr1	167522476	167523409	1	0.0812855	0.0681374	0.063643
chr1	167599221	167599651	1	0.0921526	0.0550761	0.0641044
chr1	167690861	167691906	0	0.0558296	0.0689303	0.0471406
chr1	167905037	167906891	1	0.140343	0.184629	0.175249
chr1	168147847	168149262	0	0.0604787	0.117876	0.0646329
chr1	168194845	168195889	0	0.0504385	0.0715181	0.0431609
chr1	169336765	169337888	0	0.0599607	0.1222	0.0619058
chr1	169454750	169455662	0	0.180168	0.0970435	0.169023
chr1	169763717	169764770	0	0.175179	0.0861884	0.154539
chr1	169862416	169863621	0	0.173303	0.0974504	0.163202
chr1	170500832	170501707	0	0.0599607	0.0674729	0.0497799
chr1	171454376	171455531	0	0.150822	0.0973229	0.143689
chr1	171710493	171711990	0	0.25546	0.116619	0.251563
chr1	171750218	171751225	0	0.061248	0.0709751	0.052486
chr1	172412766	172413448	0	0.0532181	0.0506601	0.0400109
chr1	172501471	172502706	0	0.252874	0.115316	0.252709
chr1	173445924	173446994	1	0.0852428	0.115247	0.0896321
chr1	173683887	173684657	0	0.0539321	0.0674545	0.0440848
chr1	173793176	173794267	0	0.12907	0.142239	0.153618
chr1	173837032	173838029	1	0.195272	0.132283	0.218304
chr1	174046711	174047165	0	0.0423868	0.0378388	0.0281462
chr1	174128233	174129656	1	0.134511	0.112156	0.136095
chr1	174846334	174846820	0	0.0666703	0.0418069	0.0462938
chr1	174967727	174969605	1	0.178118	0.195371	0.221074
chr1	174992064	174992911	0	0.0629874	0.0831055	0.0625912
chr1	175161413	175162617	0	0.0399939	0.0948829	0.0377895
chr1	178511342	178512359	0	0.10508	0.0669064	0.0831599
chr1	178693984	178695672	0	0.102	0.138657	0.110009
chr1	178994729	178995766	1	0.24489	0.102351	0.241909
chr1	179050715	179052323	0	0.0954252	0.141514	0.106629
chr1	179198081	179199228	0	0.180168	0.0824262	0.159987
chr1	179261547	179263347	0	0.175179	0.155438	0.200945
chr1	179334718	179335263	0	0.0443957	0.0431873	0.0300257
chr1	179846833	179847160	0	0.231246	0.0461802	0.156141
chr1	179851172	179852485	0	0.0432308	0.160284	0.055271
chr1	179923518	179924496	0	0.133237	0.117468	0.133471
chr1	180123494	180124530	0	0.0950284	0.138406	0.100086
chr1	180198393	180199832	0	0.117075	0.177634	0.141729
chr1	180471202	180472514	0	0.113955	0.0909421	0.106121
chr1	180502668	180503777	0	0.054256	0.0956375	0.0516827
chr1	180600882	180601908	0	0.0616889	0.0800955	0.058988
chr1	180991105	180992481	0	0.0638935	0.119897	0.0716382
chr1	181002284	181003221	0	0.0587604	0.0748245	0.0534502
chr1	181056663	181059517	0	0.370251	0.377772	0.539359
chr1	182360170	182361609	0	0.452194	0.127332	0.463188
chr1	182557955	182558558	0	0.0498581	0.0431545	0.0361833
chr1	182573414	182573813	0	0.205282	0.0419954	0.141172
chr1	182808154	182809306	0	0.068307	0.0735336	0.0624948
chr1	183439296	183442300	1	0.0422563	0.27554	0.0648324
chr1	183604262	183605465	0	0.102	0.126619	0.105517
chr1	184005375	184006938	0	0.107874	0.202728	0.14597
chr1	184020089	184021350	0	0.29819	0.133836	0.310888
chr1	184723310	184724469	0	0.0634033	0.162412	0.0752327
chr1	184942558	184943817	0	0.0708664	0.080244	0.0618623
chr1	185014245	185015539	0	0.0484771	0.113274	0.0529999
chr1	185125645	185126747	1	0.283041	0.0843573	0.253504
chr1	185285272	185287293	1	0.0730102	0.152167	0.0823085
chr1	186344177	186345142	0	0.257183	0.122924	0.254058
chr1	192777549	192778486	0	0.0889609	0.0844204	0.0872228
chr1	193027771	193029320	1	0.275858	0.182716	0.321532
chr1	193073627	193074920	0	0.114809	0.142408	0.130749
chr1	193090674	193091654	1	0.136898	0.125162	0.138636
chr1	194828184	194828816	0	0.110196	0.430556	0.33663
chr1	197115261	197116251	0	0.102	0.0930873	0.0935055
chr1	197170091	197170850	1	0.117075	0.0772581	0.0980113
chr1	197743809	197744870	0	0.257183	0.0864745	0.226219
chr1	197871433	197872335	0	0.0942047	0.078817	0.0779735
chr1	198125352	198126939	0	0.059067	0.155013	0.064595
chr1	198128071	198128452	0	0.173303	0.0480052	0.125478
chr1	200589483	200590168	0	0.147513	0.0693579	0.124658
chr1	200638405	200639743	0	0.208239	0.134105	0.226729
chr1	200707739	200709174	0	0.0484236	0.110248	0.0528987
chr1	200992551	200993075	0	0.0896268	0.0559628	0.0620768
chr1	201122912	201124226	0	0.0737409	0.118366	0.0755927
chr1	201139788	201140775	0	0.0533556	0.0827476	0.0468092
chr1	201450942	201451565	0	0.0605256	0.043824	0.0404051
chr1	201617123	201619835	0	0.16901	0.295407	0.254588
chr1	201798038	201798871	0	0.0747696	0.0773295	0.0620014
chr1	201857642	201858865	0	0.0472659	0.098947	0.0477938
chr1	201915503	201916069	0	0.0640421	0.0729842	0.0600659
chr1	201924290	201925043	0	0.181894	0.0808242	0.161033
chr1	201951412	201952627	0	0.161498	0.0954503	0.149858
chr1	202112669	202114335	0	0.114141	0.12547	0.121316
chr1	202310739	202311391	0	0.110196	0.0455282	0.0737961
chr1	202776447	202777787	0	0.0898261	0.109415	0.0884843
chr1	202779730	202780321	1	0.0410093	0.0560997	0.0308253
chr1	202829956	202830980	0	0.0764423	0.0900475	0.0669256
chr1	202857549	202858526	0	0.13104	0.0766475	0.108622
chr1	202895908	202896714	0	0.111575	0.070973	0.0914565
chr1	202926858	202928078	0	0.0849597	0.127047	0.0908549
chr1	202935881	202936709	0	0.0772289	0.0700211	0.0632474
chr1	202976232	202976956	0	0.135636	0.0640142	0.107363
chr1	202995355	202996040	0	0.0766434	0.0636398	0.0622665
chr1	203274247	203275838	0	0.103276	0.163572	0.133787
chr1	203594875	203596271	0	0.06	0.110861	0.0597974
chr1	203764495	203765336	0	0.0588147	0.0900526	0.0532368
chr1	203830431	203831248	0	0.102763	0.0839297	0.0920851
chr1	204380396	204381360	1	0.176143	0.0798831	0.155575
chr1	204485102	204485924	0	0.0624542	0.0909744	0.0617157
chr1	204776033	204777501	0	0.246873	0.110225	0.248209
chr1	205090774	205092143	0	0.172026	0.118693	0.175286
chr1	205179885	205181048	0	0.157727	0.104194	0.152528
chr1	205196817	205197393	0	0.0859107	0.053842	0.0629399
chr1	205198593	205199613	0	0.112576	0.0872046	0.09919
chr1	205418799	205419800	0	0.244108	0.125762	0.245633
chr1	205560814	205561488	0	0.0757603	0.0646208	0.0632914
chr1	205600167	205601491	0	0.2421	0.10732	0.238663
chr1	205647534	205649806	0	0.0537582	0.196543	0.0753373
chr1	205718211	205719664	0	0.17848	0.11754	0.182049
chr1	205743471	205744931	0	0.0499734	0.10201	0.0503118
chr1	205780769	205782883	0	0.0774287	0.176147	0.0997633
chr1	206643695	206644592	0	0.102	0.0910375	0.0907952
chr1	206680689	206681169	0	0.088015	0.0556684	0.0627863
chr1	206785437	206786170	0	0.171656	0.0587781	0.127745
chr1	206807790	206809562	0	0.162972	0.150853	0.180661
chr1	206858010	206859637	0	0.181918	0.150958	0.202158
chr1	207224051	207224531	0	0.0939086	0.0611139	0.0740004
chr1	207226213	207226848	1	0.143223	0.0826065	0.124426
chr1	207494371	207495227	0	0.123294	0.113799	0.12475
chr1	207627459	207628237	0	0.110196	0.0816095	0.0925522
chr1	207818098	207818782	1	0.0833712	0.0768769	0.072607
chr1	207924923	207926283	1	0.0739968	0.104844	0.0766677
chr1	209957572	209958243	0	0.0785726	0.0782909	0.0669939
chr1	209979222	209979939	0	0.0508959	0.0713504	0.042183
chr1	210001044	210001711	0	0.0608506	0.0669806	0.0544021
chr1	211307033	211307816	0	0.0509377	0.0703584	0.0421411
chr1	211421386	211421634	0	0.0419112	0.0240202	0.0249776
chr1	211431688	211434435	0	0.154067	0.265489	0.23676
chr1	211499653	211500851	0	0.0495341	0.107056	0.0496985
chr1	211555883	211556698	0	0.0625561	0.0680109	0.0520911
chr1	211751086	211753132	0	0.191813	0.18834	0.235959
chr1	211848534	211849491	0	0.0430612	0.0793158	0.0395628
chr1	212002753	212004383	0	0.0569529	0.15292	0.0633383
chr1	212208119	212209199	1	0.0940553	0.0792393	0.082716
chr1	212457967	212459593	1	0.0988535	0.150134	0.111082
chr1	212587503	212589140	0	0.0566026	0.121048	0.0609734
chr1	212605757	212607151	0	0.075488	0.107852	0.0786293
chr1	212739870	212740785	0	0.0500247	0.0783604	0.0449192
chr1	212769236	212769500	0	0.0605298	0.0614087	0.0517504
chr1	212781394	212782934	0	0.38855	0.150846	0.442605
chr1	212872359	212873441	0	0.0447295	0.0723407	0.0404092
chr1	212964767	212965722	1	0.0697346	0.0855464	0.0633591
chr1	213030973	213032255	0	0.0612708	0.106887	0.0626182
chr1	213188484	213189329	0	0.0697056	0.0648553	0.0598731
chr1	213224232	213225202	1	0.039805	0.0848761	0.0361616
chr1	214453832	214455047	0	0.102	0.0857136	0.0902544
chr1	214776158	214777719	0	0.117075	0.117665	0.117855
chr1	219346998	219347672	0	0.283055	0.0901622	0.262235
chr1	220219292	220220173	0	0.258827	0.0823205	0.232875
chr1	220263047	220263788	0	0.0547374	0.0681923	0.0470544
chr1	220267235	220268024	0	0.0527441	0.0873748	0.0527059
chr1	221052438	221053777	0	0.10508	0.120689	0.104524
chr1	221915320	221916842	0	0.211215	0.116859	0.213174
chr1	222763082	222763633	0	0.125664	0.0446655	0.0816699
chr1	222790890	222792533	0	0.100508	0.144515	0.106816
chr1	222817044	222818013	0	0.117171	0.09235	0.10886
chr1	222884786	222886971	0	0.184135	0.222851	0.234105
chr1	223302673	223303030	0	0.0656579	0.035941	0.0476071
chr1	223316213	223317512	0	0.273077	0.146696	0.299285
chr1	223899947	223901025	0	0.083642	0.10103	0.0817752
chr1	224033023	224034223	0	0.220546	0.101731	0.211539
chr1	224180150	224180876	0	0.0446215	0.0989735	0.0430758
chr1	224301584	224302554	0	0.0767588	0.0900948	0.0700525
chr1	224370530	224371676	0	0.112063	0.10242	0.10676
chr1	224517490	224518363	0	0.0815136	0.0739807	0.067812
chr1	224544321	224545345	0	0.0960152	0.0893641	0.087593
chr1	224621745	224623277	1	0.0742897	0.141169	0.0829741
chr1	225615248	225616631	0	0.0584008	0.116163	0.0609969
chr1	225965184	225966124	0	0.144383	0.0972927	0.135626
chr1	225997595	225998198	0	0.0426364	0.0633114	0.0357674
chr1	226069258	226070972	0	0.0898038	0.163047	0.104106
chr1	226111692	226112348	0	0.0560562	0.0671696	0.0442611
chr1	226186913	226187727	1	0.168555	0.0716275	0.138863
chr1	226249448	226251369	1	0.164029	0.161564	0.200003
chr1	226270517	226271786	0	0.0751969	0.0932722	0.0694718
chr1	226373860	226374859	0	0.0698707	0.0720131	0.0596072
chr1	226496154	226497958	0	0.077437	0.121976	0.0805095
chr1	226595179	226596094	0	0.0838142	0.0636323	0.0669266
chr1	227127057	227128139	0	0.11477	0.10202	0.109419
chr1	227505412	227507073	1	0.368639	0.166139	0.407638
chr1	227751047	227751912	0	0.0716316	0.0734261	0.0616619
chr1	227922677	227923515	0	0.0603408	0.0737938	0.0511522
chr1	228269505	228271273	1	0.0879942	0.149908	0.101883
chr1	228289833	228291267	0	0.0504791	0.112942	0.0520691
chr1	228296673	228297654	0	0.0581015	0.082868	0.0524275
chr1	228327468	228328484	0	0.100956	0.116635	0.115088
chr1	228352379	228354376	0	0.147392	0.206503	0.216001
chr1	228361500	228362587	0	0.0769949	0.0984982	0.0783487
chr1	228400580	228401706	0	0.0561622	0.0732764	0.0486255
chr1	228463052	228464117	0	0.0473076	0.0689315	0.0434528
chr1	228528511	228529188	0	0.0437406	0.0454183	0.0335707
chr1	228565937	228566995	0	0.0470402	0.0669608	0.042643
chr1	228593825	228595064	0	0.0882818	0.0899456	0.0830555
chr1	228644932	228647198	0	0.476021	0.222925	0.551752
chr1	228651306	228651775	0	0.0366392	0.0630974	0.0298648
chr1	228674360	228675943	0	0.0461741	0.151537	0.0624275
chr1	229406485	229407433	0	0.0432996	0.0679155	0.0338598
chr1	229477154	229479093	0	0.0890911	0.162139	0.111248
chr1	229643668	229644656	0	0.249448	0.0779094	0.218117
chr1	229693731	229695081	0	0.110989	0.124631	0.126245
chr1	229761046	229762444	0	0.0852339	0.133639	0.095252
chr1	229971135	229972325	0	0.0412571	0.0920655	0.0434066
chr1	230202395	230204194	0	0.0900692	0.143364	0.0984627
chr1	230777690	230778614	0	0.102	0.132831	0.10533
chr1	231003930	231004922	0	0.04854	0.0609755	0.0387056
chr1	231113888	231115005	0	0.144331	0.0961763	0.132992
chr1	231174980	231176525	0	0.237244	0.132511	0.247538
chr1	231297760	231298524	0	0.117306	0.0848459	0.104713
chr1	231376603	231377868	0	0.173303	0.0862119	0.155752
chr1	231473131	231474372	1	0.0591988	0.0932884	0.0554567
chr1	231663739	231664682	0	0.0599749	0.0856186	0.0580533
chr1	233749410	233750613	0	0.144775	0.105076	0.14
chr1	234508801	234509836	0	0.0718201	0.0969479	0.0678612
chr1	234613893	234615093	0	0.106779	0.0953545	0.0977183
chr1	234745243	234746949	0	0.156765	0.154235	0.185961
chr1	235291692	235292508	0	0.112324	0.0710735	0.0874795
chr1	235324218	235324913	0	0.0816504	0.0676551	0.0625912
chr1	235490506	235492364	1	0.104514	0.174179	0.126498
chr1	235530452	235531204	0	0.0435894	0.080006	0.0423092
chr1	235667141	235668597	0	0.144666	0.11386	0.143314
chr1	236029536	236030576	0	0.0423304	0.067588	0.0363136
chr1	236444691	236445681	0	0.10508	0.133709	0.106361
chr1	236686682	236688047	0	0.299418	0.108967	0.298716
chr1	236767274	236768293	0	0.0584966	0.0729238	0.0494626
chr1	236958243	236959219	0	0.110196	0.135441	0.112852
chr1	241682369	241683330	0	0.0500199	0.0663042	0.0417387
chr1	241802963	241804005	0	0.249368	0.0814492	0.224745
chr1	242010647	242012002	0	0.143657	0.118679	0.153809
chr1	243417624	243419527	1	0.102	0.146223	0.118766
chr1	244211131	244212842	0	0.0870893	0.116403	0.0895826
chr1	244614393	244615712	1	0.0997677	0.106166	0.0962361
chr1	244815897	244816833	0	0.0740306	0.0786137	0.065444
chr1	244998130	244999141	1	0.267303	0.155892	0.34166
chr1	245026237	245028102	1	0.192797	0.344783	0.389789
chr1	245133352	245134710	0	0.0935357	0.284094	0.175729
chr1	245316403	245320134	0	0.0425842	0.422111	0.0929475
chr1	246670098	246670824	0	0.110196	0.100617	0.0991573
chr1	246729201	246730416	1	0.244108	0.122118	0.255116
chr1	246859759	246860321	0	0.0656579	0.0435778	0.0501166
chr1	246887237	246888782	0	0.292646	0.141865	0.318668
chr1	247094314	247095721	0	0.0819617	0.105846	0.0810573
chr1	247170810	247171641	0	0.0470247	0.0627421	0.0345818
chr1	247241550	247242347	0	0.165289	0.0597985	0.124807
chr1	247267106	247267966	0	0.0455234	0.0779627	0.039621
chr1	247273929	247275860	0	0.0891979	0.179014	0.105722
chr1	247494248	247495842	0	0.224837	0.119791	0.231165
chr1	247536061	247537501	0	0.0465029	0.1153	0.05226
chr1	247610644	247611959	0	0.102	0.136045	0.107913
chr1	248020279	248021316	0	0.0672179	0.0822188	0.0605373
chr1	249119777	249121032	0	0.219561	0.12252	0.224027
chr1	249132120	249133373	0	0.151774	0.1687	0.184868
chr1	249152266	249153490	0	0.113458	0.153404	0.13376
chr1	249200164	249201070	0	0.215166	0.101877	0.204579
chr10	976822	978265	0	0.132382	0.141291	0.139903
chr10	1033798	1034864	0	0.185471	0.103791	0.175334
chr10	1094552	1095553	0	0.0995996	0.0800327	0.080089
chr10	1102193	1103515	0	0.249703	0.10841	0.229387
chr10	3109477	3111487	0	0.0402438	0.206081	0.0557832
chr10	3214660	3215828	0	0.065545	0.0845621	0.0617232
chr10	3805193	3805427	0	0.0497563	0.0449892	0.0390704
chr10	3826923	3828349	0	0.471052	0.144662	0.505677
chr10	3877999	3878242	0	0.0610805	0.0349015	0.0434386
chr10	4868142	4869010	0	0.121402	0.0674731	0.0952134
chr10	5446300	5447026	0	0.0471657	0.0820865	0.0416917
chr10	5488357	5488768	0	0.117982	0.052329	0.079797
chr10	5707938	5708803	0	0.0748124	0.068703	0.0618774
chr10	5726395	5727587	0	0.127813	0.10781	0.12646
chr10	5854874	5855977	0	0.108404	0.105363	0.109305
chr10	5875776	5875991	0	0.0422637	0.0312469	0.0267066
chr10	5930982	5932488	1	0.138724	0.130423	0.155301
chr10	6018660	6020219	0	0.261321	0.157221	0.290845
chr10	6130632	6131604	0	0.0653819	0.0834681	0.0596863
chr10	6186582	6187546	0	0.0649588	0.0840905	0.0616475
chr10	6244568	6245758	0	0.13953	0.0940079	0.128439
chr10	7450087	7451211	0	0.244108	0.123613	0.249921
chr10	7829470	7830666	0	0.102	0.0807135	0.0881004
chr10	7859699	7861332	0	0.10508	0.126464	0.107
chr10	11206789	11208364	0	0.292646	0.186377	0.347502
chr10	11653143	11654805	1	0.0684561	0.146604	0.0798726
chr10	11783990	11785069	0	0.101659	0.089769	0.0931193
chr10	11936638	11936922	1	0.109184	0.030686	0.0630523
chr10	12083838	12085536	0	0.115654	0.130003	0.120241
chr10	12110559	12111410	0	0.0468955	0.0655469	0.0415948
chr10	12171170	12172556	0	0.0767724	0.109322	0.078537
chr10	12236918	12238524	0	0.0468955	0.106328	0.0492086
chr10	13341478	13342256	0	0.193382	0.0610657	0.156693
chr10	13344071	13344620	0	0.181922	0.0534414	0.135863
chr10	13389234	13390660	0	0.193382	0.128482	0.204073
chr10	13628708	13629735	0	0.0488578	0.107816	0.0506706
chr10	14195808	14196253	0	0.0488578	0.0851798	0.052077
chr10	14879745	14881147	0	0.0869691	0.124096	0.0922642
chr10	14919832	14921314	0	0.115624	0.139748	0.126553
chr10	14995614	14996562	0	0.0520598	0.0699888	0.0419075
chr10	15001155	15002184	0	0.0601088	0.0840345	0.0574135
chr10	15138869	15139751	0	0.0693486	0.0704461	0.0618113
chr10	15209843	15211220	0	0.0463242	0.129923	0.0539697
chr10	16859228	16859946	0	0.0480541	0.0448957	0.0352198
chr10	17243086	17243851	0	0.0890983	0.059669	0.0732482
chr10	17270068	17272709	0	0.0891632	0.302139	0.139953
chr10	17495254	17497474	1	0.059706	0.149822	0.069712
chr10	18940351	18940959	0	0.110196	0.0924687	0.109137
chr10	18948032	18948801	0	0.110196	0.132815	0.125595
chr10	21784617	21786349	0	0.057193	0.139746	0.0625642
chr10	21814544	21816498	1	0.117095	0.206234	0.155024
chr10	21822773	21824458	0	0.107679	0.183287	0.144426
chr10	22291846	22292954	0	0.115537	0.0824355	0.102353
chr10	22604902	22605666	0	0.050127	0.0655415	0.0405471
chr10	22609515	22610962	1	0.13168	0.119151	0.134342
chr10	22614327	22614858	0	0.11303	0.0616677	0.089071
chr10	23002133	23003948	0	0.0899111	0.161818	0.1049
chr10	23277624	23278321	0	0.0443075	0.0686392	0.0398554
chr10	23384037	23385172	0	0.0483261	0.107472	0.0501803
chr10	25011663	25013936	1	0.181981	0.167741	0.216523
chr10	25240548	25242246	0	0.166266	0.123425	0.170526
chr10	25304965	25306124	0	0.119562	0.0860903	0.107255
chr10	26986015	26987414	0	0.0661007	0.103864	0.0652489
chr10	27149058	27150299	0	0.283055	0.0961381	0.264737
chr10	27442804	27444694	0	0.0636875	0.175594	0.0928238
chr10	27529212	27532044	0	0.291179	0.308896	0.412147
chr10	27541308	27542712	0	0.0661007	0.119518	0.0794561
chr10	27792876	27793706	0	0.117306	0.084241	0.103703
chr10	28721127	28721568	0	0.0900692	0.0341603	0.0594415
chr10	28821204	28823080	0	0.244108	0.134657	0.258358
chr10	28957451	28957909	0	0.0508145	0.0657861	0.0415234
chr10	28965866	28966781	1	0.10508	0.079446	0.0882159
chr10	30637836	30638429	0	0.0504991	0.037918	0.0332819
chr10	30722334	30723705	1	0.0892873	0.104555	0.0919354
chr10	30725305	30726377	0	0.138522	0.0983211	0.135446
chr10	31422565	31423260	0	0.050145	0.0492007	0.0369318
chr10	31607218	31609158	0	0.0734306	0.141424	0.0839143
chr10	32048514	32049496	0	0.117306	0.151944	0.139253
chr10	32216830	32218538	0	0.164188	0.143983	0.181759
chr10	32344419	32345601	0	0.165351	0.0868346	0.151717
chr10	32635076	32636599	1	0.123765	0.137955	0.141489
chr10	32667609	32668798	0	0.0830787	0.112253	0.0864114
chr10	32734706	32735688	0	0.06031	0.0776822	0.0526565
chr10	33246352	33247501	1	0.193173	0.0984902	0.185605
chr10	33294259	33294899	0	0.0462983	0.0751731	0.0457251
chr10	35378631	35379778	0	0.0543874	0.0838107	0.0517366
chr10	35415460	35416695	0	0.365056	0.140457	0.388639
chr10	35483913	35485279	0	0.0925358	0.170185	0.134334
chr10	35494007	35494207	0	0.0543874	0.0283032	0.0335441
chr10	35625035	35626460	1	0.175179	0.110727	0.173977
chr10	38265045	38265861	0	0.0900692	0.0701174	0.0724513
chr10	38299370	38300169	0	0.244108	0.0691836	0.202326
chr10	38382876	38384274	0	0.0870893	0.130317	0.0938711
chr10	43047538	43048759	0	0.193173	0.10128	0.180879
chr10	43133469	43134357	0	0.187056	0.0792882	0.159619
chr10	43277816	43278940	0	0.0805754	0.0854515	0.0715694
chr10	43633098	43634520	0	0.054925	0.116245	0.0567833
chr10	43891305	43892973	0	0.257894	0.298257	0.394015
chr10	43902558	43904961	1	0.161085	0.485042	0.346605
chr10	43913442	43913923	0	0.0589806	0.0594403	0.0442076
chr10	43931858	43932882	0	0.0852339	0.129381	0.101108
chr10	44069260	44070242	0	0.0513154	0.0777017	0.0442964
chr10	44101552	44102896	0	0.0968673	0.10507	0.0967946
chr10	45454662	45455381	0	0.155755	0.083328	0.136254
chr10	45474157	45474547	0	0.0552892	0.0497293	0.0399402
chr10	45496124	45497195	0	0.0972695	0.0820931	0.0857272
chr10	46089699	46090565	0	0.102	0.0776927	0.0852979
chr10	49514297	49515388	0	0.178998	0.0827149	0.155902
chr10	50322818	50323883	0	0.113259	0.0618046	0.0918543
chr10	51564976	51565638	0	0.0599607	0.0742792	0.0507262
chr10	51572067	51572740	1	0.173303	0.0668913	0.138864
chr10	52177862	52178361	1	0.0913874	0.0479649	0.0661203
chr10	52381819	52385183	1	0.229329	0.417947	0.387879
chr10	58120416	58121341	0	0.117075	0.09161	0.102811
chr10	60027572	60029289	1	0.219156	0.138853	0.22817
chr10	60094528	60095539	0	0.107211	0.0820515	0.0897703
chr10	60144705	60145855	0	0.190927	0.0958469	0.163671
chr10	61665237	61666846	0	0.308068	0.212999	0.366644
chr10	62537905	62538791	1	0.237964	0.0842608	0.210468
chr10	62702630	62704685	0	0.0645955	0.187548	0.0832431
chr10	62723942	62724223	0	0.0487906	0.0409792	0.0323898
chr10	63660061	63663753	0	0.0508145	0.434648	0.0995727
chr10	64564095	64565552	0	0.0734238	0.142665	0.0881651
chr10	64576052	64578089	0	0.0958679	0.219047	0.133261
chr10	64892731	64893694	0	0.118521	0.0647914	0.0964962
chr10	65024932	65025175	0	0.0894589	0.0380594	0.0550455
chr10	65028627	65029248	1	0.126162	0.0649996	0.0971556
chr10	65155942	65156148	0	0.0475572	0.0462562	0.0312983
chr10	65224746	65226223	0	0.116608	0.11467	0.116238
chr10	65280784	65281895	0	0.0848818	0.0733775	0.0711859
chr10	69548207	69548955	0	0.04018	0.0590629	0.0310266
chr10	69609067	69609785	0	0.0595301	0.0675346	0.0522398
chr10	69615396	69615652	0	0.0460201	0.0348243	0.0298116
chr10	69644095	69645147	0	0.100205	0.10645	0.0993888
chr10	69834353	69835306	0	0.0492847	0.0679468	0.0417036
chr10	70091111	70092821	1	0.171267	0.135466	0.186975
chr10	70166173	70167408	0	0.0805792	0.099081	0.0802857
chr10	70231327	70231955	0	0.0577338	0.0518197	0.0413512
chr10	70286715	70287524	0	0.0787377	0.0611278	0.059501
chr10	70319898	70323028	0	0.0902377	0.273251	0.148582
chr10	70480642	70481563	0	0.0836027	0.0708074	0.0684585
chr10	70586842	70588194	0	0.0454289	0.0896672	0.044358
chr10	70660477	70661542	0	0.113256	0.0790451	0.096383
chr10	70715272	70716997	0	0.165077	0.135321	0.180138
chr10	70748243	70749161	0	0.0612473	0.0738476	0.0514234
chr10	70883142	70884703	0	0.117281	0.142627	0.127911
chr10	70939296	70940803	0	0.108605	0.145986	0.122892
chr10	71077063	71079267	1	0.0767727	0.186801	0.101018
chr10	71891191	71893086	0	0.244108	0.179501	0.284311
chr10	71929644	71930613	0	0.0507712	0.0589228	0.0398206
chr10	71992163	71993927	0	0.277263	0.135602	0.292431
chr10	72141793	72142733	0	0.126835	0.0699263	0.105177
chr10	72163642	72165607	0	0.0708727	0.174152	0.0877901
chr10	72431806	72433302	0	0.30719	0.12567	0.310152
chr10	72647495	72648541	0	0.0884248	0.0970187	0.0820192
chr10	73078776	73079786	0	0.117306	0.124051	0.11999
chr10	73137040	73137457	0	0.110196	0.0348217	0.0685734
chr10	73533141	73533721	0	0.0754298	0.0605522	0.0574839
chr10	73610528	73611303	0	0.0836457	0.0670004	0.0675433
chr10	73975570	73976303	0	0.0854102	0.080825	0.0769189
chr10	74032364	74033992	0	0.172071	0.230211	0.241792
chr10	74113711	74114985	0	0.0984371	0.104222	0.0947516
chr10	74385343	74386205	0	0.0398258	0.068954	0.0334777
chr10	74451636	74452428	0	0.0472306	0.0736963	0.0405287
chr10	74855276	74857018	1	0.172803	0.152026	0.198576
chr10	74927611	74928405	0	0.0905218	0.0658696	0.0731692
chr10	75006479	75007291	1	0.140991	0.0687539	0.115706
chr10	75012068	75013256	0	0.0799557	0.101822	0.0770793
chr10	75173076	75174126	0	0.0883515	0.0950813	0.082091
chr10	75255008	75256020	0	0.106325	0.0823447	0.0910155
chr10	75489914	75491466	0	0.0491525	0.120051	0.0536307
chr10	75503658	75504699	0	0.105024	0.0902342	0.0965491
chr10	75531500	75532910	0	0.0620395	0.146175	0.074624
chr10	75541503	75542149	0	0.075173	0.0594098	0.0605518
chr10	75544918	75546080	1	0.0757616	0.114988	0.082947
chr10	75570662	75571881	0	0.0764534	0.1043	0.0751419
[truncated: 8,604 more rows]

## Sheet: GM12878 Pol2 ChIA-PET EvsSE
Chr	Start	End	True Label (0 = Enhancer, 1 = Super Enhancer)	Network Features Prediction Probability	Genomic Features Prediction Probability	Combined Features Prediction Probability
[truncated: 14,280 more rows]

[truncated: 5 more sheets: GM12878 Pol2 ChIA-PET PvsBD, GM12878 HiC EvsSE, GM12878 HiC PvsBD, GM12878 Smc1a HiChIP EvsSE, GM12878 Smc1a HiChIP PvBD]
