# Supplementary material for: Chromatin interaction networks revealed unique connectivity patterns of broad H3K4me3 domains and super enhancers in 3D chromatin
Source: Sci Rep. 2017 Oct 31;7:14466. doi: 10.1038/s41598-017-14389-7 (PMC5663946; doi:10.1038/s41598-017-14389-7)
Supplement: Supplementary file 4 — Table S3 [file 41598_2017_14389_MOESM4_ESM.xlsx]

## Sheet: Sheet1
Chr	Index Snp Pos	RefSNP ID	High LD (r2 >= 0.7) Breast Cancer SNP Position	Node Start	Node End	Super Enhancer Node	Broad Domain Target Gene(s)	Other Promoter Target Gene(s)	BD Target Node Location(s)	Promoter Node Target Location(s)
3	150467808	rs6788895	150469735	150469234	150470088	No	SIAH2	None	chr3:150480837-150481978
8	129194641	rs11780156	129165198	129164500	129166524	Yes	CASC11,MYC	None	chr8:128746218-128751009
9	110306115		110309790	110309279	110310821	No	KLF4	None	chr9:110249946-110252902
10	22032942		22032942	22031870	22033494	No	CASC10,MIR1915	None	chr10:21783454-21786632
11	65583066		65585257	65585141	65586022	No	CFL1,MUS81,AP5B1	MIR1234,OVOL1	chr11:65624509-65628871,chr11:65547400-65549208	chr11:65553864-65554996
17	59396449	rs10853029	59396449	59395110	59396457	No	TBX2,TBX2-AS1	None	chr17:59476167-59479371
17	59391379		59396449	59395110	59396457	No	TBX2,TBX2-AS1	None	chr17:59476167-59479371
21	36111201		36101303	36100795	36101471	No	RUNX1	None	chr21:36260268-36262699
Supplementary Table S3: Eight breast cancer SNPs in high linkage disequilibrium (r2 > 0.7) found within 7 enhancer/super enhancer nodes targeting broad domains in the MCF-7 Pol2 ChIA-PET network.
