# Supplementary material for: Chromatin interaction networks revealed unique connectivity patterns of broad H3K4me3 domains and super enhancers in 3D chromatin
Source: Sci Rep. 2017 Oct 31;7:14466. doi: 10.1038/s41598-017-14389-7 (PMC5663946; doi:10.1038/s41598-017-14389-7)
Supplement: Supplementary file 5 — Table S4 [file 41598_2017_14389_MOESM5_ESM.xlsx]

## Sheet: Legend
Supplementary Table S4: GREGOR SNP enrichment analysis of enhancers/super enhancers targeting promoters and targeting broad domains within Pol2 ChIA-PET (MCF-7, K562, and GM12878), Smc1 HiChIP (GM12878), and HiC (GM12878) networks. Corrected P-Values for multiple hypothesis correction were obtained using the Benjamini-Hochberg FDR method.

## Sheet: MCF-7 Pol2 ChIAPET
MCF-7 Pol2 ChIAPET	Enhancers to Promoters				Enhancers to Broad Domains
Phenotype	Observed	Expected	P-Value	Corrected P-Value	Observed	Expected	P-Value	Corrected P-Value
3-hydroxy-1-methylpropylmercapturic_acid_levels_in_smokers	1	2.05604	0.877418	1	2	0.927732	0.237831	1
3-hydroxypropylmercapturic_acid_levels_in_smokers	2	2.91385	0.797658	1	5	1.09307	0.00474427	0.155849
Acne_severe	0	NA	1	1	1	0.064913	0.0651533	0.823187
Activated_partial_thromboplastin_time	0	NA	1	1	0	NA	1	1
Acute_lymphoblastic_leukemia_childhood	1	1.2798	0.736151	1	0	NA	1	1
Acylcarnitine_levels	3	0.360739	0.0039054	0.111559	0	NA	1	1
Adiponectin_levels	0	NA	1	1	1	0.427626	0.352897	1
Adolescent_idiopathic_scoliosis	0	NA	1	1	0	NA	1	1
Advanced_age-related_macular_degeneration	1	0.709241	0.515331	1	3	0.324325	0.00402025	0.154959
Adverse_response_to_chemotherapy_neutropenia_leucopenia_all_antimicrotubule_drugs	0	NA	1	1	0	NA	1	1
Adverse_response_to_lamotrigine_and_phenytoin	1	0.170729	0.161424	1	1	0.0736381	0.073463	0.829388
Age_at_smoking_initiation_in_chronic_obstructive_pulmonary_disease	1	0.155574	0.148234	1	0	NA	1	1
Age-related_hearing_impairment	3	0.966909	0.0538756	0.580267	3	0.280006	0.00206415	0.123286
Age-related_macular_degeneration	1	1.12709	0.683752	1	2	0.688658	0.150614	1
Age-related_nuclear_cataracts	0	NA	1	1	0	NA	1	1
Aggressiveness_in_attention_deficit_hyperactivity_disorder	0	NA	1	1	0	NA	1	1
Aging_traits	0	NA	1	1	0	NA	1	1
AIDS_progression	0	NA	1	1	0	NA	1	1
Airflow_obstruction	1	0.608195	0.466365	1	0	NA	1	1
Airway_imaging_phenotypes	0	NA	1	1	0	NA	1	1
Airway_responsiveness_in_chronic_obstructive_pulmonary_disease	0	NA	1	1	0	NA	1	1
Airway_wall_thickness	1	0.142123	0.137259	1	0	NA	1	1
Alcohol_and_nictotine_co-dependence	0	NA	1	1	0	NA	1	1
Alcohol_consumption	0	NA	1	1	0	NA	1	1
Alcohol_dependence	1	0.65264	0.486693	1	0	NA	1	1
Alcohol_dependence_age_at_onset	0	NA	1	1	0	NA	1	1
Allergic_rhinitis	1	0.4709	0.383413	1	0	NA	1	1
Allergic_sensitization	0	NA	1	1	0	NA	1	1
Aluminium_levels	0	NA	1	1	0	NA	1	1
Alzheimer_disease_and_age_of_onset	2	2.04109	0.618355	1	3	0.963108	0.0692594	0.827335
Alzheimers_disease	2	1.34305	0.392804	1	1	0.506292	0.404251	1
Alzheimers_disease_age_of_onset	0	NA	1	1	0	NA	1	1
Alzheimers_disease_biomarkers	0	NA	1	1	1	0.0937716	0.0920631	0.877213
Alzheimers_disease_cognitive_decline	1	0.639253	0.480641	1	0	NA	1	1
Alzheimers_disease_in_APOE_e4-_carriers	1	0.680152	0.509518	1	0	NA	1	1
Alzheimers_disease_in_APOE_e4+_carriers	0	NA	1	1	0	NA	1	1
Alzheimers_disease_late_onset	2	1.0302	0.276049	1	1	0.454879	0.370133	1
Amyotrophic_lateral_sclerosis	2	1.19466	0.337699	1	2	0.477859	0.0811935	0.85975
Amyotrophic_lateral_sclerosis_age_of_onset	0	NA	1	1	1	0.0530544	0.0536957	0.75476
Amyotrophic_lateral_sclerosis_sporadic	2	1.37113	0.400985	1	1	0.646416	0.482377	1
Anger	1	0.391239	0.334127	1	0	NA	1	1
Ankylosing_spondylitis	1	0.588315	0.457815	1	0	NA	1	1
Anorexia_nervosa	0	NA	1	1	0	NA	1	1
Anthropometric_traits	0	NA	1	1	0	NA	1	1
Antibody_status_in_Tripanosoma_cruzi_seropositivity	0	NA	1	1	0	NA	1	1
Antineutrophil_cytoplasmic_antibody-associated_vasculitis	0	NA	1	1	0	NA	1	1
antipsychotic_drug_dosage_in_schizophrenia_or_schizoaffective_disorder	0	NA	1	1	0	NA	1	1
Anxiety_disorder	0	NA	1	1	0	NA	1	1
Aortic_root_size	1	0.36337	0.31697	1	0	NA	1	1
Asparaginase-induced_acute_pancreatitis_in_acute_lymphoblastic_leukemia_onset_time	0	NA	1	1	0	NA	1	1
Asthma	2	1.21672	0.346046	1	1	0.661337	0.496523	1
Asthma_and_hay_fever	0	NA	1	1	0	NA	1	1
Asthma_childhood_onset	3	1.51036	0.179335	1	1	0.655086	0.501402	1
Asymmetrical_dimethylarginine_levels	0	NA	1	1	0	NA	1	1
Atopic_dermatitis	2	0.988662	0.260579	1	3	0.362938	0.00571475	0.17879
Atrial_fibrillation	2	0.34048	0.0447019	0.497783	0	NA	1	1
Attention_deficit_hyperactivity_disorder	5	1.40935	0.0126031	0.276007	1	0.713449	0.516734	1
Attention_deficit_hyperactivity_disorder_and_conduct_disorder	0	NA	1	1	1	0.171305	0.161232	1
Attention_deficit_hyperactivity_disorder_combined_symptoms	0	NA	1	1	0	NA	1	1
Attention_deficit_hyperactivity_disorder_hyperactivity-impulsivity_symptoms	0	NA	1	1	0	NA	1	1
Attention_deficit_hyperactivity_disorder_inattention_symptoms	0	NA	1	1	0	NA	1	1
Attention_deficit_hyperactivity_disorder_time_to_onset	0	NA	1	1	0	NA	1	1
Attention_function_in_attention_deficit_hyperactive_disorder	0	NA	1	1	0	NA	1	1
Autism	0	NA	1	1	3	0.226465	0.00129396	0.0850129
Autism_spectrum_disorder,_attention_deficit-hyperactivity_disorder,_bipolar_disorder,_major_depressive_disorder,_and_schizophrenia_combined	3	1.57321	0.205509	1	1	0.634095	0.475926	1
Axial_length	0	NA	1	1	0	NA	1	1
Barretts_esophagus	0	NA	1	1	0	NA	1	1
Basal_cell_carcinoma	1	0.319848	0.281239	1	0	NA	1	1
Behavioural_disinhibition_generation_interaction	1	0.33913	0.296673	1	1	0.0802262	0.0794999	0.856253
Behcets_disease	0	NA	1	1	0	NA	1	1
Beta-2_microglubulin_plasma_levels	0	NA	1	1	0	NA	1	1
Bilirubin_levels	1	0.787766	0.567599	1	0	NA	1	1
Biochemical_measures	0	NA	1	1	0	NA	1	1
Bipolar_disorder	4	2.67543	0.277666	1	1	0.935403	0.611747	1
Bipolar_disorder_and_eating_disorder	0	NA	1	1	0	NA	1	1
Bipolar_disorder_and_schizophrenia	1	2.02729	0.87492	1	0	NA	1	1
Bipolar_disorder_body_mass_index_interaction	3	0.576056	0.0175386	0.337933	0	NA	1	1
Bipolar_disorder_with_mood-incongruent_psychosis	0	NA	1	1	0	NA	1	1
Birth_weight	0	NA	1	1	0	NA	1	1
Bladder_cancer	2	0.796241	0.182321	1	2	0.348293	0.045815	0.70001
Blood_and_toenail_selenium_levels	0	NA	1	1	0	NA	1	1
Blood_metabolite_levels	11	5.77592	0.027653	0.3785	3	2.93177	0.570171	1
Blood_metabolite_ratios	3	1.38349	0.159545	1	1	0.62847	0.474215	1
Blood_pressure	5	1.82967	0.0341677	0.44016	1	0.671077	0.494112	1
Blood_pressure_measurement_low_sodium_intervention	0	NA	1	1	0	NA	1	1
Blood_pressure_smoking_interaction	0	NA	1	1	0	NA	1	1
Blood_trace_element_Se_levels	0	NA	1	1	0	NA	1	1
Blood_trace_element_Zn_levels	1	0.159941	0.154665	1	0	NA	1	1
Body_fat_percentage	1	0.421753	0.358218	1	0	NA	1	1
Body_mass_index_change_over_time	0	NA	1	1	0	NA	1	1
Body_mass_index_interaction	0	NA	1	1	0	NA	1	1
Bone_mineral_density	9	2.72841	0.00116088	0.0586689	2	1.39495	0.409442	1
Bone_mineral_density_hip	1	0.563029	0.439962	1	1	0.22208	0.203546	1
Bone_mineral_density_paediatric,_lower_limb	1	0.159438	0.152295	1	0	NA	1	1
Bone_mineral_density_paediatric,_skull	0	NA	1	1	0	NA	1	1
Bone_mineral_density_paediatric,_total_body_less_head	1	0.226234	0.210151	1	0	NA	1	1
Bone_mineral_density_paediatric,_upper_limb	0	NA	1	1	0	NA	1	1
Bone_mineral_density_spine	3	0.559313	0.0172308	0.337933	1	0.343501	0.29608	1
Bone_properties_heel	1	0.268346	0.243843	1	0	NA	1	1
Brain_connectivity	0	NA	1	1	0	NA	1	1
Brain_imaging	0	NA	1	1	0	NA	1	1
Brain_structure	1	0.224529	0.206429	1	0	NA	1	1
Breast_cancer	5	3.33372	0.240194	1	8	1.26112	3.67e-05	0.0120559
Breast_cancer_early_onset	0	NA	1	1	1	0.170114	0.160854	1
Breast_size	0	NA	1	1	0	NA	1	1
Bronchopulmonary_dysplasia	1	0.504185	0.406551	1	0	NA	1	1
Bulimia_nervosa	0	NA	1	1	0	NA	1	1
C-reactive_protein	0	NA	1	1	0	NA	1	1
C-reactive_protein_levels	0	NA	1	1	0	NA	1	1
Cadmium_levels	0	NA	1	1	0	NA	1	1
Caffeine_consumption	0	NA	1	1	0	NA	1	1
Calcium_levels	0	NA	1	1	1	0.333548	0.288839	1
Cannabis_dependence	0	NA	1	1	0	NA	1	1
Cannabis_use_initiation	0	NA	1	1	0	NA	1	1
Capecitabine_sensitivity	0	NA	1	1	0	NA	1	1
Cardiac_hypertrophy	0	NA	1	1	0	NA	1	1
Cardiac_Troponin-T_levels	0	NA	1	1	0	NA	1	1
Cardiovascular_disease_risk_factors	1	0.407485	0.340898	1	0	NA	1	1
Carotid_intima_media_thickness	0	NA	1	1	0	NA	1	1
Celiac_disease	1	1.17317	0.699674	1	1	0.542423	0.424428	1
Celiac_disease_or_Rheumatoid_arthritis	1	0.33858	0.295333	1	1	0.200971	0.187429	1
Central_corneal_thickness	0	NA	1	1	0	NA	1	1
Cerebral_amyloid_deposition_in_APOEe4_non-carriers_PET_imaging	0	NA	1	1	0	NA	1	1
Cerebral_amyloid_deposition_PET_imaging	0	NA	1	1	0	NA	1	1
Cerebrospinal_AB1-42_levels	0	NA	1	1	0	NA	1	1
Cerebrospinal_fluid_clusterin_levels	1	0.365182	0.31337	1	1	0.183042	0.171508	1
Cerebrospinal_T-tau_levels	0	NA	1	1	0	NA	1	1
Cervical_cancer	0	NA	1	1	0	NA	1	1
Chagas_cardiomyopathy_in_Tripanosoma_cruzi_seropositivity	0	NA	1	1	0	NA	1	1
Childhood_body_mass_index	0	NA	1	1	1	0.645763	0.486754	1
Cholesterol,_total	9	3.16293	0.00434283	0.118885	1	1.30951	0.734381	1
Chromium_levels	0	NA	1	1	0	NA	1	1
Chronic_bronchitis_and_chronic_obstructive_pulmonary_disease	0	NA	1	1	0	NA	1	1
Chronic_hepatitis_B_infection	0	NA	1	1	0	NA	1	1
Chronic_kidney_disease	3	0.900483	0.0593772	0.627215	3	0.391547	0.00621943	0.185735
Chronic_lymphocytic_leukemia	1	1.09354	0.673178	1	1	0.558844	0.434336	1
Chronic_obstructive_pulmonary_disease	0	NA	1	1	0	NA	1	1
Chronic_obstructive_pulmonary_disease-related_biomarkers	3	0.627781	0.0210706	0.351985	0	NA	1	1
Chronotype	0	NA	1	1	0	NA	1	1
circulating_leptin_levels	0	NA	1	1	0	NA	1	1
Classic_bladder_exstrophy	0	NA	1	1	0	NA	1	1
Clozapine-induced_agranulocytosis	0	NA	1	1	0	NA	1	1
Clozapine-induced_cytotoxicity	0	NA	1	1	0	NA	1	1
Cobalt_levels	0	NA	1	1	0	NA	1	1
Cocaine_dependence	0	NA	1	1	0	NA	1	1
Coenzyme_Q10_levels	0	NA	1	1	0	NA	1	1
Coffee_consumption	0	NA	1	1	0	NA	1	1
Cognitive_decline_age-related	0	NA	1	1	0	NA	1	1
Cognitive_decline_rate_in_late_mild_cognitive_impairment	0	NA	1	1	1	0.231813	0.210428	1
Cognitive_function	2	1.1703	0.328377	1	2	0.496019	0.0876762	0.85975
Cognitive_performance	2	2.25606	0.669308	1	1	0.878707	0.591299	1
Cognitive_test_performance	0	NA	1	1	0	NA	1	1
Colorectal_cancer_diet_interaction	0	NA	1	1	0	NA	1	1
Colorectal_or_endometrial_cancer	1	0.622313	0.4737	1	0	NA	1	1
Common_traits_Other	1	0.199863	0.186231	1	0	NA	1	1
Complement_C3_and_C4_levels	0	NA	1	1	0	NA	1	1
Conduct_disorder	0	NA	1	1	0	NA	1	1
Conduct_disorder_interaction	0	NA	1	1	1	0.0883709	0.0873606	0.85975
Conduct_disorder_symptom_count	0	NA	1	1	0	NA	1	1
Conotruncal_heart_defects	0	NA	1	1	0	NA	1	1
Copper_levels	0	NA	1	1	0	NA	1	1
Corneal_astigmatism	1	0.458467	0.378817	1	0	NA	1	1
Corneal_curvature	0	NA	1	1	0	NA	1	1
Corneal_structure	1	0.560549	0.441622	1	0	NA	1	1
Coronary_artery_calcification	0	NA	1	1	1	0.490607	0.393937	1
Coronary_artery_disease	8	2.08253	0.000779973	0.0544196	1	0.729671	0.522586	1
Coronary_artery_disease_or_ischemic_stroke	1	0.367223	0.316807	1	0	NA	1	1
Coronary_artery_disease_or_large_artery_stroke	2	0.554675	0.101142	0.874346	0	NA	1	1
Coronary_heart_disease	5	2.35626	0.0850308	0.765277	3	0.979485	0.0746258	0.829388
Cotinine_glucuronidation	1	0.336404	0.311162	1	0	NA	1	1
Crohns_disease	23	8.50576	1.31e-05	0.0028689	8	3.68277	0.0321021	0.584661
Cutaneous_malignant_melanoma	1	0.442505	0.36974	1	1	0.174865	0.165026	1
Cutaneous_psoriasis	0	NA	1	1	0	NA	1	1
D-dimer_levels	0	NA	1	1	1	0.104566	0.102597	0.910891
Daytime_sleep_phenotypes	0	NA	1	1	2	0.336816	0.0449975	0.70001
Delta-5_desaturase_activity	0	NA	1	1	0	NA	1	1
Delta-6_desaturase_activity	0	NA	1	1	0	NA	1	1
Dementia_and_core_Alzheimers_disease_neuropathologic_changes	1	0.436996	0.361086	1	0	NA	1	1
Dental_caries	1	1.13846	0.689525	1	1	0.639968	0.481692	1
Depression_quantitative_trait	0	NA	1	1	0	NA	1	1
Depressive_symptoms_SSRI_exposure_interaction	0	NA	1	1	0	NA	1	1
Diabetic_kidney_disease	2	1.44482	0.431087	1	0	NA	1	1
Diabetic_retinopathy	0	NA	1	1	0	NA	1	1
Dialysis-related_mortality	1	0.820084	0.575358	1	0	NA	1	1
Diastolic_blood_pressure	3	1.00395	0.0773942	0.716168	2	0.351423	0.0483192	0.721494
Dietary_macronutrient_intake	0	NA	1	1	0	NA	1	1
Digestive_system_disease_Barretts_esophagus_and_esophageal_adenocarcinoma_combined	0	NA	1	1	0	NA	1	1
Diisocyanate-induced_asthma	1	2.86515	0.949137	1	0	NA	1	1
Disc_degeneration_lumbar	4	0.577567	0.00159703	0.0671723	3	0.233861	0.00116014	0.0850129
DNA_methylation_variation	2	0.31549	0.0386422	0.461599	0	NA	1	1
Drug-induced_Stevens-Johnson_syndrome_or_toxic_epidermal_necrolysis_SJS_TEN	0	NA	1	1	1	0.0162983	0.0168841	0.357834
Dupuytrens_disease	1	0.235539	0.216852	1	1	0.0861994	0.0854991	0.85975
Dysphagia	0	NA	1	1	0	NA	1	1
Eating_disorders	0	NA	1	1	0	NA	1	1
Eating_disorders_purging_via_substances	1	0.140124	0.135357	1	0	NA	1	1
Economic_and_political_preferences	0	NA	1	1	0	NA	1	1
Economic_and_political_preferences_environmentalism	0	NA	1	1	0	NA	1	1
Economic_and_political_preferences_feminism_equality	0	NA	1	1	0	NA	1	1
Economic_and_political_preferences_immigration_crime	0	NA	1	1	0	NA	1	1
Economic_and_political_preferences_time	0	NA	1	1	0	NA	1	1
Educational_attainment	1	1.86044	0.851002	1	2	0.820012	0.198197	1
Ejection_fraction_in_Tripanosoma_cruzi_seropositivity	0	NA	1	1	2	0.141323	0.00855267	0.216119
Electrocardiographic_conduction_measures	0	NA	1	1	0	NA	1	1
Electrocardiographic_traits	0	NA	1	1	0	NA	1	1
Electrodermal_activity	0	NA	1	1	0	NA	1	1
Electroencephalogram_traits	2	0.404613	0.0604773	0.627215	1	0.190006	0.1773	1
Elevated_serum_carcinoembryonic_antigen_levels	3	0.280413	0.00198628	0.0724991	0	NA	1	1
Emphysema_imaging_phenotypes	0	NA	1	1	0	NA	1	1
End-stage_coagulation	0	NA	1	1	0	NA	1	1
Endometrial_cancer	1	0.315697	0.277145	1	1	0.104118	0.101987	0.910891
Endometriosis	0	NA	1	1	0	NA	1	1
Eosinophilic_esophagitis	1	0.288187	0.256181	1	0	NA	1	1
Eosinophilic_esophagitis_pediatric	0	NA	1	1	0	NA	1	1
Epilepsy	0	NA	1	1	0	NA	1	1
Epilepsy_and_lamotrigine-induced_maculopapular_eruptions	0	NA	1	1	0	NA	1	1
Epilepsy_generalized	1	0.248177	0.228591	1	0	NA	1	1
Epithelial_ovarian_cancer	1	0.651312	0.497298	1	0	NA	1	1
Erectile_dysfunction_and_prostate_cancer_treatment	4	0.512322	0.00103409	0.0566165	1	0.212617	0.197031	1
Esophageal_cancer	0	NA	1	1	0	NA	1	1
Esophageal_squamous_cell_carcinoma	1	0.231035	0.215141	1	1	0.137988	0.133942	1
Estradiol_plasma_levels_breast_cancer	1	0.15771	0.150064	1	0	NA	1	1
Exploratory_eye_movement_dysfunction_in_schizophrenia_cognitive_search_score	0	NA	1	1	1	0.18811	0.176607	1
Exploratory_eye_movement_dysfunction_in_schizophrenia_number_of_eye_fixations	0	NA	1	1	1	0.113162	0.109926	0.939159
Exploratory_eye_movement_dysfunction_in_schizophrenia_responsive_search_score	0	NA	1	1	1	0.191692	0.17919	1
Eye_color	0	NA	1	1	0	NA	1	1
Eyebrow_thickness	1	0.161555	0.154127	1	0	NA	1	1
F-cell_distribution	0	NA	1	1	0	NA	1	1
Fasting_glucose-related_traits	0	NA	1	1	0	NA	1	1
Fasting_glucose-related_traits_interaction_with_BMI	0	NA	1	1	0	NA	1	1
Fasting_insulin_interaction	0	NA	1	1	0	NA	1	1
Fasting_insulin-related_traits_interaction_with_BMI	1	0.447605	0.369597	1	0	NA	1	1
Fasting_plasma_glucose	0	NA	1	1	0	NA	1	1
Fat_distribution_HIV	1	0.192128	0.180269	1	0	NA	1	1
Febrile_seizures_MMR_vaccine-related	0	NA	1	1	0	NA	1	1
Fibrinogen	5	0.886776	0.00163585	0.0671723	1	0.412658	0.34413	1
Fibrinogen_levels	4	1.12797	0.0239771	0.351985	3	0.441719	0.00927244	0.217571
Folate_pathway_vitamin_levels	1	0.218167	0.202399	1	0	NA	1	1
Follicular_lymphoma	1	0.197864	0.18563	1	1	0.0548047	0.0553995	0.75476
Food_addiction	0	NA	1	1	0	NA	1	1
Fractional_exhaled_nitric_oxide_childhood	0	NA	1	1	0	NA	1	1
Frontotemporal_dementia	0	NA	1	1	0	NA	1	1
Gastric_cancer	1	0.273713	0.247011	1	0	NA	1	1
Glaucoma	0	NA	1	1	0	NA	1	1
Glaucoma_primary_angle_closure	1	0.214737	0.199978	1	1	0.114179	0.110069	0.939159
Glaucoma_primary_open-angle	0	NA	1	1	1	0.217577	0.200151	1
Glioma	0	NA	1	1	0	NA	1	1
Glomerular_filtration_rate	0	NA	1	1	0	NA	1	1
Glomerular_filtration_rate_creatinine	5	1.65258	0.0229388	0.351985	3	0.602278	0.0212162	0.422395
Glomerular_filtration_rate_in_chronic_kidney_disease	0	NA	1	1	0	NA	1	1
Glomerular_filtration_rate_in_non_diabetics_creatinine	1	1.01358	0.648648	1	4	0.449027	0.000720629	0.0850129
Glucocorticoid-induced_osteonecrosis	0	NA	1	1	0	NA	1	1
Glucocorticoid-induced_osteonecrosis_age_10_years_and_older	0	NA	1	1	0	NA	1	1
Glucose_homeostasis_traits	1	1.11716	0.682898	1	0	NA	1	1
Glycated_hemoglobin_levels	1	0.502248	0.401774	1	1	0.213213	0.196377	1
Glycemic_traits	0	NA	1	1	0	NA	1	1
Glycemic_traits_pregnancy	0	NA	1	1	0	NA	1	1
Glycerophospholipid_levels	0	NA	1	1	0	NA	1	1
Gout	2	1.43565	0.427835	1	1	0.367393	0.313219	1
Graves_disease	0	NA	1	1	0	NA	1	1
Gut_microbiome_composition_summer	0	NA	1	1	1	0.313564	0.27567	1
Gut_microbiome_composition_winter	1	0.528251	0.419118	1	0	NA	1	1
Hair_color	2	0.239879	0.0230704	0.351985	0	NA	1	1
Hair_morphology	2	0.173571	0.011689	0.264816	0	NA	1	1
HDL_cholesterol	13	4.75967	0.000911135	0.0544196	3	1.96063	0.312621	1
Heart_failure	1	0.206209	0.191976	1	0	NA	1	1
Heart_rate	2	0.772984	0.180385	1	0	NA	1	1
Height	41	17.7304	6.47e-07	0.000212539	11	7.19648	0.1094	0.939159
Hematological_and_biochemical_traits	1	0.488777	0.39647	1	0	NA	1	1
Hematological_parameters	1	0.223694	0.206629	1	0	NA	1	1
Hematology_traits	0	NA	1	1	0	NA	1	1
Hemostatic_factors_and_hematological_phenotypes	0	NA	1	1	1	0.286557	0.255584	1
Heschls_gyrus_morphology	1	0.401599	0.337633	1	1	0.223528	0.205193	1
Hip_geometry	0	NA	1	1	0	NA	1	1
Hippocampal_atrophy	2	0.565109	0.106971	0.901021	0	NA	1	1
Hippocampal_sclerosis	0	NA	1	1	0	NA	1	1
Hippocampal_volume	0	NA	1	1	0	NA	1	1
HIV-1_control	0	NA	1	1	1	0.382552	0.326244	1
HIV-1_susceptibility	0	NA	1	1	0	NA	1	1
HIV-1_viral_setpoint	0	NA	1	1	0	NA	1	1
Hodgkins_lymphoma	0	NA	1	1	1	0.0971643	0.0955517	0.896821
Homeostasis_model_assessment_of_beta-cell_function_interaction	0	NA	1	1	1	0.069158	0.069153	0.827335
Homeostasis_model_assessment_of_insulin_resistance_interaction	0	NA	1	1	0	NA	1	1
Homocysteine_levels	0	NA	1	1	2	0.203055	0.0167322	0.357834
Hyperactive-impulsive_symptoms	0	NA	1	1	0	NA	1	1
Hypertension	4	1.27164	0.0365119	0.44858	2	0.582323	0.114704	0.953927
Hypertriglyceridemia	0	NA	1	1	0	NA	1	1
Hypospadias	0	NA	1	1	0	NA	1	1
Hypothyroidism	0	NA	1	1	0	NA	1	1
Idiopathic_membranous_nephropathy	2	0.258004	0.0236809	0.351985	0	NA	1	1
IgA_nephropathy	3	0.451752	0.00911566	0.221814	0	NA	1	1
IgE_levels	1	0.182461	0.172294	1	0	NA	1	1
IgG_glycosylation	2	6.1763	0.987028	1	4	2.74035	0.293387	1
Illicit_drug_use	0	NA	1	1	0	NA	1	1
Immune_reponse_to_smallpox_secreted_IFN-alpha	0	NA	1	1	0	NA	1	1
Immune_reponse_to_smallpox_secreted_IL-12p40	0	NA	1	1	0	NA	1	1
Immune_reponse_to_smallpox_secreted_IL-1beta	0	NA	1	1	0	NA	1	1
Immune_reponse_to_smallpox_secreted_IL-2	0	NA	1	1	0	NA	1	1
Immune_response_to_measles-mumps-rubella_vaccine	0	NA	1	1	0	NA	1	1
Immune_response_to_smallpox_vaccine_IL-6	0	NA	1	1	1	0.38389	0.324677	1
Immunoglobulin_A	0	NA	1	1	0	NA	1	1
Inattentive_symptoms	0	NA	1	1	0	NA	1	1
Infant_length	1	0.429958	0.362837	1	0	NA	1	1
Inflammatory_biomarkers	0	NA	1	1	0	NA	1	1
Inflammatory_bowel_disease	24	7.41788	3.36e-07	0.000212539	10	3.01081	0.000919461	0.0850129
Inflammatory_skin_disease	1	1.35903	0.748227	1	2	0.668876	0.14473	1
Influenza_A_H1N1_infection	0	NA	1	1	0	NA	1	1
Information_processing_speed	1	0.516362	0.412699	1	0	NA	1	1
Insulin_resistance_response	2	0.452124	0.0704782	0.691107	0	NA	1	1
Intelligence	1	0.834575	0.579569	1	1	0.423982	0.351413	1
Interstitial_lung_disease	1	0.240611	0.219711	1	0	NA	1	1
Intracranial_aneurysm	1	0.498018	0.409035	1	0	NA	1	1
Intraocular_pressure	0	NA	1	1	0	NA	1	1
Iron_status_biomarkers	1	0.689284	0.509157	1	1	0.282719	0.251289	1
Ischemic_stroke	0	NA	1	1	1	0.232848	0.214761	1
Kawasaki_disease	0	NA	1	1	0	NA	1	1
Late-onset_myasthenia_gravis	0	NA	1	1	0	NA	1	1
LDL_cholesterol	14	3.74139	1.91e-05	0.00313717	2	1.45739	0.429746	1
LDL_peak_particle_diameter_total_fat_intake_interaction	0	NA	1	1	0	NA	1	1
Lead_levels	0	NA	1	1	1	0.0750868	0.0745682	0.829388
Lead_levels_in_blood	0	NA	1	1	0	NA	1	1
Lentiform_nucleus_volume	0	NA	1	1	0	NA	1	1
Leprosy	1	0.762146	0.542793	1	0	NA	1	1
Lewy_body_disease	0	NA	1	1	0	NA	1	1
Lifetime_average_cigarettes_per_day_in_chronic_obstructive_pulmonary_disease	0	NA	1	1	0	NA	1	1
Lipid_metabolism_phenotypes	3	0.566656	0.0185169	0.337933	0	NA	1	1
Lipid_traits	1	0.572931	0.445373	1	0	NA	1	1
Lipoprotein_a_-_cholesterol_levels	0	NA	1	1	0	NA	1	1
Lipoprotein_a_levels	0	NA	1	1	0	NA	1	1
Lipoprotein-associated_phospholipase_A2_activity_and_mass	4	0.376181	0.000435314	0.0408573	1	0.174944	0.164731	1
Liver_enzyme_levels	0	NA	1	1	0	NA	1	1
Liver_enzyme_levels_alanine_transaminase	0	NA	1	1	0	NA	1	1
Liver_enzyme_levels_alkaline_phosphatase	1	0.402198	0.342774	1	0	NA	1	1
Liver_enzyme_levels_gamma-glutamyl_transferase	2	0.613676	0.12497	1	0	NA	1	1
Local_histogram_emphysema_pattern	0	NA	1	1	0	NA	1	1
Longevity	1	1.1584	0.69533	1	0	NA	1	1
Longevity_90_years_and_older	0	NA	1	1	0	NA	1	1
Low_high_density_lipoprotein_cholesterol_levels	1	0.459493	0.387542	1	0	NA	1	1
Low_vWF_levels	0	NA	1	1	0	NA	1	1
Lung_adenocarcinoma	1	0.396783	0.349153	1	0	NA	1	1
Lung_cancer	1	0.892431	0.611877	1	0	NA	1	1
Lung_disease_severity_in_cystic_fibrosis	0	NA	1	1	0	NA	1	1
Lung_function_forced_expiratory_flow_between_25%_and_75%_of_forced_vital_capacity	1	0.411994	0.353054	1	0	NA	1	1
Lupus_nephritis_in_systemic_lupus_erythematosus	0	NA	1	1	0	NA	1	1
Lymphoma	0	NA	1	1	0	NA	1	1
Magnesium_levels	4	0.59232	0.00161628	0.0671723	0	NA	1	1
Major_depressive_disorder	0	NA	1	1	1	0.495184	0.395945	1
Malaria	0	NA	1	1	0	NA	1	1
Male-pattern_baldness	0	NA	1	1	0	NA	1	1
Mammographic_density_dense_area	0	NA	1	1	0	NA	1	1
Manganese_levels	0	NA	1	1	0	NA	1	1
Mean_arterial_pressure	1	0.289115	0.259986	1	0	NA	1	1
Mean_corpuscular_hemoglobin	1	0.654144	0.487484	1	0	NA	1	1
Mean_corpuscular_hemoglobin_concentration	1	0.200357	0.187969	1	1	0.0999624	0.0985954	0.910891
Mean_corpuscular_volume	2	0.749218	0.171728	1	1	0.319395	0.279092	1
Mean_platelet_volume	7	1.1133	9.49e-05	0.0103915	0	NA	1	1
Melanoma	3	0.711802	0.0314322	0.413019	1	0.223458	0.204858	1
Menarche_age_at_onset	7	4.18051	0.124553	1	7	1.62715	0.0012511	0.0850129
Menopause_age_at_onset	1	0.758438	0.540543	1	0	NA	1	1
Mercury_levels	0	NA	1	1	0	NA	1	1
Metabolic_syndrome	0	NA	1	1	0	NA	1	1
Metabolic_syndrome_bivariate_traits	0	NA	1	1	0	NA	1	1
Metabolic_traits	1	1.09995	0.675841	1	1	0.468776	0.379476	1
Metabolite_levels	3	1.83891	0.279123	1	0	NA	1	1
Metabolite_levels__X-11787	0	NA	1	1	0	NA	1	1
Metabolite_levels_5-HIAA	0	NA	1	1	0	NA	1	1
Metabolite_levels_5-HIAA__MHPG_Ratio	0	NA	1	1	0	NA	1	1
Metabolite_levels_Dihydroxy_docosatrienoic_acid	1	0.454143	0.38129	1	1	0.266978	0.241444	1
Metabolite_levels_HVA	0	NA	1	1	0	NA	1	1
Metabolite_levels_HVA_MHPG_ratio	0	NA	1	1	0	NA	1	1
Metabolite_levels_HVA-5-HIAA_Factor_score	0	NA	1	1	0	NA	1	1
Metabolite_levels_MHPG	0	NA	1	1	0	NA	1	1
Metabolite_levels_Pyroglutamine	0	NA	1	1	0	NA	1	1
Methotrexate_phramacokinetics_acute_lymphoblastic_leukemia	0	NA	1	1	0	NA	1	1
Microalbuminuria	0	NA	1	1	0	NA	1	1
Migraine	3	0.925165	0.0646236	0.653195	0	NA	1	1
Migraine_-_clinic-based	0	NA	1	1	0	NA	1	1
Migraine_with_aura	1	0.432412	0.358732	1	1	0.196994	0.183457	1
Migraine_without_aura	0	NA	1	1	0	NA	1	1
Mild_influenza_H1N1_infection	1	0.405121	0.346939	1	0	NA	1	1
Mitochondrial_DNA_levels	0	NA	1	1	1	0.252574	0.229183	1
Molybdenum_levels	0	NA	1	1	0	NA	1	1
Monocyte_count	1	0.197421	0.183162	1	0	NA	1	1
Morning_vs	1	2.19235	0.898845	1	2	1.06578	0.289214	1
Mortality_in_heart_failure	1	0.30931	0.276555	1	0	NA	1	1
Motion_sickness	0	NA	1	1	0	NA	1	1
Multiple_myeloma	0	NA	1	1	0	NA	1	1
Multiple_myeloma_hyperdiploidy	0	NA	1	1	0	NA	1	1
Multiple_myeloma_IgH_translocation	2	0.468556	0.0758029	0.711464	0	NA	1	1
Multiple_sclerosis	8	2.91284	0.00832305	0.210317	7	1.52812	0.000853668	0.0850129
Multiple_sclerosis_OCB_status	0	NA	1	1	0	NA	1	1
Multiple_sclerosis_severity	0	NA	1	1	0	NA	1	1
Myocardial_infarction	6	1.47443	0.00233758	0.0808312	0	NA	1	1
Myopia_pathological	0	NA	1	1	0	NA	1	1
Myositis	0	NA	1	1	0	NA	1	1
Nasopharyngeal_carcinoma	0	NA	1	1	0	NA	1	1
Neuritic_plaque	1	0.177622	0.16687	1	0	NA	1	1
Neuroblastoma	0	NA	1	1	0	NA	1	1
Neurofibrillary_tangles	0	NA	1	1	1	0.187276	0.174723	1
Neuroticism	0	NA	1	1	0	NA	1	1
Neutrophil_count	0	NA	1	1	0	NA	1	1
Nickel_levels	0	NA	1	1	0	NA	1	1
Night_sleep_phenotypes	1	2.85814	0.949025	1	0	NA	1	1
Non-alcoholic_fatty_liver_disease_histology_lobular	0	NA	1	1	0	NA	1	1
Non-alcoholic_fatty_liver_disease_histology_other	0	NA	1	1	0	NA	1	1
Non-glioblastoma_glioma	0	NA	1	1	0	NA	1	1
Non-small_cell_lung_cancer	0	NA	1	1	0	NA	1	1
Number_of_children_6+_vs	0	NA	1	1	0	NA	1	1
Number_of_pregnancies	0	NA	1	1	0	NA	1	1
Obesity	2	2.25152	0.672686	1	0	NA	1	1
Obesity_early_onset_extreme	1	0.857933	0.592281	1	0	NA	1	1
Obesity_extreme	0	NA	1	1	0	NA	1	1
Obesity-related_traits	15	14.5771	0.492561	1	7	6.74536	0.513902	1
Obsessive-compulsive_symptoms	1	0.277838	0.252239	1	0	NA	1	1
Oppositional_defiant_disorder_dimensions_in_attention-deficit_hyperactivity_disorder	0	NA	1	1	1	0.280189	0.249174	1
Optic_cup_area	1	0.638541	0.487946	1	1	0.175221	0.164925	1
Optic_disc_area	1	0.566219	0.450085	1	0	NA	1	1
Orofacial_clefts	0	NA	1	1	1	0.28492	0.252319	1
Ovarian_cancer	1	0.607773	0.478716	1	0	NA	1	1
Paclitaxel-induced_neuropathy	0	NA	1	1	0	NA	1	1
Pagets_disease	0	NA	1	1	0	NA	1	1
Pancreatic_cancer	1	0.973963	0.63069	1	1	0.372855	0.31562	1
Panic_disorder	1	0.625541	0.494199	1	0	NA	1	1
Parasitemia_in_Tripanosoma_cruzi_seropositivity	0	NA	1	1	0	NA	1	1
Parental_extreme_longevity_95_years_and_older	3	1.00655	0.0715305	0.691111	0	NA	1	1
Parental_longevity_combined_parental_age_at_death	2	0.331961	0.0433171	0.497783	0	NA	1	1
Parental_longevity_mothers_age_at_death	3	0.497222	0.0111973	0.262737	0	NA	1	1
Parkinson_disease_and_lewy_body_pathology	0	NA	1	1	0	NA	1	1
Parkinsons_disease	5	1.95055	0.0445626	0.497783	2	0.785585	0.185671	1
Pediatric_autoimmune_diseases	5	0.772977	0.000801365	0.0544196	2	0.408465	0.0610093	0.785943
Pelvic_organ_prolapse	1	0.242968	0.222044	1	0	NA	1	1
Pelvic_organ_prolapse_moderate_severe	1	0.583075	0.45318	1	1	0.251145	0.227827	1
Percentage_gas_trapping	1	0.215328	0.199106	1	1	0.0864851	0.0855359	0.85975
Periodontal_disease-related_phenotypes	0	NA	1	1	0	NA	1	1
Periodontal_microbiota	0	NA	1	1	0	NA	1	1
Periodontitis_CDC_AAP	2	0.310173	0.0368696	0.44858	0	NA	1	1
Periodontitis_DPAL	0	NA	1	1	0	NA	1	1
Periodontitis_Mean_PAL	0	NA	1	1	0	NA	1	1
Periodontitis_PAL4Q3	0	NA	1	1	0	NA	1	1
Perioperative_myocardial_infarction_in_coronary_artery_bypass_surgery	0	NA	1	1	0	NA	1	1
Personality_dimensions	0	NA	1	1	0	NA	1	1
Phospholipid_levels_plasma	1	1.23448	0.717471	1	0	NA	1	1
Pit-and-Fissure_caries	0	NA	1	1	0	NA	1	1
Plasma_amyloid_beta_peptide_concentrations_ABx-40	0	NA	1	1	0	NA	1	1
Plasma_clusterin_levels	0	NA	1	1	0	NA	1	1
Plasma_omega-3_polyunsaturated_fatty_acid_level_eicosapentaenoic_acid	0	NA	1	1	0	NA	1	1
Plasma_omega-3_polyunsaturated_fatty_acid_levels_alphalinolenic_acid	0	NA	1	1	0	NA	1	1
Plasma_omega-3_polyunsaturated_fatty_acid_levels_docosahexaenoic_acid	0	NA	1	1	0	NA	1	1
Plasma_omega-6_polyunsaturated_fatty_acid_levels_arachidonic_acid	1	0.409589	0.344551	1	0	NA	1	1
Plasma_omega-6_polyunsaturated_fatty_acid_levels_dihomo-gamma-linolenic_acid	0	NA	1	1	0	NA	1	1
Plasma_omega-6_polyunsaturated_fatty_acid_levels_gamma-linolenic_acid	0	NA	1	1	0	NA	1	1
Plasma_omega-6_polyunsaturated_fatty_acid_levels_linoleic_acid	0	NA	1	1	0	NA	1	1
Platelet_aggregation	0	NA	1	1	0	NA	1	1
Platelet_count	5	1.61403	0.0219451	0.351985	2	0.852045	0.2093	1
Political_ideology	0	NA	1	1	0	NA	1	1
Polychlorinated_biphenyl_levels	1	0.30336	0.266793	1	0	NA	1	1
Polycystic_ovary_syndrome	2	0.403626	0.0610986	0.627215	3	0.202834	0.00102771	0.0850129
Post_bronchodilator_FEV1	40	36.9164	0.319313	1	40	12.9594	4.45e-10	2.92365e-07
Post_bronchodilator_FEV1_FVC_ratio	1	30.6776	1	1	2	12.7132	0.999965	1
Post_bronchodilator_FEV1_FVC_ratio_in_COPD	2	7.04118	0.993817	1	2	4.4833	0.945204	1
Post_bronchodilator_FEV1_in_COPD	0	NA	1	1	0	NA	1	1
Post-traumatic_stress_disorder	0	NA	1	1	0	NA	1	1
Post-traumatic_stress_disorder_asjusted_for_relatedness	0	NA	1	1	0	NA	1	1
Posterior_cortical_atrophy_and_Alzheimers_disease	0	NA	1	1	0	NA	1	1
PR_interval	0	NA	1	1	3	0.421446	0.00703589	0.197079
PR_interval_in_Tripanosoma_cruzi_seropositivity	1	1.55203	0.802578	1	0	NA	1	1
Pre_bronchodilator_FEV1	0	NA	1	1	0	NA	1	1
Pre_bronchodilator_FEV1_FVC_ratio	0	NA	1	1	0	NA	1	1
Preeclampsia	0	NA	1	1	1	0.0760415	0.0757432	0.829388
Preschool_internalizing_problems	0	NA	1	1	0	NA	1	1
Presence_of_antiphospholipid_antibodies	0	NA	1	1	0	NA	1	1
Primary_biliary_cirrhosis	4	1.00468	0.0175201	0.337933	3	0.490757	0.0126342	0.286231
Primary_tooth_development_number_of_teeth	0	NA	1	1	1	0.168843	0.159638	1
Primary_tooth_development_time_to_first_tooth_eruption	1	0.317227	0.279068	1	1	0.132658	0.127865	1
Prion_diseases	0	NA	1	1	0	NA	1	1
Progressive_supranuclear_palsy	0	NA	1	1	0	NA	1	1
Proinsulin_levels	0	NA	1	1	0	NA	1	1
Prostate_cancer	10	3.41238	0.00194011	0.0724991	4	1.43591	0.054487	0.75476
Prostate-specific_antigen_levels	0	NA	1	1	0	NA	1	1
Protein_quantitative_trait_loci	1	0.691195	0.505974	1	0	NA	1	1
Psoriasis	3	1.63869	0.224626	1	1	0.694935	0.506713	1
Psoriasis_vulgaris	2	0.790191	0.186862	1	1	0.411182	0.34411	1
Psoriatic_arthritis	2	0.245466	0.0240021	0.351985	1	0.116358	0.113083	0.952504
Psychosis_and_Alzheimers_disease	0	NA	1	1	0	NA	1	1
Psychosis_atypical	1	0.285556	0.258441	1	0	NA	1	1
Pubertal_anthropometrics	0	NA	1	1	0	NA	1	1
Pulmonary_function	4	2.31473	0.181349	1	2	0.944102	0.243188	1
Pulmonary_function_decline	0	NA	1	1	0	NA	1	1
Pulmonary_function_in_asthmatics	0	NA	1	1	0	NA	1	1
Pulmonary_function_interaction	2	1.20093	0.339404	1	2	0.617949	0.124131	1
Pulse_pressure	0	NA	1	1	0	NA	1	1
QRS_duration	1	0.677298	0.52403	1	0	NA	1	1
QRS_duration_in_Tripanosoma_cruzi_seropositivity	0	NA	1	1	0	NA	1	1
QT_interval	3	3.03707	0.592111	1	0	NA	1	1
QT_interval_in_Tripanosoma_cruzi_seropositivity	0	NA	1	1	0	NA	1	1
QT_interval_interaction	1	0.155109	0.147682	1	0	NA	1	1
Quantitative_traits	0	NA	1	1	0	NA	1	1
Radiation_response	0	NA	1	1	2	0.140065	0.00749921	0.197079
Reading_and_spelling	0	NA	1	1	0	NA	1	1
Red_blood_cell_fatty_acid_levels	0	NA	1	1	0	NA	1	1
Red_blood_cell_traits	2	0.970425	0.253702	1	1	0.469742	0.379656	1
Refractive_astigmatism	0	NA	1	1	0	NA	1	1
Refractive_error	1	0.732712	0.531662	1	0	NA	1	1
Relative_hand_skill_in_reading_disability	0	NA	1	1	1	0.0539691	0.0544949	0.75476
Renal_cell_carcinoma	2	0.225907	0.0205123	0.351985	2	0.133834	0.00738524	0.197079
Renal_function-related_traits_BUN	0	NA	1	1	0	NA	1	1
Renal_function-related_traits_eGRFcrea	0	NA	1	1	1	0.0346716	0.0355958	0.584661
Response_to_abacavir-containing_treatment_in_HIV-1_infection_virologic_failure	0	NA	1	1	0	NA	1	1
Response_to_amphetamines	0	NA	1	1	0	NA	1	1
Response_to_angiotensin_II_receptor_blocker_therapy	1	0.500151	0.406721	1	1	0.127985	0.123581	1
Response_to_anti-depressant_treatment_in_major_depressive_disorder	1	0.569128	0.454202	1	0	NA	1	1
Response_to_anti-retroviral_therapy_ddI_d4T_in_HIV-1_infection_Grade_1_peripheral_neuropathy	0	NA	1	1	0	NA	1	1
Response_to_anti-retroviral_therapy_ddI_d4T_in_HIV-1_infection_Grade_2_peripheral_neuropathy	0	NA	1	1	0	NA	1	1
Response_to_anti-retroviral_therapy_ddI_d4T_in_HIV-1_infection_Grade_3_peripheral_neuropathy	1	0.441977	0.372176	1	1	0.367062	0.324692	1
Response_to_anti-TNF_therapy_in_rheumatoid_arthritis	0	NA	1	1	0	NA	1	1
Response_to_antipsychotic_therapy_extrapyramidal_side_effects	1	0.533232	0.434659	1	0	NA	1	1
Response_to_antipsychotic_treatment	0	NA	1	1	0	NA	1	1
Response_to_antipsychotic_treatment_in_schizophrenia_reasoning	0	NA	1	1	0	NA	1	1
Response_to_antipsychotic_treatment_in_schizophrenia_working_memory	0	NA	1	1	0	NA	1	1
Response_to_chemotherapy_in_breast_cancer_hypertensive_cases_cumulative_dose_bevacizumab	0	NA	1	1	0	NA	1	1
Response_to_citalopram_treatment	0	NA	1	1	0	NA	1	1
Response_to_cognitive-behavioural_therapy_in_anxiety_disorder	0	NA	1	1	0	NA	1	1
Response_to_cyclophosphamide_in_systemic_lupus_erythematosus_with_lupus_nephritis	1	0.252787	0.231027	1	0	NA	1	1
Response_to_cytadine_analogues_cytosine_arabinoside	1	0.352399	0.304033	1	0	NA	1	1
Response_to_cytidine_analogues_gemcitabine	0	NA	1	1	0	NA	1	1
Response_to_efavirenz-containing_treatment_in_HIV_1_infection_virologic_failure	0	NA	1	1	0	NA	1	1
Response_to_fenofibrate	0	NA	1	1	0	NA	1	1
Response_to_fenofibrate_adiponectin_levels	0	NA	1	1	0	NA	1	1
Response_to_fenofibrate_HDL_cholesterol_levels	0	NA	1	1	0	NA	1	1
Response_to_fenofibrate_LDL_cholesterol_levels	2	0.101522	0.00389509	0.111559	0	NA	1	1
Response_to_fenofibrate_total_cholesterol_levels	0	NA	1	1	0	NA	1	1
Response_to_fenofibrate_triglyceride_levels	0	NA	1	1	0	NA	1	1
Response_to_hepatitis_C_treatment	0	NA	1	1	0	NA	1	1
Response_to_Homoharringtonine_cytotoxicity	0	NA	1	1	0	NA	1	1
Response_to_inhaled_corticosteroid_treatment_in_asthma_percentage_change_of_FEV1	0	NA	1	1	0	NA	1	1
Response_to_lithium_treatment_in_bipolar_disorder	0	NA	1	1	0	NA	1	1
Response_to_methotrexate_in_juvenile_idiopathic_arthritis	0	NA	1	1	0	NA	1	1
Response_to_platinum-based_chemotherapy_carboplatin	2	0.261646	0.0253623	0.36224	0	NA	1	1
Response_to_platinum-based_chemotherapy_cisplatin	0	NA	1	1	0	NA	1	1
Response_to_radiotherapy_in_cancer_late_toxicity	0	NA	1	1	0	NA	1	1
Response_to_serotonin_reuptake_inhibitors_in_major_depressive_disorder	0	NA	1	1	0	NA	1	1
Response_to_serotonin_reuptake_inhibitors_in_major_depressive_disorder_plasma_drug_and_metabolite_levels	1	0.28829	0.260154	1	0	NA	1	1
Response_to_statin_therapy	2	0.531774	0.0986635	0.864292	0	NA	1	1
Response_to_taxane_treatment_docetaxel	0	NA	1	1	0	NA	1	1
Response_to_taxane_treatment_placlitaxel	0	NA	1	1	0	NA	1	1
Response_to_tocilizumab_in_rheumatoid_arthritis	0	NA	1	1	0	NA	1	1
Response_to_treatment_for_acute_lymphoblastic_leukemia	0	NA	1	1	1	0.068441	0.0684648	0.827335
Response_to_zileuton_treatment_in_asthma_FEV1_change_interaction	0	NA	1	1	0	NA	1	1
Resting_heart_rate	2	0.26558	0.0273738	0.3785	2	0.0929737	0.00361701	0.154959
Restless_legs_syndrome	0	NA	1	1	1	0.0737158	0.0738023	0.829388
Retinopathy_in_non-diabetics	0	NA	1	1	0	NA	1	1
Rheumatoid_arthritis	7	3.59409	0.0688722	0.685592	6	1.46194	0.00346745	0.154959
RR_interval_heart_rate	0	NA	1	1	0	NA	1	1
Schizophrenia	28	15.9923	0.00309186	0.096731	12	6.58594	0.0346165	0.584661
Schizophrenia_or_bipolar_disorder	0	NA	1	1	0	NA	1	1
Select_biomarker_traits	0	NA	1	1	0	NA	1	1
Self-rated_health	0	NA	1	1	0	NA	1	1
Self-reported_allergy	3	0.685467	0.0284375	0.381294	2	0.25442	0.026525	0.497913
Sense_of_smell	0	NA	1	1	0	NA	1	1
Serum_albumin_level	1	0.246472	0.226331	1	2	0.105035	0.00431066	0.154959
Serum_dimethylarginine_levels_asymmetric_symetric_ratio	0	NA	1	1	0	NA	1	1
Serum_metabolite_levels	0	NA	1	1	0	NA	1	1
Serum_protein_levels_sST2	0	NA	1	1	0	NA	1	1
Serum_thyroid-stimulating_hormone_levels	0	NA	1	1	0	NA	1	1
Serum_total_protein_level	0	NA	1	1	0	NA	1	1
Serum_uric_acid_levels	0	NA	1	1	0	NA	1	1
Setpoint_viral_load_in_HIV-1_infection	0	NA	1	1	0	NA	1	1
Severe_influenza_A_H1N1_infection	1	0.519874	0.422585	1	0	NA	1	1
Sex_hormone_levels	0	NA	1	1	0	NA	1	1
Sex_hormone-binding_globulin_levels	0	NA	1	1	0	NA	1	1
Sexual_dimorphism_in_anthropometric_traits	0	NA	1	1	1	0.0384663	0.0393296	0.630233
Sitting_height_ratio	6	0.751545	8.15e-05	0.0103915	3	0.319003	0.00379062	0.154959
Sleep_duration	0	NA	1	1	0	NA	1	1
Smoking_behavior	1	0.994492	0.651318	1	1	0.29863	0.263216	1
Smoking_initiation	0	NA	1	1	0	NA	1	1
Smooth-surface_caries	1	0.724579	0.528656	1	1	0.377261	0.321762	1
Social_communication_problems	0	NA	1	1	1	0.104639	0.102487	0.910891
Spherical_equivalent_joint_main_effects_and_education_interaction	1	0.730673	0.536489	1	0	NA	1	1
Sphingolipid_levels	0	NA	1	1	0	NA	1	1
Squamous_cell_carcinoma	2	0.220442	0.0184831	0.337933	1	0.0934043	0.0921274	0.877213
Stroke	1	0.431408	0.36012	1	1	0.230323	0.210948	1
Stroke_ischemic	1	0.133649	0.131145	1	0	NA	1	1
Subcortical_brain_region_volumes	0	NA	1	1	0	NA	1	1
Subcutaneous_adipose_tissue	0	NA	1	1	2	0.76668	0.163953	1
Sudden_cardiac_arrest	1	0.684259	0.503877	1	2	0.293525	0.0347684	0.584661
Superior_frontal_gyrus_grey_matter_volume	0	NA	1	1	0	NA	1	1
Survival_in_colon_cancer	0	NA	1	1	0	NA	1	1
Survival_in_microsatellite_instability_low_stable_colorectal_cancer	0	NA	1	1	0	NA	1	1
Survival_in_rectal_cancer	0	NA	1	1	0	NA	1	1
Symmetrical_dimethylarginine_levels	0	NA	1	1	0	NA	1	1
Systemic_lupus_erythematosus	5	4.99625	0.568319	1	4	1.66671	0.0853687	0.85975
Systemic_lupus_erythematosus_and_Systemic_sclerosis	1	0.585455	0.454532	1	1	0.280209	0.250518	1
Systemic_sclerosis	0	NA	1	1	0	NA	1	1
Systolic_blood_pressure	6	1.16981	0.000863413	0.0544196	1	0.419522	0.347689	1
Systolic_blood_pressure_alcohol_consumption_interaction	0	NA	1	1	0	NA	1	1
Systolic_blood_pressure_in_sickle_cell_anemia	0	NA	1	1	0	NA	1	1
Tanning	1	0.289878	0.258461	1	0	NA	1	1
Telomere_length	2	0.793506	0.187193	1	1	0.372269	0.318044	1
Temperament	0	NA	1	1	0	NA	1	1
Temperament_bipolar_disorder	1	0.253228	0.232299	1	1	0.231819	0.215468	1
Testicular_germ_cell_tumor	2	0.849217	0.207829	1	2	0.392741	0.0571568	0.75476
Thiazide-induced_adverse_metabolic_effects_in_hypertensive_patients	3	0.818803	0.0478785	0.52427	0	NA	1	1
Thrombosis	1	0.166	0.157716	1	0	NA	1	1
Thyroid_cancer	0	NA	1	1	0	NA	1	1
Thyroid_hormone_levels	0	NA	1	1	0	NA	1	1
Thyroid_peroxidase_antibody_positivity	0	NA	1	1	0	NA	1	1
Toenail_selenium_levels	0	NA	1	1	0	NA	1	1
Tonometry	0	NA	1	1	0	NA	1	1
Total_bilirubin_levels_in_HIV-1_infection	2	0.350228	0.0445794	0.497783	0	NA	1	1
Total_ventricular_volume_Alzheimers_disease_interaction	0	NA	1	1	0	NA	1	1
Tourettes_syndrome_or_obsessive-compulsive_disorder	0	NA	1	1	0	NA	1	1
Trans_fatty_acid_levels	0	NA	1	1	0	NA	1	1
Triglycerides	10	3.56185	0.00292012	0.0959259	2	1.20714	0.341121	1
Triptolide_cytotoxicity	0	NA	1	1	0	NA	1	1
Tuberculosis	2	0.558337	0.104963	0.895594	1	0.282095	0.251685	1
Tumor_biomarkers	1	0.180799	0.172728	1	0	NA	1	1
Type_1_diabetes	5	1.50003	0.0165853	0.337933	4	0.634848	0.00358962	0.154959
Type_1_diabetes_and_autoimmune_thyroid_diseases	1	0.113745	0.111524	0.927484	0	NA	1	1
Type_1_diabetes_autoantibodies	2	0.597389	0.118083	0.96976	2	0.253483	0.0251373	0.485741
Type_1_diabetes_nephropathy	1	0.153514	0.146644	1	0	NA	1	1
Type_2_diabetes	5	5.49702	0.648659	1	1	2.24509	0.897103	1
Ulcerative_colitis	8	2.81673	0.0065342	0.171719	1	1.18828	0.701017	1
Urate_levels	5	2.37765	0.080901	0.738221	1	0.734652	0.532373	1
Urate_levels_BMI_interaction	0	NA	1	1	0	NA	1	1
Urate_levels_in_lean_individuals	0	NA	1	1	0	NA	1	1
Urate_levels_in_obese_individuals	0	NA	1	1	0	NA	1	1
Urate_levels_in_overweight_individuals	1	0.873375	0.593709	1	1	0.228152	0.207937	1
Uric_acid_levels	2	1.40845	0.418727	1	1	0.309225	0.271468	1
Urinary_albumin-to-creatinine_ratio	0	NA	1	1	0	NA	1	1
Urinary_albumin-to-creatinine_ratio_in_non-diabetics	0	NA	1	1	0	NA	1	1
Urinary_metabolites	0	NA	1	1	0	NA	1	1
Urinary_metabolites_H-NMR_features	0	NA	1	1	0	NA	1	1
Vascular_brain_injury	0	NA	1	1	0	NA	1	1
Vascular_endothelial_growth_factor_levels	0	NA	1	1	2	0.160905	0.00915411	0.217571
Venous_thromboembolism	1	0.578977	0.448064	1	3	0.279043	0.00250269	0.137022
Verbal_declarative_memory	2	0.300944	0.035813	0.44858	0	NA	1	1
Vertical_cup-disc_ratio	2	0.72808	0.163869	1	2	0.296645	0.0350598	0.584661
Very_long-chain_saturated_fatty_acid_levels_fatty_acid_20_0	0	NA	1	1	0	NA	1	1
Very_long-chain_saturated_fatty_acid_levels_fatty_acid_22_0	0	NA	1	1	0	NA	1	1
Visceral_adipose_tissue_adjusted_for_BMI	1	0.472693	0.38267	1	0	NA	1	1
Visceral_adipose_tissue_subcutaneous_adipose_tissue_ratio	2	0.501821	0.0892398	0.792304	0	NA	1	1
Visceral_fat	0	NA	1	1	0	NA	1	1
Vitamin_D_levels	1	0.280228	0.251115	1	0	NA	1	1
Vitiligo	3	0.634682	0.0241086	0.351985	3	0.162688	0.000537421	0.0850129
vWF_and_FVIII_levels	0	NA	1	1	1	0.0568439	0.0574398	0.75476
Waist_circumference	0	NA	1	1	0	NA	1	1
Waist_circumference_adjusted_for_body_mass_index	0	NA	1	1	0	NA	1	1
Waist-hip_ratio	0	NA	1	1	1	0.158358	0.150357	1
Waist-to-hip_circumference_ratio_interaction	0	NA	1	1	0	NA	1	1
Waist-to-hip_ratio_adjusted_for_body_mass_index	1	1.78233	0.850776	1	4	0.675543	0.00448132	0.154959
Warfarin_maintenance_dose	3	1.08191	0.0753142	0.711464	3	0.6477	0.0203157	0.417107
Weight	0	NA	1	1	0	NA	1	1
White_blood_cell_count	1	0.432882	0.359789	1	1	0.241997	0.220889	1
White_blood_cell_types	0	NA	1	1	0	NA	1	1
White_matter_hyperintensity_burden	0	NA	1	1	0	NA	1	1
Word_reading	0	NA	1	1	0	NA	1	1
Yu-Zhi_constitution_type_in_type_2_diabetes	0	NA	1	1	0	NA	1	1
Zinc_levels	0	NA	1	1	0	NA	1	1

## Sheet: K562 Pol2 ChIAPET
K562 Pol2 ChIAPET	Enhancers to Promoters				Enhancers to Broad Domains
Phenotype	Observed	Expected	P-Value	Corrected P-Value	Observed	Expected	P-Value	Corrected P-Value
3-hydroxy-1-methylpropylmercapturic_acid_levels_in_smokers	2	2.87761	0.791923	1	2	0.951972	0.246596	1
3-hydroxypropylmercapturic_acid_levels_in_smokers	4	3.8484	0.542627	1	0	NA	1	1
Acne_severe	2	0.356591	0.0470835	0.351521	0	NA	1	1
Activated_partial_thromboplastin_time	0	NA	1	1	0	NA	1	1
Acute_lymphoblastic_leukemia_childhood	0	NA	1	1	0	NA	1	1
Acylcarnitine_levels	1	0.404766	0.345249	0.999244	1	0.189536	0.177762	1
Adiponectin_levels	1	1.51277	0.790138	1	3	0.480908	0.012019	0.358931
Adolescent_idiopathic_scoliosis	0	NA	1	1	0	NA	1	1
Advanced_age-related_macular_degeneration	5	1.29855	0.00791187	0.117816	3	0.302615	0.00325594	0.133697
Adverse_response_to_chemotherapy_neutropenia_leucopenia_all_antimicrotubule_drugs	0	NA	1	1	0	NA	1	1
Adverse_response_to_lamotrigine_and_phenytoin	0	NA	1	1	0	NA	1	1
Age_at_smoking_initiation_in_chronic_obstructive_pulmonary_disease	0	NA	1	1	0	NA	1	1
Age-related_hearing_impairment	0	NA	1	1	0	NA	1	1
Age-related_macular_degeneration	2	1.74497	0.528201	1	2	0.531324	0.0987228	0.968073
Age-related_nuclear_cataracts	0	NA	1	1	0	NA	1	1
Aggressiveness_in_attention_deficit_hyperactivity_disorder	0	NA	1	1	0	NA	1	1
Aging_traits	0	NA	1	1	0	NA	1	1
AIDS_progression	1	0.149949	0.144864	0.737796	0	NA	1	1
Airflow_obstruction	0	NA	1	1	0	NA	1	1
Airway_imaging_phenotypes	1	0.242085	0.22258	0.873399	0	NA	1	1
Airway_responsiveness_in_chronic_obstructive_pulmonary_disease	0	NA	1	1	0	NA	1	1
Airway_wall_thickness	1	0.156557	0.149811	0.74506	0	NA	1	1
Alcohol_and_nictotine_co-dependence	0	NA	1	1	0	NA	1	1
Alcohol_consumption	1	0.661929	0.504799	1	0	NA	1	1
Alcohol_dependence	0	NA	1	1	0	NA	1	1
Alcohol_dependence_age_at_onset	0	NA	1	1	0	NA	1	1
Allergic_rhinitis	2	0.701905	0.150826	0.74506	0	NA	1	1
Allergic_sensitization	0	NA	1	1	0	NA	1	1
Aluminium_levels	0	NA	1	1	0	NA	1	1
Alzheimer_disease_and_age_of_onset	5	2.54696	0.10636	0.629537	2	0.71896	0.161646	1
Alzheimers_disease	1	1.52984	0.809413	1	2	0.350565	0.0477577	0.765288
Alzheimers_disease_age_of_onset	0	NA	1	1	0	NA	1	1
Alzheimers_disease_biomarkers	0	NA	1	1	1	0.0954153	0.0939597	0.956045
Alzheimers_disease_cognitive_decline	0	NA	1	1	0	NA	1	1
Alzheimers_disease_in_APOE_e4-_carriers	5	1.61779	0.0108479	0.134473	1	0.223866	0.205569	1
Alzheimers_disease_in_APOE_e4+_carriers	1	0.288003	0.257637	0.924208	1	0.134504	0.129851	1
Alzheimers_disease_late_onset	6	1.56678	0.00414907	0.0717353	2	0.6356	0.132453	1
Amyotrophic_lateral_sclerosis	1	1.56191	0.802473	1	2	0.418519	0.0649501	0.849659
Amyotrophic_lateral_sclerosis_age_of_onset	1	0.291081	0.261386	0.924208	0	NA	1	1
Amyotrophic_lateral_sclerosis_sporadic	3	2.24209	0.39073	1	1	0.834046	0.572587	1
Anger	0	NA	1	1	0	NA	1	1
Ankylosing_spondylitis	1	0.913746	0.618928	1	0	NA	1	1
Anorexia_nervosa	0	NA	1	1	0	NA	1	1
Anthropometric_traits	0	NA	1	1	0	NA	1	1
Antibody_status_in_Tripanosoma_cruzi_seropositivity	1	0.488376	0.397548	1	1	0.150729	0.144091	1
Antineutrophil_cytoplasmic_antibody-associated_vasculitis	0	NA	1	1	0	NA	1	1
antipsychotic_drug_dosage_in_schizophrenia_or_schizoaffective_disorder	0	NA	1	1	0	NA	1	1
Anxiety_disorder	1	0.347297	0.302039	0.963298	0	NA	1	1
Aortic_root_size	1	0.481471	0.398054	1	0	NA	1	1
Asparaginase-induced_acute_pancreatitis_in_acute_lymphoblastic_leukemia_onset_time	0	NA	1	1	0	NA	1	1
Asthma	5	1.5877	0.0183007	0.182175	0	NA	1	1
Asthma_and_hay_fever	0	NA	1	1	0	NA	1	1
Asthma_childhood_onset	3	2.02096	0.326919	0.979581	0	NA	1	1
Asymmetrical_dimethylarginine_levels	0	NA	1	1	0	NA	1	1
Atopic_dermatitis	3	1.65893	0.228488	0.873399	0	NA	1	1
Atrial_fibrillation	0	NA	1	1	0	NA	1	1
Attention_deficit_hyperactivity_disorder	2	2.01146	0.605263	1	1	0.657216	0.488941	1
Attention_deficit_hyperactivity_disorder_and_conduct_disorder	1	0.569624	0.447899	1	1	0.183346	0.171965	1
Attention_deficit_hyperactivity_disorder_combined_symptoms	0	NA	1	1	0	NA	1	1
Attention_deficit_hyperactivity_disorder_hyperactivity-impulsivity_symptoms	0	NA	1	1	0	NA	1	1
Attention_deficit_hyperactivity_disorder_inattention_symptoms	0	NA	1	1	0	NA	1	1
Attention_deficit_hyperactivity_disorder_time_to_onset	0	NA	1	1	0	NA	1	1
Attention_function_in_attention_deficit_hyperactive_disorder	0	NA	1	1	0	NA	1	1
Autism	0	NA	1	1	0	NA	1	1
Autism_spectrum_disorder,_attention_deficit-hyperactivity_disorder,_bipolar_disorder,_major_depressive_disorder,_and_schizophrenia_combined	1	2.24427	0.904626	1	1	0.596235	0.455348	1
Axial_length	1	0.510358	0.418387	1	0	NA	1	1
Barretts_esophagus	0	NA	1	1	0	NA	1	1
Basal_cell_carcinoma	0	NA	1	1	0	NA	1	1
Behavioural_disinhibition_generation_interaction	1	0.45533	0.379361	1	1	0.08955	0.0884275	0.941508
Behcets_disease	0	NA	1	1	0	NA	1	1
Beta-2_microglubulin_plasma_levels	1	0.291743	0.268138	0.9321	1	0.173599	0.162516	1
Bilirubin_levels	0	NA	1	1	0	NA	1	1
Biochemical_measures	0	NA	1	1	0	NA	1	1
Bipolar_disorder	8	3.3106	0.0168182	0.174414	0	NA	1	1
Bipolar_disorder_and_eating_disorder	0	NA	1	1	0	NA	1	1
Bipolar_disorder_and_schizophrenia	2	3.25469	0.850862	1	1	0.853703	0.580508	1
Bipolar_disorder_body_mass_index_interaction	4	0.899484	0.00930152	0.124716	0	NA	1	1
Bipolar_disorder_with_mood-incongruent_psychosis	1	0.493937	0.404264	1	0	NA	1	1
Birth_weight	0	NA	1	1	0	NA	1	1
Bladder_cancer	0	NA	1	1	0	NA	1	1
Blood_and_toenail_selenium_levels	0	NA	1	1	0	NA	1	1
Blood_metabolite_levels	20	8.78518	0.000281335	0.00924185	2	2.46604	0.713961	1
Blood_metabolite_ratios	6	1.8575	0.00900189	0.123213	0	NA	1	1
Blood_pressure	5	2.63871	0.121854	0.683534	3	0.817027	0.0477504	0.765288
Blood_pressure_measurement_low_sodium_intervention	0	NA	1	1	0	NA	1	1
Blood_pressure_smoking_interaction	0	NA	1	1	0	NA	1	1
Blood_trace_element_Se_levels	0	NA	1	1	1	0.0817606	0.0808596	0.90042
Blood_trace_element_Zn_levels	1	0.215009	0.203142	0.8394	0	NA	1	1
Body_fat_percentage	1	0.512258	0.416964	1	0	NA	1	1
Body_mass_index_change_over_time	0	NA	1	1	0	NA	1	1
Body_mass_index_interaction	0	NA	1	1	0	NA	1	1
Bone_mineral_density	7	5.44652	0.279704	0.952154	3	2.01316	0.269599	1
Bone_mineral_density_hip	1	0.699565	0.516395	1	0	NA	1	1
Bone_mineral_density_paediatric,_lower_limb	0	NA	1	1	0	NA	1	1
Bone_mineral_density_paediatric,_skull	0	NA	1	1	0	NA	1	1
Bone_mineral_density_paediatric,_total_body_less_head	0	NA	1	1	0	NA	1	1
Bone_mineral_density_paediatric,_upper_limb	0	NA	1	1	0	NA	1	1
Bone_mineral_density_spine	2	0.946055	0.242401	0.891588	0	NA	1	1
Bone_properties_heel	1	0.354291	0.309448	0.976087	0	NA	1	1
Brain_connectivity	1	0.247683	0.228652	0.873399	0	NA	1	1
Brain_imaging	0	NA	1	1	0	NA	1	1
Brain_structure	1	0.249803	0.226973	0.873399	0	NA	1	1
Breast_cancer	8	4.70556	0.0961438	0.596346	2	1.56947	0.468637	1
Breast_cancer_early_onset	0	NA	1	1	0	NA	1	1
Breast_size	0	NA	1	1	0	NA	1	1
Bronchopulmonary_dysplasia	0	NA	1	1	0	NA	1	1
Bulimia_nervosa	0	NA	1	1	0	NA	1	1
C-reactive_protein	1	0.891214	0.599054	1	0	NA	1	1
C-reactive_protein_levels	0	NA	1	1	0	NA	1	1
Cadmium_levels	0	NA	1	1	0	NA	1	1
Caffeine_consumption	3	0.32184	0.00273687	0.052886	0	NA	1	1
Calcium_levels	2	1.0446	0.281454	0.952826	0	NA	1	1
Cannabis_dependence	0	NA	1	1	0	NA	1	1
Cannabis_use_initiation	0	NA	1	1	0	NA	1	1
Capecitabine_sensitivity	1	0.454668	0.380086	1	1	0.20702	0.193082	1
Cardiac_hypertrophy	0	NA	1	1	0	NA	1	1
Cardiac_Troponin-T_levels	1	0.363434	0.313757	0.976087	1	0.18716	0.17343	1
Cardiovascular_disease_risk_factors	2	0.659654	0.140009	0.737796	0	NA	1	1
Carotid_intima_media_thickness	3	0.569778	0.0158856	0.168337	1	0.223319	0.205986	1
Celiac_disease	3	2.01816	0.328018	0.979581	2	0.447788	0.0736255	0.849659
Celiac_disease_or_Rheumatoid_arthritis	3	0.838848	0.0436902	0.34172	1	0.146597	0.140593	1
Central_corneal_thickness	0	NA	1	1	0	NA	1	1
Cerebral_amyloid_deposition_in_APOEe4_non-carriers_PET_imaging	0	NA	1	1	0	NA	1	1
Cerebral_amyloid_deposition_PET_imaging	0	NA	1	1	0	NA	1	1
Cerebrospinal_AB1-42_levels	0	NA	1	1	0	NA	1	1
Cerebrospinal_fluid_clusterin_levels	0	NA	1	1	0	NA	1	1
Cerebrospinal_T-tau_levels	0	NA	1	1	0	NA	1	1
Cervical_cancer	1	0.376323	0.327614	0.979581	0	NA	1	1
Chagas_cardiomyopathy_in_Tripanosoma_cruzi_seropositivity	0	NA	1	1	0	NA	1	1
Childhood_body_mass_index	0	NA	1	1	0	NA	1	1
Cholesterol,_total	13	5.05064	0.00134725	0.0305222	6	1.58506	0.00470717	0.171812
Chromium_levels	0	NA	1	1	0	NA	1	1
Chronic_bronchitis_and_chronic_obstructive_pulmonary_disease	0	NA	1	1	0	NA	1	1
Chronic_hepatitis_B_infection	0	NA	1	1	0	NA	1	1
Chronic_kidney_disease	3	1.30937	0.140331	0.737796	1	0.3808	0.322843	1
Chronic_lymphocytic_leukemia	3	1.82378	0.273049	0.934338	0	NA	1	1
Chronic_obstructive_pulmonary_disease	0	NA	1	1	0	NA	1	1
Chronic_obstructive_pulmonary_disease-related_biomarkers	3	0.65478	0.025469	0.239823	0	NA	1	1
Chronotype	0	NA	1	1	0	NA	1	1
circulating_leptin_levels	0	NA	1	1	0	NA	1	1
Classic_bladder_exstrophy	0	NA	1	1	0	NA	1	1
Clozapine-induced_agranulocytosis	0	NA	1	1	0	NA	1	1
Clozapine-induced_cytotoxicity	0	NA	1	1	0	NA	1	1
Cobalt_levels	1	0.157434	0.150026	0.74506	0	NA	1	1
Cocaine_dependence	0	NA	1	1	0	NA	1	1
Coenzyme_Q10_levels	1	0.259843	0.234516	0.880032	0	NA	1	1
Coffee_consumption	1	0.147844	0.14225	0.737796	0	NA	1	1
Cognitive_decline_age-related	0	NA	1	1	0	NA	1	1
Cognitive_decline_rate_in_late_mild_cognitive_impairment	6	1.27124	0.00057087	0.0156276	1	0.243307	0.219881	1
Cognitive_function	1	2.06772	0.884111	1	1	0.520906	0.411707	1
Cognitive_performance	2	2.60332	0.745651	1	3	0.873609	0.056624	0.845499
Cognitive_test_performance	0	NA	1	1	1	0.072371	0.0723672	0.849659
Colorectal_cancer_diet_interaction	0	NA	1	1	0	NA	1	1
Colorectal_or_endometrial_cancer	3	1.0727	0.0866153	0.557905	2	0.319795	0.0377148	0.688295
Common_traits_Other	0	NA	1	1	0	NA	1	1
Complement_C3_and_C4_levels	1	0.208502	0.206355	0.842082	0	NA	1	1
Conduct_disorder	0	NA	1	1	0	NA	1	1
Conduct_disorder_interaction	1	0.191921	0.180266	0.779176	1	0.0593368	0.0596696	0.849659
Conduct_disorder_symptom_count	2	0.519728	0.0820438	0.546057	0	NA	1	1
Conotruncal_heart_defects	0	NA	1	1	0	NA	1	1
Copper_levels	0	NA	1	1	0	NA	1	1
Corneal_astigmatism	1	0.582534	0.453809	1	1	0.205436	0.190437	1
Corneal_curvature	2	1.31318	0.385375	1	0	NA	1	1
Corneal_structure	1	0.594748	0.45627	1	0	NA	1	1
Coronary_artery_calcification	1	1.487	0.786141	1	1	0.483126	0.391212	1
Coronary_artery_disease	7	2.87256	0.0214648	0.207388	5	0.917962	0.00157292	0.0861175
Coronary_artery_disease_or_ischemic_stroke	1	0.548923	0.43835	1	1	0.248335	0.226019	1
Coronary_artery_disease_or_large_artery_stroke	1	0.740348	0.541008	1	1	0.321844	0.286372	1
Coronary_heart_disease	6	3.63797	0.154356	0.745678	2	1.25504	0.359768	1
Cotinine_glucuronidation	0	NA	1	1	0	NA	1	1
Crohns_disease	26	12.1922	0.000178674	0.0065216	7	3.61955	0.0709992	0.849659
Cutaneous_malignant_melanoma	2	0.530722	0.0925633	0.584751	1	0.173936	0.163984	1
Cutaneous_psoriasis	0	NA	1	1	0	NA	1	1
D-dimer_levels	0	NA	1	1	0	NA	1	1
Daytime_sleep_phenotypes	0	NA	1	1	0	NA	1	1
Delta-5_desaturase_activity	0	NA	1	1	0	NA	1	1
Delta-6_desaturase_activity	2	0.202494	0.0157429	0.168337	0	NA	1	1
Dementia_and_core_Alzheimers_disease_neuropathologic_changes	0	NA	1	1	0	NA	1	1
Dental_caries	2	1.5722	0.473325	1	1	0.500933	0.400293	1
Depression_quantitative_trait	0	NA	1	1	0	NA	1	1
Depressive_symptoms_SSRI_exposure_interaction	0	NA	1	1	0	NA	1	1
Diabetic_kidney_disease	3	1.58558	0.192974	0.818075	0	NA	1	1
Diabetic_retinopathy	1	0.773042	0.551559	1	2	0.382198	0.05274	0.825004
Dialysis-related_mortality	3	1.34673	0.144726	0.737796	0	NA	1	1
Diastolic_blood_pressure	3	1.68376	0.235463	0.880032	2	0.44398	0.0726083	0.849659
Dietary_macronutrient_intake	2	0.282813	0.0271933	0.244609	0	NA	1	1
Digestive_system_disease_Barretts_esophagus_and_esophageal_adenocarcinoma_combined	0	NA	1	1	0	NA	1	1
Diisocyanate-induced_asthma	5	4.18996	0.409482	1	0	NA	1	1
Disc_degeneration_lumbar	5	0.633926	0.000231103	0.0079913	0	NA	1	1
DNA_methylation_variation	2	0.417598	0.0631647	0.432284	0	NA	1	1
Drug-induced_Stevens-Johnson_syndrome_or_toxic_epidermal_necrolysis_SJS_TEN	1	0.259416	0.24308	0.891588	0	NA	1	1
Dupuytrens_disease	1	0.352827	0.308944	0.976087	0	NA	1	1
Dysphagia	1	0.18218	0.171687	0.769408	0	NA	1	1
Eating_disorders	0	NA	1	1	0	NA	1	1
Eating_disorders_purging_via_substances	0	NA	1	1	0	NA	1	1
Economic_and_political_preferences	0	NA	1	1	0	NA	1	1
Economic_and_political_preferences_environmentalism	0	NA	1	1	0	NA	1	1
Economic_and_political_preferences_feminism_equality	0	NA	1	1	2	0.0846095	0.00287891	0.126096
Economic_and_political_preferences_immigration_crime	0	NA	1	1	0	NA	1	1
Economic_and_political_preferences_time	0	NA	1	1	0	NA	1	1
Educational_attainment	8	2.82176	0.00619605	0.099288	5	0.728334	0.000761796	0.0455
Ejection_fraction_in_Tripanosoma_cruzi_seropositivity	0	NA	1	1	1	0.281619	0.254073	1
Electrocardiographic_conduction_measures	0	NA	1	1	0	NA	1	1
Electrocardiographic_traits	0	NA	1	1	0	NA	1	1
Electrodermal_activity	0	NA	1	1	1	0.090011	0.0888486	0.941508
Electroencephalogram_traits	2	0.582714	0.113343	0.664878	0	NA	1	1
Elevated_serum_carcinoembryonic_antigen_levels	0	NA	1	1	1	0.0538091	0.0544135	0.831387
Emphysema_imaging_phenotypes	0	NA	1	1	0	NA	1	1
End-stage_coagulation	0	NA	1	1	0	NA	1	1
Endometrial_cancer	1	0.542678	0.429586	1	0	NA	1	1
Endometriosis	0	NA	1	1	1	0.155986	0.148357	1
Eosinophilic_esophagitis	1	0.579453	0.453348	1	0	NA	1	1
Eosinophilic_esophagitis_pediatric	0	NA	1	1	0	NA	1	1
Epilepsy	0	NA	1	1	1	0.333778	0.296755	1
Epilepsy_and_lamotrigine-induced_maculopapular_eruptions	0	NA	1	1	0	NA	1	1
Epilepsy_generalized	1	0.291571	0.263055	0.924208	0	NA	1	1
Epithelial_ovarian_cancer	1	0.682989	0.519836	1	2	0.353323	0.044428	0.765288
Erectile_dysfunction_and_prostate_cancer_treatment	3	0.721067	0.0306223	0.264722	0	NA	1	1
Esophageal_cancer	0	NA	1	1	0	NA	1	1
Esophageal_squamous_cell_carcinoma	1	0.23333	0.216126	0.865824	0	NA	1	1
Estradiol_plasma_levels_breast_cancer	0	NA	1	1	0	NA	1	1
Exploratory_eye_movement_dysfunction_in_schizophrenia_cognitive_search_score	2	0.73802	0.163517	0.769408	0	NA	1	1
Exploratory_eye_movement_dysfunction_in_schizophrenia_number_of_eye_fixations	0	NA	1	1	0	NA	1	1
Exploratory_eye_movement_dysfunction_in_schizophrenia_responsive_search_score	1	0.690765	0.518178	1	0	NA	1	1
Eye_color	0	NA	1	1	0	NA	1	1
Eyebrow_thickness	0	NA	1	1	0	NA	1	1
F-cell_distribution	0	NA	1	1	0	NA	1	1
Fasting_glucose-related_traits	1	0.433365	0.360406	1	0	NA	1	1
Fasting_glucose-related_traits_interaction_with_BMI	1	0.827566	0.573119	1	1	0.331998	0.289897	1
Fasting_insulin_interaction	0	NA	1	1	0	NA	1	1
Fasting_insulin-related_traits_interaction_with_BMI	0	NA	1	1	0	NA	1	1
Fasting_plasma_glucose	0	NA	1	1	0	NA	1	1
Fat_distribution_HIV	0	NA	1	1	0	NA	1	1
Febrile_seizures_MMR_vaccine-related	0	NA	1	1	0	NA	1	1
Fibrinogen	7	1.49901	0.000457343	0.0130641	1	0.374271	0.318009	1
Fibrinogen_levels	4	1.35971	0.044532	0.344199	2	0.278166	0.0315653	0.628436
Folate_pathway_vitamin_levels	2	0.359941	0.0461849	0.348776	0	NA	1	1
Follicular_lymphoma	0	NA	1	1	0	NA	1	1
Food_addiction	0	NA	1	1	0	NA	1	1
Fractional_exhaled_nitric_oxide_childhood	1	0.377119	0.32285	0.979581	0	NA	1	1
Frontotemporal_dementia	1	0.62872	0.476904	1	0	NA	1	1
Gastric_cancer	2	0.372909	0.0507112	0.366124	1	0.121045	0.117636	1
Glaucoma	1	0.327206	0.294475	0.963298	0	NA	1	1
Glaucoma_primary_angle_closure	0	NA	1	1	0	NA	1	1
Glaucoma_primary_open-angle	1	0.703959	0.516848	1	0	NA	1	1
Glioma	2	0.340511	0.041373	0.331488	0	NA	1	1
Glomerular_filtration_rate	0	NA	1	1	0	NA	1	1
Glomerular_filtration_rate_creatinine	7	2.10239	0.00400283	0.0710772	3	0.693318	0.0303193	0.622494
Glomerular_filtration_rate_in_chronic_kidney_disease	0	NA	1	1	0	NA	1	1
Glomerular_filtration_rate_in_non_diabetics_creatinine	4	1.48986	0.0564649	0.394654	2	0.406804	0.0608197	0.849659
Glucocorticoid-induced_osteonecrosis	1	0.117726	0.115314	0.670454	1	0.0467639	0.0474708	0.765288
Glucocorticoid-induced_osteonecrosis_age_10_years_and_older	0	NA	1	1	0	NA	1	1
Glucose_homeostasis_traits	1	1.2925	0.73498	1	0	NA	1	1
Glycated_hemoglobin_levels	1	0.575717	0.445595	1	0	NA	1	1
Glycemic_traits	0	NA	1	1	0	NA	1	1
Glycemic_traits_pregnancy	1	0.159738	0.153226	0.745678	0	NA	1	1
Glycerophospholipid_levels	10	0.71807	1.51e-10	4.96035e-08	0	NA	1	1
Gout	3	1.62727	0.204802	0.840967	0	NA	1	1
Graves_disease	1	0.390663	0.333102	0.985802	0	NA	1	1
Gut_microbiome_composition_summer	3	0.846618	0.0489104	0.357046	0	NA	1	1
Gut_microbiome_composition_winter	0	NA	1	1	0	NA	1	1
Hair_color	0	NA	1	1	0	NA	1	1
Hair_morphology	0	NA	1	1	0	NA	1	1
HDL_cholesterol	24	6.84235	4.25e-08	6.25464e-06	6	2.28685	0.0261351	0.572358
Heart_failure	0	NA	1	1	0	NA	1	1
Heart_rate	1	1.13429	0.69108	1	1	0.499904	0.40496	1
Height	43	26.2047	0.000949029	0.0222683	21	7.90561	5.27e-05	0.00590205
Hematological_and_biochemical_traits	0	NA	1	1	0	NA	1	1
Hematological_parameters	1	0.29253	0.262068	0.924208	1	0.0711533	0.0711906	0.849659
Hematology_traits	1	0.338013	0.294431	0.963298	0	NA	1	1
Hemostatic_factors_and_hematological_phenotypes	0	NA	1	1	0	NA	1	1
Heschls_gyrus_morphology	2	0.730664	0.164463	0.769408	0	NA	1	1
Hip_geometry	0	NA	1	1	0	NA	1	1
Hippocampal_atrophy	1	0.888872	0.613057	1	0	NA	1	1
Hippocampal_sclerosis	0	NA	1	1	0	NA	1	1
Hippocampal_volume	0	NA	1	1	0	NA	1	1
HIV-1_control	1	1.05336	0.673824	1	0	NA	1	1
HIV-1_susceptibility	1	0.471475	0.384762	1	0	NA	1	1
HIV-1_viral_setpoint	1	0.63574	0.481494	1	0	NA	1	1
Hodgkins_lymphoma	0	NA	1	1	0	NA	1	1
Homeostasis_model_assessment_of_beta-cell_function_interaction	0	NA	1	1	0	NA	1	1
Homeostasis_model_assessment_of_insulin_resistance_interaction	0	NA	1	1	0	NA	1	1
Homocysteine_levels	2	0.649609	0.135135	0.730155	2	0.212172	0.0163916	0.424743
Hyperactive-impulsive_symptoms	0	NA	1	1	0	NA	1	1
Hypertension	2	1.77832	0.538927	1	1	0.546788	0.426951	1
Hypertriglyceridemia	1	0.289903	0.261296	0.924208	0	NA	1	1
Hypospadias	0	NA	1	1	0	NA	1	1
Hypothyroidism	0	NA	1	1	0	NA	1	1
Idiopathic_membranous_nephropathy	3	0.334092	0.00200748	0.0425456	2	0.145848	0.00674202	0.233132
IgA_nephropathy	0	NA	1	1	0	NA	1	1
IgE_levels	1	0.339201	0.30014	0.963298	0	NA	1	1
IgG_glycosylation	8	8.31446	0.594349	1	0	NA	1	1
Illicit_drug_use	0	NA	1	1	0	NA	1	1
Immune_reponse_to_smallpox_secreted_IFN-alpha	1	0.888787	0.613279	1	0	NA	1	1
Immune_reponse_to_smallpox_secreted_IL-12p40	2	0.197243	0.0143639	0.160029	0	NA	1	1
Immune_reponse_to_smallpox_secreted_IL-1beta	0	NA	1	1	0	NA	1	1
Immune_reponse_to_smallpox_secreted_IL-2	1	0.551049	0.439126	1	0	NA	1	1
Immune_response_to_measles-mumps-rubella_vaccine	0	NA	1	1	0	NA	1	1
Immune_response_to_smallpox_vaccine_IL-6	0	NA	1	1	0	NA	1	1
Immunoglobulin_A	2	0.218658	0.0182882	0.182175	0	NA	1	1
Inattentive_symptoms	0	NA	1	1	0	NA	1	1
Infant_length	0	NA	1	1	0	NA	1	1
Inflammatory_biomarkers	0	NA	1	1	1	0.250603	0.227529	1
Inflammatory_bowel_disease	28	10.5967	1.86e-06	0.000152753	7	3.13547	0.0374254	0.688295
Inflammatory_skin_disease	4	1.9798	0.135584	0.730155	2	0.634039	0.132531	1
Influenza_A_H1N1_infection	0	NA	1	1	0	NA	1	1
Information_processing_speed	2	0.755817	0.173301	0.769408	1	0.201999	0.187109	1
Insulin_resistance_response	0	NA	1	1	0	NA	1	1
Intelligence	2	0.96972	0.252255	0.915644	0	NA	1	1
Interstitial_lung_disease	2	1.34231	0.298268	0.963298	1	1.12982	1	1
Intracranial_aneurysm	0	NA	1	1	0	NA	1	1
Intraocular_pressure	1	3.27988	0.966446	1	0	NA	1	1
Iron_status_biomarkers	3	0.78097	0.0413489	0.331488	1	0.282347	0.25195	1
Ischemic_stroke	2	0.500029	0.0854685	0.555968	0	NA	1	1
Kawasaki_disease	0	NA	1	1	0	NA	1	1
Late-onset_myasthenia_gravis	0	NA	1	1	0	NA	1	1
LDL_cholesterol	16	5.19678	4.59e-05	0.00251302	9	1.61469	2.58e-05	0.0056502
LDL_peak_particle_diameter_total_fat_intake_interaction	0	NA	1	1	0	NA	1	1
Lead_levels	0	NA	1	1	0	NA	1	1
Lead_levels_in_blood	1	0.216366	0.199978	0.833674	0	NA	1	1
Lentiform_nucleus_volume	4	0.319761	0.00011451	0.00447239	0	NA	1	1
Leprosy	4	1.18471	0.0264964	0.242647	0	NA	1	1
Lewy_body_disease	0	NA	1	1	0	NA	1	1
Lifetime_average_cigarettes_per_day_in_chronic_obstructive_pulmonary_disease	0	NA	1	1	0	NA	1	1
Lipid_metabolism_phenotypes	2	1.09824	0.301656	0.963298	0	NA	1	1
Lipid_traits	1	0.932549	0.619225	1	0	NA	1	1
Lipoprotein_a_-_cholesterol_levels	3	0.792427	0.0279234	0.244609	0	NA	1	1
Lipoprotein_a_levels	0	NA	1	1	0	NA	1	1
Lipoprotein-associated_phospholipase_A2_activity_and_mass	3	0.501775	0.0124653	0.146244	0	NA	1	1
Liver_enzyme_levels	2	0.553165	0.0991666	0.600292	0	NA	1	1
Liver_enzyme_levels_alanine_transaminase	1	0.491529	0.399704	1	0	NA	1	1
Liver_enzyme_levels_alkaline_phosphatase	3	0.587654	0.0169901	0.174414	0	NA	1	1
Liver_enzyme_levels_gamma-glutamyl_transferase	1	0.861395	0.588805	1	0	NA	1	1
Local_histogram_emphysema_pattern	0	NA	1	1	0	NA	1	1
Longevity	0	NA	1	1	0	NA	1	1
Longevity_90_years_and_older	1	0.388609	0.339923	0.988184	0	NA	1	1
Low_high_density_lipoprotein_cholesterol_levels	3	0.531051	0.0102886	0.132541	1	0.0950079	0.0937267	0.956045
Low_vWF_levels	1	0.245154	0.225034	0.873399	0	NA	1	1
Lung_adenocarcinoma	1	0.578338	0.481081	1	1	0.125641	0.123686	1
Lung_cancer	2	1.37671	0.407746	1	1	0.342849	0.297156	1
Lung_disease_severity_in_cystic_fibrosis	0	NA	1	1	0	NA	1	1
Lung_function_forced_expiratory_flow_between_25%_and_75%_of_forced_vital_capacity	0	NA	1	1	0	NA	1	1
Lupus_nephritis_in_systemic_lupus_erythematosus	0	NA	1	1	0	NA	1	1
Lymphoma	0	NA	1	1	0	NA	1	1
Magnesium_levels	2	0.884054	0.219479	0.87291	1	0.249276	0.226709	1
Major_depressive_disorder	2	1.28999	0.372104	1	1	0.467788	0.379305	1
Malaria	1	0.535162	0.441177	1	0	NA	1	1
Male-pattern_baldness	1	1.1692	1	1	1	1.03188	1	1
Mammographic_density_dense_area	0	NA	1	1	0	NA	1	1
Manganese_levels	0	NA	1	1	0	NA	1	1
Mean_arterial_pressure	0	NA	1	1	0	NA	1	1
Mean_corpuscular_hemoglobin	4	0.900995	0.0105389	0.133155	5	0.28762	7.08e-06	0.00232578
Mean_corpuscular_hemoglobin_concentration	2	0.298129	0.0320246	0.273249	1	0.0749916	0.0748284	0.849659
Mean_corpuscular_volume	6	1.18054	0.00073482	0.0185683	7	0.351365	2.13e-08	1.39941e-05
Mean_platelet_volume	9	2.06812	0.000115724	0.00447239	4	1.02467	0.0145826	0.399198
Melanoma	3	0.881903	0.0541692	0.385084	1	0.378576	0.32313	1
Menarche_age_at_onset	7	6.29223	0.442329	1	2	1.66342	0.499602	1
Menopause_age_at_onset	5	1.08711	0.00368798	0.0673056	3	0.338171	0.00400515	0.154787
Mercury_levels	0	NA	1	1	0	NA	1	1
Metabolic_syndrome	5	1.29953	0.00806962	0.117816	0	NA	1	1
Metabolic_syndrome_bivariate_traits	0	NA	1	1	0	NA	1	1
Metabolic_traits	5	1.97678	0.043507	0.34172	1	0.537948	0.423397	1
Metabolite_levels	7	3.24939	0.0398273	0.331222	1	0.898544	0.600146	1
Metabolite_levels__X-11787	1	0.465162	0.379746	1	0	NA	1	1
Metabolite_levels_5-HIAA	0	NA	1	1	0	NA	1	1
Metabolite_levels_5-HIAA__MHPG_Ratio	0	NA	1	1	0	NA	1	1
Metabolite_levels_Dihydroxy_docosatrienoic_acid	2	0.804282	0.174878	0.769408	0	NA	1	1
Metabolite_levels_HVA	0	NA	1	1	0	NA	1	1
Metabolite_levels_HVA_MHPG_ratio	0	NA	1	1	0	NA	1	1
Metabolite_levels_HVA-5-HIAA_Factor_score	0	NA	1	1	0	NA	1	1
Metabolite_levels_MHPG	0	NA	1	1	0	NA	1	1
Metabolite_levels_Pyroglutamine	2	0.730083	0.159497	0.759344	0	NA	1	1
Methotrexate_phramacokinetics_acute_lymphoblastic_leukemia	0	NA	1	1	0	NA	1	1
Microalbuminuria	0	NA	1	1	0	NA	1	1
Migraine	2	1.72048	0.519543	1	2	0.560336	0.107135	1
Migraine_-_clinic-based	1	1.12829	0.697709	1	0	NA	1	1
Migraine_with_aura	2	0.469194	0.0783275	0.530528	1	0.156537	0.148937	1
Migraine_without_aura	1	0.926251	0.615668	1	0	NA	1	1
Mild_influenza_H1N1_infection	0	NA	1	1	0	NA	1	1
Mitochondrial_DNA_levels	0	NA	1	1	0	NA	1	1
Molybdenum_levels	0	NA	1	1	0	NA	1	1
Monocyte_count	0	NA	1	1	0	NA	1	1
Morning_vs	1	2.99437	0.956394	1	1	0.899727	0.603416	1
Mortality_in_heart_failure	0	NA	1	1	0	NA	1	1
Motion_sickness	0	NA	1	1	0	NA	1	1
Multiple_myeloma	1	0.503338	0.406626	1	0	NA	1	1
Multiple_myeloma_hyperdiploidy	0	NA	1	1	0	NA	1	1
Multiple_myeloma_IgH_translocation	2	0.544758	0.0995918	0.600292	0	NA	1	1
Multiple_sclerosis	14	4.43	0.000111854	0.00447239	3	1.36534	0.156955	1
Multiple_sclerosis_OCB_status	0	NA	1	1	0	NA	1	1
Multiple_sclerosis_severity	1	0.232245	0.215533	0.865824	1	0.0613005	0.0619696	0.849659
Myocardial_infarction	4	2.01199	0.134479	0.730155	3	0.568141	0.0179615	0.437063
Myopia_pathological	2	1.58814	0.47682	1	2	0.745025	0.167605	1
Myositis	0	NA	1	1	0	NA	1	1
Nasopharyngeal_carcinoma	0	NA	1	1	0	NA	1	1
Neuritic_plaque	0	NA	1	1	0	NA	1	1
Neuroblastoma	1	0.339119	0.297554	0.963298	0	NA	1	1
Neurofibrillary_tangles	0	NA	1	1	0	NA	1	1
Neuroticism	1	0.751713	0.545774	1	1	0.527504	0.439901	1
Neutrophil_count	0	NA	1	1	0	NA	1	1
Nickel_levels	1	0.367798	0.316448	0.976087	1	0.0964792	0.0945858	0.956045
Night_sleep_phenotypes	6	3.40373	0.121177	0.683534	1	1.34872	0.753912	1
Non-alcoholic_fatty_liver_disease_histology_lobular	1	0.161244	0.153777	0.745678	0	NA	1	1
Non-alcoholic_fatty_liver_disease_histology_other	0	NA	1	1	0	NA	1	1
Non-glioblastoma_glioma	0	NA	1	1	0	NA	1	1
Non-small_cell_lung_cancer	1	0.484489	0.394119	1	0	NA	1	1
Number_of_children_6+_vs	0	NA	1	1	0	NA	1	1
Number_of_pregnancies	1	0.132302	0.128851	0.711387	0	NA	1	1
Obesity	2	2.67436	0.76051	1	0	NA	1	1
Obesity_early_onset_extreme	0	NA	1	1	0	NA	1	1
Obesity_extreme	0	NA	1	1	0	NA	1	1
Obesity-related_traits	20	18.9139	0.430822	1	10	6.47843	0.115021	1
Obsessive-compulsive_symptoms	0	NA	1	1	0	NA	1	1
Oppositional_defiant_disorder_dimensions_in_attention-deficit_hyperactivity_disorder	2	1.02124	0.272141	0.934338	2	0.423248	0.0627827	0.849659
Optic_cup_area	2	0.756539	0.170734	0.769408	2	0.24555	0.0228836	0.536948
Optic_disc_area	0	NA	1	1	1	0.238129	0.218421	1
Orofacial_clefts	0	NA	1	1	0	NA	1	1
Ovarian_cancer	0	NA	1	1	1	0.334323	0.294286	1
Paclitaxel-induced_neuropathy	0	NA	1	1	0	NA	1	1
Pagets_disease	1	0.17681	0.167453	0.769408	0	NA	1	1
Pancreatic_cancer	1	1.12026	0.682484	1	1	0.312204	0.273113	1
Panic_disorder	1	0.655764	0.505321	1	0	NA	1	1
Parasitemia_in_Tripanosoma_cruzi_seropositivity	0	NA	1	1	0	NA	1	1
Parental_extreme_longevity_95_years_and_older	0	NA	1	1	0	NA	1	1
Parental_longevity_combined_parental_age_at_death	0	NA	1	1	0	NA	1	1
Parental_longevity_mothers_age_at_death	1	0.761327	0.550276	1	1	0.392019	0.333625	1
Parkinson_disease_and_lewy_body_pathology	0	NA	1	1	0	NA	1	1
Parkinsons_disease	17	8.17519	3.8e-05	0.00226964	11	6.13086	0.000284647	0.0267162
Pediatric_autoimmune_diseases	3	1.31854	0.141064	0.737796	0	NA	1	1
Pelvic_organ_prolapse	2	0.255477	0.0255519	0.239823	0	NA	1	1
Pelvic_organ_prolapse_moderate_severe	2	0.764816	0.175664	0.769408	0	NA	1	1
Percentage_gas_trapping	1	0.345011	0.301165	0.963298	0	NA	1	1
Periodontal_disease-related_phenotypes	1	0.306232	0.271529	0.934338	0	NA	1	1
Periodontal_microbiota	1	0.335328	0.295243	0.963298	0	NA	1	1
Periodontitis_CDC_AAP	2	0.502239	0.087856	0.560402	0	NA	1	1
Periodontitis_DPAL	2	0.197815	0.0157468	0.168337	0	NA	1	1
Periodontitis_Mean_PAL	0	NA	1	1	0	NA	1	1
Periodontitis_PAL4Q3	0	NA	1	1	0	NA	1	1
Perioperative_myocardial_infarction_in_coronary_artery_bypass_surgery	1	0.79955	0.564819	1	0	NA	1	1
Personality_dimensions	1	0.499472	0.406541	1	0	NA	1	1
Phospholipid_levels_plasma	11	1.50084	1.42e-07	1.5549e-05	3	0.629232	0.0239296	0.54213
Pit-and-Fissure_caries	0	NA	1	1	0	NA	1	1
Plasma_amyloid_beta_peptide_concentrations_ABx-40	0	NA	1	1	0	NA	1	1
Plasma_clusterin_levels	0	NA	1	1	0	NA	1	1
Plasma_omega-3_polyunsaturated_fatty_acid_level_eicosapentaenoic_acid	0	NA	1	1	0	NA	1	1
Plasma_omega-3_polyunsaturated_fatty_acid_levels_alphalinolenic_acid	1	0.150419	0.144754	0.737796	0	NA	1	1
Plasma_omega-3_polyunsaturated_fatty_acid_levels_docosahexaenoic_acid	0	NA	1	1	0	NA	1	1
Plasma_omega-6_polyunsaturated_fatty_acid_levels_arachidonic_acid	4	0.77838	0.00556107	0.0913405	0	NA	1	1
Plasma_omega-6_polyunsaturated_fatty_acid_levels_dihomo-gamma-linolenic_acid	3	0.517939	0.0128162	0.147723	0	NA	1	1
Plasma_omega-6_polyunsaturated_fatty_acid_levels_gamma-linolenic_acid	3	0.462827	0.00891016	0.123213	1	0.170885	0.16123	1
Plasma_omega-6_polyunsaturated_fatty_acid_levels_linoleic_acid	5	0.689111	0.000405376	0.012106	1	0.164749	0.15578	1
Platelet_aggregation	0	NA	1	1	0	NA	1	1
Platelet_count	15	2.71686	2.93e-08	6.25464e-06	5	0.965898	0.00249708	0.126096
Political_ideology	0	NA	1	1	0	NA	1	1
Polychlorinated_biphenyl_levels	0	NA	1	1	0	NA	1	1
Polycystic_ovary_syndrome	2	0.710134	0.156386	0.749969	0	NA	1	1
Post_bronchodilator_FEV1	35	40.6455	0.84475	1	27	11.5455	4.99e-05	0.00590205
Post_bronchodilator_FEV1_FVC_ratio	5	36.2137	1	1	0	NA	1	1
Post_bronchodilator_FEV1_FVC_ratio_in_COPD	2	10.4842	0.999775	1	1	4.46543	0.990288	1
Post_bronchodilator_FEV1_in_COPD	8	4.53925	0.0585789	0.405119	2	0.842502	0.205783	1
Post-traumatic_stress_disorder	0	NA	1	1	0	NA	1	1
Post-traumatic_stress_disorder_asjusted_for_relatedness	0	NA	1	1	0	NA	1	1
Posterior_cortical_atrophy_and_Alzheimers_disease	1	0.424504	0.356525	1	0	NA	1	1
PR_interval	0	NA	1	1	0	NA	1	1
PR_interval_in_Tripanosoma_cruzi_seropositivity	3	2.31761	0.412612	1	1	0.798469	0.559288	1
Pre_bronchodilator_FEV1	0	NA	1	1	0	NA	1	1
Pre_bronchodilator_FEV1_FVC_ratio	0	NA	1	1	0	NA	1	1
Preeclampsia	0	NA	1	1	0	NA	1	1
Preschool_internalizing_problems	0	NA	1	1	0	NA	1	1
Presence_of_antiphospholipid_antibodies	0	NA	1	1	0	NA	1	1
Primary_biliary_cirrhosis	10	1.66196	3.23e-06	0.00023579	1	0.443497	0.363425	1
Primary_tooth_development_number_of_teeth	3	0.538846	0.014371	0.160029	1	0.138771	0.13309	1
Primary_tooth_development_time_to_first_tooth_eruption	3	0.51999	0.012117	0.144743	0	NA	1	1
Prion_diseases	0	NA	1	1	0	NA	1	1
Progressive_supranuclear_palsy	2	1.21544	0.200488	0.833674	1	1.11664	1	1
Proinsulin_levels	0	NA	1	1	0	NA	1	1
Prostate_cancer	12	4.66221	0.00212838	0.0436984	7	1.33618	0.000365686	0.030032
Prostate-specific_antigen_levels	3	0.465829	0.007589	0.115953	0	NA	1	1
Protein_quantitative_trait_loci	1	1.03326	0.656883	1	0	NA	1	1
Psoriasis	9	2.6047	0.000839493	0.0204277	1	0.840519	0.576447	1
Psoriasis_vulgaris	5	1.29357	0.00740654	0.115859	2	0.443771	0.0700375	0.849659
Psoriatic_arthritis	2	0.387984	0.0545095	0.385084	1	0.122304	0.118783	1
Psychosis_and_Alzheimers_disease	0	NA	1	1	0	NA	1	1
Psychosis_atypical	1	0.257419	0.235747	0.880032	0	NA	1	1
Pubertal_anthropometrics	3	0.792498	0.0409391	0.331488	1	0.136537	0.131269	1
Pulmonary_function	1	2.13428	0.892168	1	1	0.50424	0.401386	1
Pulmonary_function_decline	2	0.596843	0.118241	0.681439	0	NA	1	1
Pulmonary_function_in_asthmatics	0	NA	1	1	0	NA	1	1
Pulmonary_function_interaction	1	1.3073	0.743926	1	0	NA	1	1
Pulse_pressure	1	0.269248	0.244271	0.891588	1	0.102883	0.101165	0.977429
QRS_duration	0	NA	1	1	1	0.515603	0.432507	1
QRS_duration_in_Tripanosoma_cruzi_seropositivity	0	NA	1	1	0	NA	1	1
QT_interval	7	3.91844	0.0962141	0.596346	0	NA	1	1
QT_interval_in_Tripanosoma_cruzi_seropositivity	1	0.36449	0.321341	0.979581	0	NA	1	1
QT_interval_interaction	1	0.227861	0.209379	0.84915	0	NA	1	1
Quantitative_traits	0	NA	1	1	0	NA	1	1
Radiation_response	0	NA	1	1	0	NA	1	1
Reading_and_spelling	0	NA	1	1	0	NA	1	1
Red_blood_cell_fatty_acid_levels	7	0.461852	4.76e-08	6.25464e-06	0	NA	1	1
Red_blood_cell_traits	9	2.12968	6.14e-05	0.00288141	5	0.422379	5.39e-05	0.00590205
Refractive_astigmatism	0	NA	1	1	0	NA	1	1
Refractive_error	1	1.05886	0.669493	1	0	NA	1	1
Relative_hand_skill_in_reading_disability	0	NA	1	1	0	NA	1	1
Renal_cell_carcinoma	0	NA	1	1	0	NA	1	1
Renal_function-related_traits_BUN	0	NA	1	1	0	NA	1	1
Renal_function-related_traits_eGRFcrea	1	0.126233	0.122766	0.683534	0	NA	1	1
Response_to_abacavir-containing_treatment_in_HIV-1_infection_virologic_failure	0	NA	1	1	0	NA	1	1
Response_to_amphetamines	1	1.62529	0.812655	1	0	NA	1	1
Response_to_angiotensin_II_receptor_blocker_therapy	1	0.562986	0.445409	1	0	NA	1	1
Response_to_anti-depressant_treatment_in_major_depressive_disorder	1	1.18049	0.739234	1	0	NA	1	1
Response_to_anti-retroviral_therapy_ddI_d4T_in_HIV-1_infection_Grade_1_peripheral_neuropathy	0	NA	1	1	0	NA	1	1
Response_to_anti-retroviral_therapy_ddI_d4T_in_HIV-1_infection_Grade_2_peripheral_neuropathy	0	NA	1	1	0	NA	1	1
Response_to_anti-retroviral_therapy_ddI_d4T_in_HIV-1_infection_Grade_3_peripheral_neuropathy	2	1.09351	0.293975	0.963298	1	0.520762	0.431613	1
Response_to_anti-TNF_therapy_in_rheumatoid_arthritis	1	0.682929	0.520199	1	0	NA	1	1
Response_to_antipsychotic_therapy_extrapyramidal_side_effects	0	NA	1	1	0	NA	1	1
Response_to_antipsychotic_treatment	0	NA	1	1	0	NA	1	1
Response_to_antipsychotic_treatment_in_schizophrenia_reasoning	0	NA	1	1	0	NA	1	1
Response_to_antipsychotic_treatment_in_schizophrenia_working_memory	0	NA	1	1	0	NA	1	1
Response_to_chemotherapy_in_breast_cancer_hypertensive_cases_cumulative_dose_bevacizumab	0	NA	1	1	0	NA	1	1
Response_to_citalopram_treatment	0	NA	1	1	0	NA	1	1
Response_to_cognitive-behavioural_therapy_in_anxiety_disorder	0	NA	1	1	0	NA	1	1
Response_to_cyclophosphamide_in_systemic_lupus_erythematosus_with_lupus_nephritis	1	0.365401	0.318803	0.978754	0	NA	1	1
Response_to_cytadine_analogues_cytosine_arabinoside	0	NA	1	1	0	NA	1	1
Response_to_cytidine_analogues_gemcitabine	0	NA	1	1	0	NA	1	1
Response_to_efavirenz-containing_treatment_in_HIV_1_infection_virologic_failure	1	0.763632	0.547057	1	1	0.31737	0.278364	1
Response_to_fenofibrate	0	NA	1	1	0	NA	1	1
Response_to_fenofibrate_adiponectin_levels	0	NA	1	1	0	NA	1	1
Response_to_fenofibrate_HDL_cholesterol_levels	0	NA	1	1	0	NA	1	1
Response_to_fenofibrate_LDL_cholesterol_levels	1	0.123808	0.120994	0.683534	1	0.0359412	0.0368038	0.688295
Response_to_fenofibrate_total_cholesterol_levels	0	NA	1	1	0	NA	1	1
Response_to_fenofibrate_triglyceride_levels	1	0.183202	0.172209	0.769408	0	NA	1	1
Response_to_hepatitis_C_treatment	0	NA	1	1	0	NA	1	1
Response_to_Homoharringtonine_cytotoxicity	0	NA	1	1	0	NA	1	1
Response_to_inhaled_corticosteroid_treatment_in_asthma_percentage_change_of_FEV1	0	NA	1	1	0	NA	1	1
Response_to_lithium_treatment_in_bipolar_disorder	0	NA	1	1	0	NA	1	1
Response_to_methotrexate_in_juvenile_idiopathic_arthritis	0	NA	1	1	0	NA	1	1
Response_to_platinum-based_chemotherapy_carboplatin	1	0.396718	0.339291	0.988184	0	NA	1	1
Response_to_platinum-based_chemotherapy_cisplatin	0	NA	1	1	0	NA	1	1
Response_to_radiotherapy_in_cancer_late_toxicity	0	NA	1	1	0	NA	1	1
Response_to_serotonin_reuptake_inhibitors_in_major_depressive_disorder	0	NA	1	1	0	NA	1	1
Response_to_serotonin_reuptake_inhibitors_in_major_depressive_disorder_plasma_drug_and_metabolite_levels	1	0.297736	0.267541	0.9321	0	NA	1	1
Response_to_statin_therapy	4	0.898426	0.0111686	0.135885	0	NA	1	1
Response_to_taxane_treatment_docetaxel	0	NA	1	1	1	0.155301	0.148503	1
Response_to_taxane_treatment_placlitaxel	0	NA	1	1	0	NA	1	1
Response_to_tocilizumab_in_rheumatoid_arthritis	1	0.497083	0.400764	1	0	NA	1	1
Response_to_treatment_for_acute_lymphoblastic_leukemia	0	NA	1	1	0	NA	1	1
Response_to_zileuton_treatment_in_asthma_FEV1_change_interaction	0	NA	1	1	0	NA	1	1
Resting_heart_rate	1	0.394502	0.337109	0.988184	2	0.201151	0.0140629	0.399198
Restless_legs_syndrome	1	0.43865	0.372645	1	0	NA	1	1
Retinopathy_in_non-diabetics	0	NA	1	1	0	NA	1	1
Rheumatoid_arthritis	14	5.78741	0.00165394	0.0362212	7	1.46163	0.000639652	0.0420251
RR_interval_heart_rate	0	NA	1	1	0	NA	1	1
Schizophrenia	41	23.5385	0.00036557	0.0114371	16	7.30231	0.00281	0.126096
Schizophrenia_or_bipolar_disorder	3	0.410205	0.00341125	0.0640341	1	0.166948	0.160649	1
Select_biomarker_traits	0	NA	1	1	0	NA	1	1
Self-rated_health	0	NA	1	1	0	NA	1	1
Self-reported_allergy	2	1.0475	0.282802	0.952826	1	0.446085	0.368973	1
Sense_of_smell	3	0.822477	0.0394034	0.331222	2	0.406048	0.0405367	0.719801
Serum_albumin_level	1	0.356331	0.311754	0.976087	0	NA	1	1
Serum_dimethylarginine_levels_asymmetric_symetric_ratio	0	NA	1	1	0	NA	1	1
Serum_metabolite_levels	2	0.891993	0.220553	0.87291	2	0.273343	0.0273848	0.580381
Serum_protein_levels_sST2	0	NA	1	1	0	NA	1	1
Serum_thyroid-stimulating_hormone_levels	2	0.490901	0.0841668	0.552976	0	NA	1	1
Serum_total_protein_level	1	0.206132	0.193748	0.818075	0	NA	1	1
Serum_uric_acid_levels	1	0.429841	0.360657	1	0	NA	1	1
Setpoint_viral_load_in_HIV-1_infection	0	NA	1	1	0	NA	1	1
Severe_influenza_A_H1N1_infection	3	0.508694	0.00992898	0.130467	1	0.15602	0.148983	1
Sex_hormone_levels	0	NA	1	1	0	NA	1	1
Sex_hormone-binding_globulin_levels	2	0.540195	0.0994938	0.600292	1	0.161826	0.153573	1
Sexual_dimorphism_in_anthropometric_traits	0	NA	1	1	0	NA	1	1
Sitting_height_ratio	1	1.18132	0.703702	1	0	NA	1	1
Sleep_duration	1	0.360538	0.312564	0.976087	0	NA	1	1
Smoking_behavior	1	1.25045	0.73931	1	0	NA	1	1
Smoking_initiation	1	0.437525	0.36195	1	0	NA	1	1
Smooth-surface_caries	1	0.887731	0.605269	1	0	NA	1	1
Social_communication_problems	0	NA	1	1	0	NA	1	1
Spherical_equivalent_joint_main_effects_and_education_interaction	2	0.964873	0.243592	0.891588	1	0.289816	0.258126	1
Sphingolipid_levels	1	0.253934	0.230005	0.873489	0	NA	1	1
Squamous_cell_carcinoma	0	NA	1	1	0	NA	1	1
Stroke	0	NA	1	1	0	NA	1	1
Stroke_ischemic	0	NA	1	1	0	NA	1	1
Subcortical_brain_region_volumes	2	1.74952	0.562494	1	3	1.66405	0.114796	1
Subcutaneous_adipose_tissue	0	NA	1	1	0	NA	1	1
Sudden_cardiac_arrest	2	0.894073	0.224906	0.873399	1	0.29387	0.259312	1
Superior_frontal_gyrus_grey_matter_volume	0	NA	1	1	0	NA	1	1
Survival_in_colon_cancer	0	NA	1	1	0	NA	1	1
Survival_in_microsatellite_instability_low_stable_colorectal_cancer	0	NA	1	1	0	NA	1	1
Survival_in_rectal_cancer	0	NA	1	1	0	NA	1	1
Symmetrical_dimethylarginine_levels	0	NA	1	1	0	NA	1	1
Systemic_lupus_erythematosus	21	5.8231	2.48e-07	2.32766e-05	7	2.63406	0.0118152	0.358931
Systemic_lupus_erythematosus_and_Systemic_sclerosis	4	0.711727	0.00437649	0.0737269	1	0.22304	0.204881	1
Systemic_sclerosis	1	0.196339	0.183901	0.789693	0	NA	1	1
Systolic_blood_pressure	4	1.67639	0.0822825	0.546057	3	0.550749	0.0168087	0.424743
Systolic_blood_pressure_alcohol_consumption_interaction	0	NA	1	1	0	NA	1	1
Systolic_blood_pressure_in_sickle_cell_anemia	0	NA	1	1	0	NA	1	1
Tanning	1	0.453909	0.376884	1	0	NA	1	1
Telomere_length	1	0.917816	0.614657	1	1	0.367081	0.313793	1
Temperament	0	NA	1	1	0	NA	1	1
Temperament_bipolar_disorder	0	NA	1	1	0	NA	1	1
Testicular_germ_cell_tumor	2	1.24798	0.3586	1	0	NA	1	1
Thiazide-induced_adverse_metabolic_effects_in_hypertensive_patients	0	NA	1	1	0	NA	1	1
Thrombosis	0	NA	1	1	0	NA	1	1
Thyroid_cancer	0	NA	1	1	0	NA	1	1
Thyroid_hormone_levels	2	0.815446	0.194246	0.818075	0	NA	1	1
Thyroid_peroxidase_antibody_positivity	1	0.176196	0.167546	0.769408	0	NA	1	1
Toenail_selenium_levels	0	NA	1	1	0	NA	1	1
Tonometry	0	NA	1	1	0	NA	1	1
Total_bilirubin_levels_in_HIV-1_infection	0	NA	1	1	0	NA	1	1
Total_ventricular_volume_Alzheimers_disease_interaction	0	NA	1	1	0	NA	1	1
Tourettes_syndrome_or_obsessive-compulsive_disorder	0	NA	1	1	0	NA	1	1
Trans_fatty_acid_levels	31	4.17005	1.19e-19	7.8183e-17	6	1.03627	0.000535319	0.0390783
Triglycerides	16	5.42608	6.13e-05	0.00288141	6	1.73403	0.00749365	0.246166
Triptolide_cytotoxicity	0	NA	1	1	0	NA	1	1
Tuberculosis	1	0.668809	0.499375	1	1	0.314071	0.27711	1
Tumor_biomarkers	2	0.420771	0.0488325	0.357046	0	NA	1	1
Type_1_diabetes	6	2.35087	0.0278661	0.244609	1	0.58498	0.448083	1
Type_1_diabetes_and_autoimmune_thyroid_diseases	2	0.235209	0.0198465	0.194614	1	0.0757521	0.075008	0.849659
Type_1_diabetes_autoantibodies	4	0.879678	0.00864061	0.123213	0	NA	1	1
Type_1_diabetes_nephropathy	1	0.337662	0.299798	0.963298	0	NA	1	1
Type_2_diabetes	10	8.41555	0.331476	0.985429	6	3.06185	0.0848207	0.928787
Ulcerative_colitis	8	4.01932	0.045055	0.344199	0	NA	1	1
Urate_levels	12	2.67806	4.93e-06	0.000323901	2	1.08332	0.290029	1
Urate_levels_BMI_interaction	0	NA	1	1	0	NA	1	1
Urate_levels_in_lean_individuals	1	0.822404	0.572647	1	0	NA	1	1
Urate_levels_in_obese_individuals	2	0.763824	0.176996	0.77011	0	NA	1	1
Urate_levels_in_overweight_individuals	3	1.14002	0.101107	0.603882	0	NA	1	1
Uric_acid_levels	3	1.78446	0.259736	0.924208	2	0.621114	0.121966	1
Urinary_albumin-to-creatinine_ratio	0	NA	1	1	0	NA	1	1
Urinary_albumin-to-creatinine_ratio_in_non-diabetics	1	0.181894	0.17277	0.769408	1	0.0683196	0.0686159	0.849659
Urinary_metabolites	1	0.711127	0.521397	1	0	NA	1	1
Urinary_metabolites_H-NMR_features	1	0.75128	0.539403	1	0	NA	1	1
Vascular_brain_injury	0	NA	1	1	0	NA	1	1
Vascular_endothelial_growth_factor_levels	3	0.304053	0.00252148	0.0502003	1	0.0995192	0.0979158	0.968073
Venous_thromboembolism	0	NA	1	1	0	NA	1	1
Verbal_declarative_memory	1	0.397612	0.335333	0.987953	0	NA	1	1
Vertical_cup-disc_ratio	5	0.761875	0.000690452	0.0181451	0	NA	1	1
Very_long-chain_saturated_fatty_acid_levels_fatty_acid_20_0	1	0.70928	0.537709	1	0	NA	1	1
Very_long-chain_saturated_fatty_acid_levels_fatty_acid_22_0	0	NA	1	1	0	NA	1	1
Visceral_adipose_tissue_adjusted_for_BMI	0	NA	1	1	0	NA	1	1
Visceral_adipose_tissue_subcutaneous_adipose_tissue_ratio	1	0.665428	0.49456	1	0	NA	1	1
Visceral_fat	0	NA	1	1	0	NA	1	1
Vitamin_D_levels	1	0.495049	0.404219	1	0	NA	1	1
Vitiligo	4	1.20672	0.0265915	0.242647	0	NA	1	1
vWF_and_FVIII_levels	0	NA	1	1	0	NA	1	1
Waist_circumference	0	NA	1	1	0	NA	1	1
Waist_circumference_adjusted_for_body_mass_index	0	NA	1	1	0	NA	1	1
Waist-hip_ratio	0	NA	1	1	0	NA	1	1
Waist-to-hip_circumference_ratio_interaction	0	NA	1	1	0	NA	1	1
Waist-to-hip_ratio_adjusted_for_body_mass_index	3	2.01252	0.326495	0.979581	0	NA	1	1
Warfarin_maintenance_dose	3	1.40387	0.147439	0.74506	0	NA	1	1
Weight	0	NA	1	1	0	NA	1	1
White_blood_cell_count	1	0.554659	0.435672	1	0	NA	1	1
White_blood_cell_types	0	NA	1	1	0	NA	1	1
White_matter_hyperintensity_burden	2	0.7596	0.173746	0.769408	0	NA	1	1
Word_reading	0	NA	1	1	0	NA	1	1
Yu-Zhi_constitution_type_in_type_2_diabetes	0	NA	1	1	0	NA	1	1
Zinc_levels	1	0.36507	0.315012	0.976087	0	NA	1	1

## Sheet: GM12878 Pol2 ChIAPET
GM12878 Pol2 ChIAPET	Enhancers to Promoters				Enhancers to Broad Domains
Phenotype	Observed	Expected	P-Value	Corrected P-Value	Observed	Expected	P-Value	Corrected P-Value
3-hydroxy-1-methylpropylmercapturic_acid_levels_in_smokers	4	3.09064	0.373495	1	5	2.49401	0.103014	0.815425
3-hydroxypropylmercapturic_acid_levels_in_smokers	5	4.28502	0.428715	1	6	3.20357	0.0987777	0.811211
Acne_severe	1	0.324319	0.285273	1	0	NA	1	1
Activated_partial_thromboplastin_time	2	0.317615	0.03543	0.337355	0	NA	1	1
Acute_lymphoblastic_leukemia_childhood	3	1.63242	0.220825	0.947774	5	1.21896	0.00624863	0.157898
Acylcarnitine_levels	2	0.500314	0.0848485	0.605929	3	0.511289	0.00867384	0.189957
Adiponectin_levels	1	1.61893	0.812384	1	0	NA	1	1
Adolescent_idiopathic_scoliosis	1	0.285181	0.258391	0.988963	0	NA	1	1
Advanced_age-related_macular_degeneration	2	1.3837	0.408041	1	2	0.9316	0.238604	1
Adverse_response_to_chemotherapy_neutropenia_leucopenia_all_antimicrotubule_drugs	0	NA	1	1	0	NA	1	1
Adverse_response_to_lamotrigine_and_phenytoin	0	NA	1	1	0	NA	1	1
Age_at_smoking_initiation_in_chronic_obstructive_pulmonary_disease	0	NA	1	1	0	NA	1	1
Age-related_hearing_impairment	3	1.60599	0.205452	0.921934	0	NA	1	1
Age-related_macular_degeneration	0	NA	1	1	1	1.63805	0.815278	1
Age-related_nuclear_cataracts	0	NA	1	1	0	NA	1	1
Aggressiveness_in_attention_deficit_hyperactivity_disorder	0	NA	1	1	0	NA	1	1
Aging_traits	0	NA	1	1	0	NA	1	1
AIDS_progression	0	NA	1	1	0	NA	1	1
Airflow_obstruction	0	NA	1	1	0	NA	1	1
Airway_imaging_phenotypes	0	NA	1	1	0	NA	1	1
Airway_responsiveness_in_chronic_obstructive_pulmonary_disease	0	NA	1	1	0	NA	1	1
Airway_wall_thickness	1	0.323824	0.289184	1	0	NA	1	1
Alcohol_and_nictotine_co-dependence	0	NA	1	1	0	NA	1	1
Alcohol_consumption	1	0.628383	0.483624	1	2	0.621667	0.121777	0.897539
Alcohol_dependence	0	NA	1	1	1	0.862312	0.58948	1
Alcohol_dependence_age_at_onset	1	0.639322	0.485139	1	2	0.494587	0.085531	0.796727
Allergic_rhinitis	2	0.765433	0.176084	0.889904	0	NA	1	1
Allergic_sensitization	0	NA	1	1	0	NA	1	1
Aluminium_levels	0	NA	1	1	0	NA	1	1
Alzheimer_disease_and_age_of_onset	5	2.85832	0.150488	0.803826	4	2.1592	0.165666	0.971806
Alzheimers_disease	0	NA	1	1	0	NA	1	1
Alzheimers_disease_age_of_onset	0	NA	1	1	0	NA	1	1
Alzheimers_disease_biomarkers	0	NA	1	1	0	NA	1	1
Alzheimers_disease_cognitive_decline	2	0.846327	0.206071	0.921934	0	NA	1	1
Alzheimers_disease_in_APOE_e4-_carriers	4	1.97921	0.10637	0.697393	6	1.6717	0.00101726	0.0368617
Alzheimers_disease_in_APOE_e4+_carriers	0	NA	1	1	0	NA	1	1
Alzheimers_disease_late_onset	1	1.82864	0.84947	1	4	1.57978	0.0710345	0.717995
Amyotrophic_lateral_sclerosis	6	1.86138	0.00841519	0.153577	1	1.34001	0.750253	1
Amyotrophic_lateral_sclerosis_age_of_onset	0	NA	1	1	0	NA	1	1
Amyotrophic_lateral_sclerosis_sporadic	4	2.82728	0.311304	1	1	2.01886	0.876416	1
Anger	0	NA	1	1	1	0.372064	0.320019	1
Ankylosing_spondylitis	3	0.911146	0.0544602	0.475046	3	0.700293	0.0280088	0.375547
Anorexia_nervosa	0	NA	1	1	0	NA	1	1
Anthropometric_traits	0	NA	1	1	0	NA	1	1
Antibody_status_in_Tripanosoma_cruzi_seropositivity	1	0.559741	0.441114	1	1	0.430457	0.359956	1
Antineutrophil_cytoplasmic_antibody-associated_vasculitis	0	NA	1	1	0	NA	1	1
antipsychotic_drug_dosage_in_schizophrenia_or_schizoaffective_disorder	1	0.628158	0.484254	1	0	NA	1	1
Anxiety_disorder	0	NA	1	1	0	NA	1	1
Aortic_root_size	4	0.786182	0.0037861	0.0829155	1	0.526624	0.428532	1
Asparaginase-induced_acute_pancreatitis_in_acute_lymphoblastic_leukemia_onset_time	0	NA	1	1	0	NA	1	1
Asthma	7	1.63006	0.000779896	0.0213497	6	1.41336	0.00216585	0.0646802
Asthma_and_hay_fever	1	0.53688	0.42802	1	0	NA	1	1
Asthma_childhood_onset	3	2.48124	0.466536	1	3	1.99278	0.314933	1
Asymmetrical_dimethylarginine_levels	0	NA	1	1	0	NA	1	1
Atopic_dermatitis	10	1.66965	3.11e-06	0.00020367	4	1.27696	0.0365026	0.468931
Atrial_fibrillation	3	0.619899	0.0201083	0.231775	2	0.499133	0.0877421	0.796727
Attention_deficit_hyperactivity_disorder	1	2.37065	0.917092	1	2	1.64953	0.497058	1
Attention_deficit_hyperactivity_disorder_and_conduct_disorder	1	0.598604	0.466229	1	1	0.454372	0.375847	1
Attention_deficit_hyperactivity_disorder_combined_symptoms	0	NA	1	1	0	NA	1	1
Attention_deficit_hyperactivity_disorder_hyperactivity-impulsivity_symptoms	0	NA	1	1	0	NA	1	1
Attention_deficit_hyperactivity_disorder_inattention_symptoms	0	NA	1	1	0	NA	1	1
Attention_deficit_hyperactivity_disorder_time_to_onset	0	NA	1	1	0	NA	1	1
Attention_function_in_attention_deficit_hyperactive_disorder	0	NA	1	1	0	NA	1	1
Autism	1	0.676431	0.503877	1	0	NA	1	1
Autism_spectrum_disorder,_attention_deficit-hyperactivity_disorder,_bipolar_disorder,_major_depressive_disorder,_and_schizophrenia_combined	3	2.41594	0.43959	1	1	1.55723	0.79804	1
Axial_length	0	NA	1	1	0	NA	1	1
Barretts_esophagus	0	NA	1	1	0	NA	1	1
Basal_cell_carcinoma	1	0.616407	0.476286	1	1	0.429072	0.359524	1
Behavioural_disinhibition_generation_interaction	0	NA	1	1	2	0.334407	0.042156	0.49458
Behcets_disease	0	NA	1	1	0	NA	1	1
Beta-2_microglubulin_plasma_levels	0	NA	1	1	0	NA	1	1
Bilirubin_levels	2	1.32679	0.388068	1	1	0.897772	0.609289	1
Biochemical_measures	1	0.278133	0.251066	0.981847	0	NA	1	1
Bipolar_disorder	8	3.68325	0.0289212	0.296895	5	2.66591	0.12708	0.897539
Bipolar_disorder_and_eating_disorder	0	NA	1	1	0	NA	1	1
Bipolar_disorder_and_schizophrenia	6	3.53828	0.137499	0.778765	3	2.49221	0.458017	1
Bipolar_disorder_body_mass_index_interaction	4	0.998426	0.013944	0.188882	0	NA	1	1
Bipolar_disorder_with_mood-incongruent_psychosis	0	NA	1	1	2	0.550009	0.0960752	0.811211
Birth_weight	1	0.30186	0.268839	1	1	0.194578	0.18256	1
Bladder_cancer	1	1.03294	0.666811	1	1	0.501687	0.402553	1
Blood_and_toenail_selenium_levels	0	NA	1	1	0	NA	1	1
Blood_metabolite_levels	17	9.68233	0.0143746	0.188882	11	7.02657	0.090144	0.796727
Blood_metabolite_ratios	4	2.32048	0.197039	0.921934	3	1.83769	0.275818	1
Blood_pressure	6	3.19351	0.0943801	0.659657	3	1.86336	0.285679	1
Blood_pressure_measurement_low_sodium_intervention	0	NA	1	1	0	NA	1	1
Blood_pressure_smoking_interaction	1	0.861645	0.594977	1	0	NA	1	1
Blood_trace_element_Se_levels	0	NA	1	1	0	NA	1	1
Blood_trace_element_Zn_levels	0	NA	1	1	1	0.197952	0.187573	1
Body_fat_percentage	1	0.584874	0.462529	1	0	NA	1	1
Body_mass_index_change_over_time	0	NA	1	1	0	NA	1	1
Body_mass_index_interaction	0	NA	1	1	0	NA	1	1
Bone_mineral_density	12	3.58552	0.000198741	0.00725405	13	4.24545	6.83e-05	0.00407937
Bone_mineral_density_hip	4	0.873157	0.00935701	0.153689	5	0.655269	0.000341703	0.0147764
Bone_mineral_density_paediatric,_lower_limb	1	0.278654	0.255928	0.988963	0	NA	1	1
Bone_mineral_density_paediatric,_skull	0	NA	1	1	0	NA	1	1
Bone_mineral_density_paediatric,_total_body_less_head	1	0.303643	0.272793	1	1	0.213319	0.198278	1
Bone_mineral_density_paediatric,_upper_limb	1	0.260646	0.240778	0.967029	1	0.189424	0.180617	1
Bone_mineral_density_spine	4	0.807069	0.00740196	0.138945	2	0.7152	0.159562	0.964928
Bone_properties_heel	0	NA	1	1	0	NA	1	1
Brain_connectivity	1	0.290102	0.263423	0.988963	1	0.23109	0.215047	1
Brain_imaging	0	NA	1	1	0	NA	1	1
Brain_structure	0	NA	1	1	0	NA	1	1
Breast_cancer	11	4.85897	0.00871046	0.153689	9	4.18297	0.0225592	0.33685
Breast_cancer_early_onset	0	NA	1	1	0	NA	1	1
Breast_size	1	1.03505	0.663039	1	0	NA	1	1
Bronchopulmonary_dysplasia	0	NA	1	1	0	NA	1	1
Bulimia_nervosa	0	NA	1	1	1	0.190606	0.17778	1
C-reactive_protein	0	NA	1	1	0	NA	1	1
C-reactive_protein_levels	1	0.691964	0.509402	1	1	0.604351	0.463511	1
Cadmium_levels	0	NA	1	1	0	NA	1	1
Caffeine_consumption	1	0.427846	0.365426	1	2	0.253919	0.0241278	0.352266
Calcium_levels	3	1.58412	0.20319	0.921934	0	NA	1	1
Cannabis_dependence	0	NA	1	1	2	0.675885	0.14164	0.92136
Cannabis_use_initiation	0	NA	1	1	0	NA	1	1
Capecitabine_sensitivity	1	0.579147	0.461414	1	0	NA	1	1
Cardiac_hypertrophy	1	0.434308	0.366312	1	0	NA	1	1
Cardiac_Troponin-T_levels	3	0.459853	0.00890833	0.153689	2	0.348421	0.0454781	0.515157
Cardiovascular_disease_risk_factors	1	0.693708	0.510936	1	0	NA	1	1
Carotid_intima_media_thickness	1	0.542826	0.429336	1	0	NA	1	1
Celiac_disease	6	2.07083	0.0148432	0.191215	4	1.41291	0.049005	0.5457
Celiac_disease_or_Rheumatoid_arthritis	4	0.616307	0.00223443	0.0564625	1	0.490709	0.400719	1
Central_corneal_thickness	0	NA	1	1	1	0.140115	0.135427	0.916818
Cerebral_amyloid_deposition_in_APOEe4_non-carriers_PET_imaging	0	NA	1	1	1	0.216994	0.199859	1
Cerebral_amyloid_deposition_PET_imaging	0	NA	1	1	0	NA	1	1
Cerebrospinal_AB1-42_levels	0	NA	1	1	0	NA	1	1
Cerebrospinal_fluid_clusterin_levels	0	NA	1	1	0	NA	1	1
Cerebrospinal_T-tau_levels	0	NA	1	1	0	NA	1	1
Cervical_cancer	1	0.368976	0.321175	1	2	0.164836	0.010193	0.196965
Chagas_cardiomyopathy_in_Tripanosoma_cruzi_seropositivity	1	0.469627	0.389213	1	1	0.341498	0.298002	1
Childhood_body_mass_index	4	1.51454	0.0598806	0.488142	2	1.22306	0.348805	1
Cholesterol,_total	10	5.97945	0.0705115	0.520517	3	4.17542	0.795017	1
Chromium_levels	0	NA	1	1	0	NA	1	1
Chronic_bronchitis_and_chronic_obstructive_pulmonary_disease	0	NA	1	1	0	NA	1	1
Chronic_hepatitis_B_infection	1	0.213435	0.202236	0.921934	0	NA	1	1
Chronic_kidney_disease	4	1.92792	0.116889	0.720538	1	1.24606	0.735348	1
Chronic_lymphocytic_leukemia	0	NA	1	1	8	1.82376	0.00018693	0.00944715
Chronic_obstructive_pulmonary_disease	1	0.92808	0.640666	1	0	NA	1	1
Chronic_obstructive_pulmonary_disease-related_biomarkers	1	0.663777	0.495331	1	0	NA	1	1
Chronotype	0	NA	1	1	1	0.330305	0.292706	1
circulating_leptin_levels	0	NA	1	1	0	NA	1	1
Classic_bladder_exstrophy	0	NA	1	1	0	NA	1	1
Clozapine-induced_agranulocytosis	0	NA	1	1	0	NA	1	1
Clozapine-induced_cytotoxicity	0	NA	1	1	0	NA	1	1
Cobalt_levels	0	NA	1	1	0	NA	1	1
Cocaine_dependence	1	0.322083	0.289445	1	0	NA	1	1
Coenzyme_Q10_levels	0	NA	1	1	0	NA	1	1
Coffee_consumption	0	NA	1	1	0	NA	1	1
Cognitive_decline_age-related	1	0.203547	0.192236	0.913756	1	0.115911	0.113759	0.862217
Cognitive_decline_rate_in_late_mild_cognitive_impairment	0	NA	1	1	0	NA	1	1
Cognitive_function	5	2.20709	0.0640596	0.494833	1	1.50594	0.787057	1
Cognitive_performance	4	2.94673	0.339846	1	3	1.92126	0.301149	1
Cognitive_test_performance	0	NA	1	1	0	NA	1	1
Colorectal_cancer_diet_interaction	0	NA	1	1	0	NA	1	1
Colorectal_or_endometrial_cancer	1	0.878099	0.597514	1	2	0.71102	0.156343	0.964928
Common_traits_Other	0	NA	1	1	1	0.236765	0.216475	1
Complement_C3_and_C4_levels	0	NA	1	1	0	NA	1	1
Conduct_disorder	0	NA	1	1	0	NA	1	1
Conduct_disorder_interaction	0	NA	1	1	2	0.184392	0.0131631	0.240226
Conduct_disorder_symptom_count	0	NA	1	1	2	0.35802	0.0390563	0.477329
Conotruncal_heart_defects	0	NA	1	1	0	NA	1	1
Copper_levels	0	NA	1	1	0	NA	1	1
Corneal_astigmatism	1	0.894148	0.622097	1	0	NA	1	1
Corneal_curvature	0	NA	1	1	0	NA	1	1
Corneal_structure	1	0.662193	0.494808	1	1	0.639248	0.483946	1
Coronary_artery_calcification	1	1.81606	0.850044	1	1	1.31745	0.74406	1
Coronary_artery_disease	7	2.98642	0.0262335	0.287257	3	2.55315	0.475571	1
Coronary_artery_disease_or_ischemic_stroke	1	0.491597	0.403889	1	0	NA	1	1
Coronary_artery_disease_or_large_artery_stroke	2	0.740419	0.163594	0.853873	0	NA	1	1
Coronary_heart_disease	12	3.89119	0.000357325	0.0112671	6	2.95609	0.0729708	0.726391
Cotinine_glucuronidation	2	0.491915	0.0666395	0.503243	0	NA	1	1
Crohns_disease	43	14.6587	5.3e-11	5.92395e-09	43	10.6928	1.15e-15	3.77775e-13
Cutaneous_malignant_melanoma	1	0.82906	0.597364	1	0	NA	1	1
Cutaneous_psoriasis	1	0.166268	0.158507	0.839833	1	0.143106	0.13817	0.916947
D-dimer_levels	1	0.917815	0.647214	1	0	NA	1	1
Daytime_sleep_phenotypes	3	1.14026	0.105111	0.697393	2	0.944684	0.244061	1
Delta-5_desaturase_activity	0	NA	1	1	0	NA	1	1
Delta-6_desaturase_activity	0	NA	1	1	0	NA	1	1
Dementia_and_core_Alzheimers_disease_neuropathologic_changes	1	0.680699	0.502593	1	1	0.637514	0.483699	1
Dental_caries	1	2.00513	0.878093	1	1	1.58239	0.808392	1
Depression_quantitative_trait	1	0.322864	0.287542	1	0	NA	1	1
Depressive_symptoms_SSRI_exposure_interaction	0	NA	1	1	0	NA	1	1
Diabetic_kidney_disease	4	2.12759	0.142887	0.782307	1	1.22029	0.717723	1
Diabetic_retinopathy	4	0.868294	0.00928502	0.153689	2	0.642707	0.134027	0.916818
Dialysis-related_mortality	3	1.32313	0.139018	0.779202	1	0.838068	0.580357	1
Diastolic_blood_pressure	3	1.96407	0.312819	1	4	1.33481	0.0420164	0.49458
Dietary_macronutrient_intake	0	NA	1	1	0	NA	1	1
Digestive_system_disease_Barretts_esophagus_and_esophageal_adenocarcinoma_combined	1	0.224947	0.209321	0.929213	0	NA	1	1
Diisocyanate-induced_asthma	5	4.8539	0.542902	1	1	3.42655	0.971435	1
Disc_degeneration_lumbar	1	0.815584	0.579352	1	1	0.538878	0.430019	1
DNA_methylation_variation	0	NA	1	1	0	NA	1	1
Drug-induced_Stevens-Johnson_syndrome_or_toxic_epidermal_necrolysis_SJS_TEN	2	0.196427	0.00722507	0.138945	2	0.154569	0.00328261	0.0900569
Dupuytrens_disease	1	0.336924	0.297435	1	1	0.271409	0.246624	1
Dysphagia	1	0.207897	0.193049	0.913756	0	NA	1	1
Eating_disorders	0	NA	1	1	0	NA	1	1
Eating_disorders_purging_via_substances	0	NA	1	1	0	NA	1	1
Economic_and_political_preferences	1	0.52449	0.420541	1	0	NA	1	1
Economic_and_political_preferences_environmentalism	0	NA	1	1	0	NA	1	1
Economic_and_political_preferences_feminism_equality	0	NA	1	1	0	NA	1	1
Economic_and_political_preferences_immigration_crime	0	NA	1	1	0	NA	1	1
Economic_and_political_preferences_time	0	NA	1	1	1	0.0986495	0.09722	0.811211
Educational_attainment	8	3.4762	0.0193781	0.22976	4	2.61765	0.264979	1
Ejection_fraction_in_Tripanosoma_cruzi_seropositivity	2	0.9083	0.218651	0.94509	1	0.688051	0.531563	1
Electrocardiographic_conduction_measures	1	0.250859	0.229227	0.959248	1	0.248454	0.22721	1
Electrocardiographic_traits	1	1.16993	0.714207	1	1	0.58858	0.455109	1
Electrodermal_activity	1	0.310095	0.274393	1	0	NA	1	1
Electroencephalogram_traits	3	0.493926	0.011929	0.174163	1	0.427318	0.355619	1
Elevated_serum_carcinoembryonic_antigen_levels	0	NA	1	1	0	NA	1	1
Emphysema_imaging_phenotypes	0	NA	1	1	0	NA	1	1
End-stage_coagulation	0	NA	1	1	0	NA	1	1
Endometrial_cancer	0	NA	1	1	0	NA	1	1
Endometriosis	2	0.568527	0.10949	0.699602	0	NA	1	1
Eosinophilic_esophagitis	0	NA	1	1	0	NA	1	1
Eosinophilic_esophagitis_pediatric	0	NA	1	1	0	NA	1	1
Epilepsy	0	NA	1	1	2	0.74525	0.158904	0.964928
Epilepsy_and_lamotrigine-induced_maculopapular_eruptions	0	NA	1	1	0	NA	1	1
Epilepsy_generalized	1	0.349045	0.305979	1	2	0.22749	0.0194564	0.308991
Epithelial_ovarian_cancer	2	0.901673	0.222157	0.947774	2	0.635449	0.124028	0.897539
Erectile_dysfunction_and_prostate_cancer_treatment	1	0.527542	0.421538	1	1	0.506311	0.411376	1
Esophageal_cancer	0	NA	1	1	0	NA	1	1
Esophageal_squamous_cell_carcinoma	2	0.283182	0.0272586	0.292396	1	0.391571	0.34325	1
Estradiol_plasma_levels_breast_cancer	0	NA	1	1	1	0.142586	0.136755	0.916818
Exploratory_eye_movement_dysfunction_in_schizophrenia_cognitive_search_score	1	0.675799	0.512111	1	0	NA	1	1
Exploratory_eye_movement_dysfunction_in_schizophrenia_number_of_eye_fixations	1	0.468177	0.390087	1	0	NA	1	1
Exploratory_eye_movement_dysfunction_in_schizophrenia_responsive_search_score	1	0.674478	0.508474	1	0	NA	1	1
Eye_color	0	NA	1	1	0	NA	1	1
Eyebrow_thickness	0	NA	1	1	0	NA	1	1
F-cell_distribution	2	0.415803	0.0634625	0.494833	0	NA	1	1
Fasting_glucose-related_traits	0	NA	1	1	0	NA	1	1
Fasting_glucose-related_traits_interaction_with_BMI	0	NA	1	1	0	NA	1	1
Fasting_insulin_interaction	0	NA	1	1	0	NA	1	1
Fasting_insulin-related_traits_interaction_with_BMI	0	NA	1	1	0	NA	1	1
Fasting_plasma_glucose	0	NA	1	1	0	NA	1	1
Fat_distribution_HIV	0	NA	1	1	0	NA	1	1
Febrile_seizures_MMR_vaccine-related	1	0.312208	0.280429	1	2	0.212973	0.0168537	0.276822
Fibrinogen	6	1.59975	0.00404192	0.0856626	6	1.00556	0.000359851	0.0147764
Fibrinogen_levels	5	1.76405	0.0252055	0.280679	3	1.14038	0.102795	0.815425
Folate_pathway_vitamin_levels	1	0.356815	0.312514	1	1	0.231243	0.214191	1
Follicular_lymphoma	1	0.287988	0.259984	0.988963	1	0.255655	0.234248	1
Food_addiction	0	NA	1	1	0	NA	1	1
Fractional_exhaled_nitric_oxide_childhood	1	0.432822	0.36146	1	1	0.30208	0.267851	1
Frontotemporal_dementia	0	NA	1	1	0	NA	1	1
Gastric_cancer	0	NA	1	1	0	NA	1	1
Glaucoma	0	NA	1	1	0	NA	1	1
Glaucoma_primary_angle_closure	0	NA	1	1	1	0.1683	0.160087	0.964928
Glaucoma_primary_open-angle	1	0.820191	0.574467	1	0	NA	1	1
Glioma	2	0.411145	0.0593463	0.488142	0	NA	1	1
Glomerular_filtration_rate	1	0.334273	0.299283	1	0	NA	1	1
Glomerular_filtration_rate_creatinine	6	2.57288	0.0395088	0.365595	3	2.01103	0.326114	1
Glomerular_filtration_rate_in_chronic_kidney_disease	0	NA	1	1	2	0.565108	0.100346	0.813918
Glomerular_filtration_rate_in_non_diabetics_creatinine	1	2.05567	0.89118	1	2	1.41153	0.419235	1
Glucocorticoid-induced_osteonecrosis	1	0.116341	0.113529	0.71037	0	NA	1	1
Glucocorticoid-induced_osteonecrosis_age_10_years_and_older	0	NA	1	1	0	NA	1	1
Glucose_homeostasis_traits	1	1.53395	0.798873	1	1	0.901062	0.600791	1
Glycated_hemoglobin_levels	1	0.907591	0.608437	1	1	0.609501	0.465571	1
Glycemic_traits	0	NA	1	1	0	NA	1	1
Glycemic_traits_pregnancy	1	0.198804	0.187177	0.910929	0	NA	1	1
Glycerophospholipid_levels	0	NA	1	1	0	NA	1	1
Gout	3	1.83301	0.262467	0.988963	1	1.32343	0.759065	1
Graves_disease	2	0.501241	0.0826805	0.603567	0	NA	1	1
Gut_microbiome_composition_summer	0	NA	1	1	1	0.844014	0.582677	1
Gut_microbiome_composition_winter	0	NA	1	1	0	NA	1	1
Hair_color	0	NA	1	1	0	NA	1	1
Hair_morphology	0	NA	1	1	1	0.165151	0.156472	0.964928
HDL_cholesterol	20	7.36735	3.29e-05	0.00144102	8	5.2052	0.14932	0.952462
Heart_failure	1	0.350678	0.307156	1	1	0.258902	0.235249	1
Heart_rate	1	1.31069	0.748949	1	2	0.837425	0.204017	1
Height	48	31.0362	0.00157804	0.041471	38	22.911	0.00147763	0.0462286
Hematological_and_biochemical_traits	0	NA	1	1	0	NA	1	1
Hematological_parameters	2	0.333066	0.0386826	0.363064	1	0.273814	0.247464	1
Hematology_traits	0	NA	1	1	0	NA	1	1
Hemostatic_factors_and_hematological_phenotypes	2	1.11243	0.306142	1	0	NA	1	1
Heschls_gyrus_morphology	1	0.728137	0.528352	1	2	0.50794	0.0905078	0.796727
Hip_geometry	0	NA	1	1	1	0.34546	0.300702	1
Hippocampal_atrophy	0	NA	1	1	0	NA	1	1
Hippocampal_sclerosis	0	NA	1	1	1	0.28613	0.255835	1
Hippocampal_volume	0	NA	1	1	0	NA	1	1
HIV-1_control	1	1.20528	0.724638	1	1	0.881221	0.604953	1
HIV-1_susceptibility	0	NA	1	1	1	0.391155	0.332176	1
HIV-1_viral_setpoint	0	NA	1	1	0	NA	1	1
Hodgkins_lymphoma	3	0.291604	0.00252192	0.0613668	0	NA	1	1
Homeostasis_model_assessment_of_beta-cell_function_interaction	0	NA	1	1	0	NA	1	1
Homeostasis_model_assessment_of_insulin_resistance_interaction	0	NA	1	1	0	NA	1	1
Homocysteine_levels	0	NA	1	1	0	NA	1	1
Hyperactive-impulsive_symptoms	1	0.190786	0.17928	0.898503	0	NA	1	1
Hypertension	3	1.97532	0.316036	1	2	1.51076	0.451349	1
Hypertriglyceridemia	0	NA	1	1	0	NA	1	1
Hypospadias	1	0.918286	0.62133	1	0	NA	1	1
Hypothyroidism	2	0.581148	0.110184	0.699602	0	NA	1	1
Idiopathic_membranous_nephropathy	4	0.699607	0.000745032	0.021282	4	0.415204	0.000279109	0.0130982
IgA_nephropathy	1	0.693373	0.510943	1	2	0.395978	0.0585089	0.620989
IgE_levels	2	0.440171	0.0647727	0.494833	0	NA	1	1
IgG_glycosylation	17	10.3671	0.0297763	0.30097	20	7.10383	3.1e-05	0.002263
Illicit_drug_use	0	NA	1	1	0	NA	1	1
Immune_reponse_to_smallpox_secreted_IFN-alpha	1	0.742117	0.537856	1	2	0.537196	0.0986619	0.811211
Immune_reponse_to_smallpox_secreted_IL-12p40	2	0.235424	0.0195838	0.22976	0	NA	1	1
Immune_reponse_to_smallpox_secreted_IL-1beta	1	0.511136	0.419068	1	1	0.437401	0.371214	1
Immune_reponse_to_smallpox_secreted_IL-2	1	0.647082	0.496234	1	2	0.499967	0.0843206	0.796727
Immune_response_to_measles-mumps-rubella_vaccine	0	NA	1	1	0	NA	1	1
Immune_response_to_smallpox_vaccine_IL-6	1	1.36603	0.760481	1	1	1.03454	0.661552	1
Immunoglobulin_A	1	0.222298	0.206277	0.921934	1	0.132812	0.12836	0.897539
Inattentive_symptoms	0	NA	1	1	0	NA	1	1
Infant_length	0	NA	1	1	1	0.568779	0.457461	1
Inflammatory_biomarkers	2	0.880773	0.21586	0.94509	0	NA	1	1
Inflammatory_bowel_disease	42	12.9035	1.61e-12	5.28885e-10	37	9.25676	1.27e-13	2.08598e-11
Inflammatory_skin_disease	12	2.17115	1.16e-06	8.468e-05	6	1.83375	0.00949879	0.195022
Influenza_A_H1N1_infection	0	NA	1	1	0	NA	1	1
Information_processing_speed	1	0.801699	0.566067	1	1	0.466097	0.379509	1
Insulin_resistance_response	0	NA	1	1	0	NA	1	1
Intelligence	3	1.13246	0.0990608	0.677947	1	0.909404	0.608706	1
Interstitial_lung_disease	1	0.397738	0.337656	1	1	1.24086	1	1
Intracranial_aneurysm	2	0.756607	0.170661	0.869182	0	NA	1	1
Intraocular_pressure	0	NA	1	1	0	NA	1	1
Iron_status_biomarkers	1	0.986334	0.642905	1	1	0.652585	0.487942	1
Ischemic_stroke	1	0.675339	0.509189	1	1	0.579118	0.454052	1
Kawasaki_disease	3	0.578772	0.0164226	0.203578	2	0.513966	0.0888297	0.796727
Late-onset_myasthenia_gravis	1	0.196596	0.18537	0.908864	0	NA	1	1
LDL_cholesterol	6	5.85642	0.53731	1	4	4.24447	0.619865	1
LDL_peak_particle_diameter_total_fat_intake_interaction	1	0.367219	0.314791	1	0	NA	1	1
Lead_levels	0	NA	1	1	0	NA	1	1
Lead_levels_in_blood	0	NA	1	1	0	NA	1	1
Lentiform_nucleus_volume	4	0.389232	0.000246569	0.0085261	4	0.316445	0.000112091	0.00613698
Leprosy	3	1.2684	0.130728	0.753408	5	0.851335	0.00106602	0.0368617
Lewy_body_disease	0	NA	1	1	0	NA	1	1
Lifetime_average_cigarettes_per_day_in_chronic_obstructive_pulmonary_disease	0	NA	1	1	0	NA	1	1
Lipid_metabolism_phenotypes	2	1.25184	0.359459	1	0	NA	1	1
Lipid_traits	2	0.949483	0.245805	0.967029	0	NA	1	1
Lipoprotein_a_-_cholesterol_levels	1	0.775548	0.573313	1	1	0.50065	0.4179	1
Lipoprotein_a_levels	0	NA	1	1	0	NA	1	1
Lipoprotein-associated_phospholipase_A2_activity_and_mass	1	0.588928	0.456195	1	1	0.380534	0.323743	1
Liver_enzyme_levels	0	NA	1	1	0	NA	1	1
Liver_enzyme_levels_alanine_transaminase	0	NA	1	1	0	NA	1	1
Liver_enzyme_levels_alkaline_phosphatase	1	0.769347	0.567068	1	0	NA	1	1
Liver_enzyme_levels_gamma-glutamyl_transferase	0	NA	1	1	0	NA	1	1
Local_histogram_emphysema_pattern	2	0.345567	0.0429866	0.386879	0	NA	1	1
Longevity	4	1.44861	0.054952	0.475046	1	1.17301	0.702981	1
Longevity_90_years_and_older	1	0.247386	0.228074	0.959248	0	NA	1	1
Low_high_density_lipoprotein_cholesterol_levels	0	NA	1	1	1	0.254856	0.233773	1
Low_vWF_levels	0	NA	1	1	0	NA	1	1
Lung_adenocarcinoma	2	0.450275	0.0609572	0.488142	1	0.317993	0.28653	1
Lung_cancer	4	1.24764	0.031279	0.311368	2	0.862242	0.212834	1
Lung_disease_severity_in_cystic_fibrosis	0	NA	1	1	0	NA	1	1
Lung_function_forced_expiratory_flow_between_25%_and_75%_of_forced_vital_capacity	1	0.523433	0.431102	1	0	NA	1	1
Lupus_nephritis_in_systemic_lupus_erythematosus	0	NA	1	1	0	NA	1	1
Lymphoma	0	NA	1	1	0	NA	1	1
Magnesium_levels	4	0.987495	0.0117073	0.174163	2	0.728715	0.15865	0.964928
Major_depressive_disorder	2	1.47032	0.436484	1	1	1.14018	0.688685	1
Malaria	1	0.585742	0.467521	1	1	0.333767	0.294003	1
Male-pattern_baldness	0	NA	1	1	1	1.33864	1	1
Mammographic_density_dense_area	2	0.162006	0.0105679	0.169345	0	NA	1	1
Manganese_levels	0	NA	1	1	0	NA	1	1
Mean_arterial_pressure	2	0.59198	0.102085	0.691441	0	NA	1	1
Mean_corpuscular_hemoglobin	2	0.922177	0.235202	0.967029	4	0.795971	0.00689545	0.167789
Mean_corpuscular_hemoglobin_concentration	1	0.26671	0.242742	0.967029	0	NA	1	1
Mean_corpuscular_volume	3	1.15147	0.104089	0.697393	4	0.983406	0.0147653	0.255284
Mean_platelet_volume	6	2.14035	0.0158824	0.200668	3	1.73927	0.248539	1
Melanoma	3	0.857268	0.0510126	0.452909	1	0.82127	0.573738	1
Menarche_age_at_onset	7	8.30548	0.741471	1	6	5.89954	0.545964	1
Menopause_age_at_onset	1	1.37894	0.765465	1	1	1.13392	0.697768	1
Mercury_levels	1	0.179057	0.168241	0.86355	0	NA	1	1
Metabolic_syndrome	1	1.42204	0.769817	1	0	NA	1	1
Metabolic_syndrome_bivariate_traits	2	0.410679	0.0611967	0.488142	0	NA	1	1
Metabolic_traits	2	2.35571	0.694847	1	3	1.58432	0.208507	1
Metabolite_levels	4	3.4532	0.456923	1	1	2.75422	0.94671	1
Metabolite_levels__X-11787	0	NA	1	1	0	NA	1	1
Metabolite_levels_5-HIAA	0	NA	1	1	0	NA	1	1
Metabolite_levels_5-HIAA__MHPG_Ratio	0	NA	1	1	0	NA	1	1
Metabolite_levels_Dihydroxy_docosatrienoic_acid	0	NA	1	1	1	0.571744	0.458556	1
Metabolite_levels_HVA	0	NA	1	1	0	NA	1	1
Metabolite_levels_HVA_MHPG_ratio	0	NA	1	1	0	NA	1	1
Metabolite_levels_HVA-5-HIAA_Factor_score	0	NA	1	1	0	NA	1	1
Metabolite_levels_MHPG	1	0.337114	0.294813	1	0	NA	1	1
Metabolite_levels_Pyroglutamine	2	0.632211	0.129332	0.751959	2	0.470128	0.077325	0.758246
Methotrexate_phramacokinetics_acute_lymphoblastic_leukemia	0	NA	1	1	0	NA	1	1
Microalbuminuria	0	NA	1	1	1	0.239315	0.219173	1
Migraine	3	1.85224	0.282127	1	2	1.33	0.3867	1
Migraine_-_clinic-based	1	1.63213	0.831109	1	2	0.72528	0.163427	0.967313
Migraine_with_aura	0	NA	1	1	1	0.364578	0.312407	1
Migraine_without_aura	1	1.16742	0.704843	1	0	NA	1	1
Mild_influenza_H1N1_infection	1	0.59919	0.473971	1	1	0.450497	0.377302	1
Mitochondrial_DNA_levels	0	NA	1	1	1	0.48364	0.396011	1
Molybdenum_levels	0	NA	1	1	0	NA	1	1
Monocyte_count	0	NA	1	1	0	NA	1	1
Morning_vs	4	3.93596	0.567856	1	6	2.54119	0.0371148	0.468931
Mortality_in_heart_failure	0	NA	1	1	0	NA	1	1
Motion_sickness	0	NA	1	1	0	NA	1	1
Multiple_myeloma	1	0.757155	0.559122	1	2	0.627173	0.124115	0.897539
Multiple_myeloma_hyperdiploidy	0	NA	1	1	1	0.513371	0.420005	1
Multiple_myeloma_IgH_translocation	2	0.835568	0.200989	0.921934	3	0.484393	0.0100487	0.196965
Multiple_sclerosis	24	4.94161	5.41e-11	5.92395e-09	21	3.49996	2.36e-11	3.10104e-09
Multiple_sclerosis_OCB_status	0	NA	1	1	0	NA	1	1
Multiple_sclerosis_severity	1	0.241448	0.22401	0.949514	0	NA	1	1
Myocardial_infarction	5	2.18015	0.0616679	0.488142	3	1.58592	0.207924	1
Myopia_pathological	2	1.67217	0.504021	1	2	1.59749	0.480373	1
Myositis	0	NA	1	1	0	NA	1	1
Nasopharyngeal_carcinoma	0	NA	1	1	0	NA	1	1
Neuritic_plaque	0	NA	1	1	0	NA	1	1
Neuroblastoma	0	NA	1	1	0	NA	1	1
Neurofibrillary_tangles	2	0.561095	0.10721	0.697393	1	0.447823	0.368855	1
Neuroticism	0	NA	1	1	2	0.833435	0.179964	1
Neutrophil_count	0	NA	1	1	0	NA	1	1
Nickel_levels	1	0.382726	0.3261	1	0	NA	1	1
Night_sleep_phenotypes	3	3.91837	0.763219	1	1	2.91163	0.95151	1
Non-alcoholic_fatty_liver_disease_histology_lobular	1	0.147104	0.141454	0.780969	1	0.13362	0.129295	0.897539
Non-alcoholic_fatty_liver_disease_histology_other	0	NA	1	1	0	NA	1	1
Non-glioblastoma_glioma	0	NA	1	1	0	NA	1	1
Non-small_cell_lung_cancer	2	0.616071	0.118223	0.720538	0	NA	1	1
Number_of_children_6+_vs	0	NA	1	1	0	NA	1	1
Number_of_pregnancies	0	NA	1	1	0	NA	1	1
Obesity	3	2.90301	0.565643	1	1	2.31125	0.909626	1
Obesity_early_onset_extreme	1	1.07485	0.676969	1	0	NA	1	1
Obesity_extreme	1	0.735589	0.538783	1	0	NA	1	1
Obesity-related_traits	26	21.8869	0.204079	0.921934	19	15.8303	0.236402	1
Obsessive-compulsive_symptoms	0	NA	1	1	0	NA	1	1
Oppositional_defiant_disorder_dimensions_in_attention-deficit_hyperactivity_disorder	2	1.15703	0.32423	1	2	0.76323	0.175011	1
Optic_cup_area	1	0.726282	0.530925	1	2	0.533355	0.0970949	0.811211
Optic_disc_area	0	NA	1	1	0	NA	1	1
Orofacial_clefts	0	NA	1	1	1	0.648973	0.484274	1
Ovarian_cancer	1	0.694592	0.527934	1	1	0.509107	0.418397	1
Paclitaxel-induced_neuropathy	1	0.191868	0.181418	0.898503	1	0.170171	0.161896	0.966961
Pagets_disease	2	0.237687	0.0207069	0.23456	1	0.131659	0.127546	0.897539
Pancreatic_cancer	2	1.1533	0.322022	1	4	0.931668	0.0128318	0.240226
Panic_disorder	1	0.793253	0.576699	1	0	NA	1	1
Parasitemia_in_Tripanosoma_cruzi_seropositivity	2	0.873392	0.21182	0.933997	1	0.437153	0.362356	1
Parental_extreme_longevity_95_years_and_older	3	1.39174	0.149859	0.803826	0	NA	1	1
Parental_longevity_combined_parental_age_at_death	0	NA	1	1	1	0.437913	0.360533	1
Parental_longevity_mothers_age_at_death	1	0.806493	0.573281	1	1	0.495251	0.398586	1
Parkinson_disease_and_lewy_body_pathology	1	0.126926	0.122832	0.720538	1	0.149474	0.143789	0.926172
Parkinsons_disease	6	3.42638	0.122039	0.720538	13	8.19177	0.00843947	0.189957
Pediatric_autoimmune_diseases	7	1.49373	0.000391823	0.0117013	4	1.17747	0.0256014	0.357875
Pelvic_organ_prolapse	0	NA	1	1	0	NA	1	1
Pelvic_organ_prolapse_moderate_severe	1	0.870598	0.602062	1	0	NA	1	1
Percentage_gas_trapping	1	0.385111	0.330487	1	0	NA	1	1
Periodontal_disease-related_phenotypes	0	NA	1	1	0	NA	1	1
Periodontal_microbiota	0	NA	1	1	1	0.325516	0.288352	1
Periodontitis_CDC_AAP	0	NA	1	1	0	NA	1	1
Periodontitis_DPAL	0	NA	1	1	0	NA	1	1
Periodontitis_Mean_PAL	0	NA	1	1	0	NA	1	1
Periodontitis_PAL4Q3	0	NA	1	1	0	NA	1	1
Perioperative_myocardial_infarction_in_coronary_artery_bypass_surgery	0	NA	1	1	0	NA	1	1
Personality_dimensions	0	NA	1	1	0	NA	1	1
Phospholipid_levels_plasma	4	2.55348	0.236011	0.967029	1	2.1776	0.921266	1
Pit-and-Fissure_caries	0	NA	1	1	0	NA	1	1
Plasma_amyloid_beta_peptide_concentrations_ABx-40	1	0.458501	0.386593	1	0	NA	1	1
Plasma_clusterin_levels	0	NA	1	1	0	NA	1	1
Plasma_omega-3_polyunsaturated_fatty_acid_level_eicosapentaenoic_acid	0	NA	1	1	0	NA	1	1
Plasma_omega-3_polyunsaturated_fatty_acid_levels_alphalinolenic_acid	0	NA	1	1	0	NA	1	1
Plasma_omega-3_polyunsaturated_fatty_acid_levels_docosahexaenoic_acid	0	NA	1	1	0	NA	1	1
Plasma_omega-6_polyunsaturated_fatty_acid_levels_arachidonic_acid	1	0.636648	0.482913	1	2	0.583766	0.114175	0.862217
Plasma_omega-6_polyunsaturated_fatty_acid_levels_dihomo-gamma-linolenic_acid	0	NA	1	1	0	NA	1	1
Plasma_omega-6_polyunsaturated_fatty_acid_levels_gamma-linolenic_acid	0	NA	1	1	0	NA	1	1
Plasma_omega-6_polyunsaturated_fatty_acid_levels_linoleic_acid	1	0.897362	0.607641	1	0	NA	1	1
Platelet_aggregation	0	NA	1	1	0	NA	1	1
Platelet_count	13	3.45843	1.77e-05	0.000830636	9	2.53305	0.000628486	0.0242891
Political_ideology	0	NA	1	1	0	NA	1	1
Polychlorinated_biphenyl_levels	1	0.486376	0.393678	1	2	0.408068	0.0617519	0.633921
Polycystic_ovary_syndrome	2	0.781426	0.181889	0.898503	3	0.547062	0.0153123	0.257953
Post_bronchodilator_FEV1	148	70.0517	2.52e-21	1.65564e-18	10	36.8206	1	1
Post_bronchodilator_FEV1_FVC_ratio	108	56.9924	2.55e-11	4.18837e-09	2	36.748	1	1
Post_bronchodilator_FEV1_FVC_ratio_in_COPD	2	11.9256	0.999946	1	1	9.91938	0.999966	1
Post_bronchodilator_FEV1_in_COPD	3	3.04217	0.606398	1	5	5.08602	0.619426	1
Post-traumatic_stress_disorder	2	0.577809	0.110744	0.699602	0	NA	1	1
Post-traumatic_stress_disorder_asjusted_for_relatedness	1	0.286557	0.257303	0.988963	0	NA	1	1
Posterior_cortical_atrophy_and_Alzheimers_disease	2	0.544679	0.0980562	0.677947	0	NA	1	1
PR_interval	1	1.36186	0.768236	1	0	NA	1	1
PR_interval_in_Tripanosoma_cruzi_seropositivity	5	2.67628	0.119738	0.720538	4	1.84487	0.107516	0.840926
Pre_bronchodilator_FEV1	0	NA	1	1	0	NA	1	1
Pre_bronchodilator_FEV1_FVC_ratio	0	NA	1	1	0	NA	1	1
Preeclampsia	1	0.53074	0.426857	1	3	0.795174	0.0278142	0.375547
Preschool_internalizing_problems	0	NA	1	1	0	NA	1	1
Presence_of_antiphospholipid_antibodies	0	NA	1	1	0	NA	1	1
Primary_biliary_cirrhosis	10	1.65855	3.41e-06	0.00020367	8	1.37703	4.96e-05	0.00325872
Primary_tooth_development_number_of_teeth	1	0.69841	0.51745	1	0	NA	1	1
Primary_tooth_development_time_to_first_tooth_eruption	2	0.610895	0.120664	0.720538	1	0.628439	0.484034	1
Prion_diseases	0	NA	1	1	0	NA	1	1
Progressive_supranuclear_palsy	0	NA	1	1	2	1.24692	0.226652	1
Proinsulin_levels	1	0.512262	0.415933	1	0	NA	1	1
Prostate_cancer	8	5.59199	0.193321	0.913756	5	4.76167	0.522331	1
Prostate-specific_antigen_levels	2	0.527787	0.0911886	0.644203	2	0.350402	0.0443837	0.511581
Protein_quantitative_trait_loci	1	1.132	0.689963	1	1	0.936886	0.623588	1
Psoriasis	12	2.8197	1.13e-05	0.000571085	7	2.21429	0.00599401	0.157523
Psoriasis_vulgaris	10	1.41383	3.82e-07	3.13717e-05	5	1.05132	0.00328975	0.0900569
Psoriatic_arthritis	3	0.384307	0.00483239	0.0992151	2	0.410764	0.0586017	0.620989
Psychosis_and_Alzheimers_disease	0	NA	1	1	0	NA	1	1
Psychosis_atypical	3	0.362146	0.00297339	0.0697684	2	0.27965	0.0251746	0.357875
Pubertal_anthropometrics	3	0.984387	0.0695189	0.519022	0	NA	1	1
Pulmonary_function	2	2.69384	0.769617	1	3	1.49836	0.188148	1
Pulmonary_function_decline	0	NA	1	1	1	0.417678	0.347592	1
Pulmonary_function_in_asthmatics	0	NA	1	1	0	NA	1	1
Pulmonary_function_interaction	3	1.71944	0.238354	0.967029	3	1.05652	0.0865469	0.796727
Pulse_pressure	0	NA	1	1	0	NA	1	1
QRS_duration	3	1.16396	0.0595125	0.488142	3	0.958537	0.0341043	0.448131
QRS_duration_in_Tripanosoma_cruzi_seropositivity	1	0.978234	0.641843	1	1	0.709142	0.518518	1
QT_interval	4	5.58388	0.823916	1	2	3.19743	0.835948	1
QT_interval_in_Tripanosoma_cruzi_seropositivity	0	NA	1	1	0	NA	1	1
QT_interval_interaction	0	NA	1	1	0	NA	1	1
Quantitative_traits	0	NA	1	1	1	0.392165	0.331469	1
Radiation_response	2	0.33589	0.0416524	0.380079	3	0.244536	0.0013346	0.0438417
Reading_and_spelling	0	NA	1	1	0	NA	1	1
Red_blood_cell_fatty_acid_levels	0	NA	1	1	0	NA	1	1
Red_blood_cell_traits	6	2.14192	0.013322	0.188459	5	1.48256	0.0139989	0.248576
Refractive_astigmatism	0	NA	1	1	0	NA	1	1
Refractive_error	0	NA	1	1	0	NA	1	1
Relative_hand_skill_in_reading_disability	0	NA	1	1	0	NA	1	1
Renal_cell_carcinoma	0	NA	1	1	0	NA	1	1
Renal_function-related_traits_BUN	0	NA	1	1	0	NA	1	1
Renal_function-related_traits_eGRFcrea	1	0.236301	0.218323	0.94509	0	NA	1	1
Response_to_abacavir-containing_treatment_in_HIV-1_infection_virologic_failure	0	NA	1	1	0	NA	1	1
Response_to_amphetamines	1	1.63089	0.813206	1	2	1.12922	0.312892	1
Response_to_angiotensin_II_receptor_blocker_therapy	1	0.701131	0.521763	1	2	0.398811	0.0584183	0.620989
Response_to_anti-depressant_treatment_in_major_depressive_disorder	1	1.12715	0.711687	1	0	NA	1	1
Response_to_anti-retroviral_therapy_ddI_d4T_in_HIV-1_infection_Grade_1_peripheral_neuropathy	0	NA	1	1	0	NA	1	1
Response_to_anti-retroviral_therapy_ddI_d4T_in_HIV-1_infection_Grade_2_peripheral_neuropathy	1	0.445484	0.376591	1	1	0.322119	0.285237	1
Response_to_anti-retroviral_therapy_ddI_d4T_in_HIV-1_infection_Grade_3_peripheral_neuropathy	1	0.867549	0.61594	1	1	0.831802	0.603997	1
Response_to_anti-TNF_therapy_in_rheumatoid_arthritis	1	0.641228	0.490271	1	1	0.339859	0.295443	1
Response_to_antipsychotic_therapy_extrapyramidal_side_effects	1	0.816979	0.591493	1	1	0.46641	0.388997	1
Response_to_antipsychotic_treatment	0	NA	1	1	0	NA	1	1
Response_to_antipsychotic_treatment_in_schizophrenia_reasoning	0	NA	1	1	0	NA	1	1
Response_to_antipsychotic_treatment_in_schizophrenia_working_memory	0	NA	1	1	1	0.878835	0.658449	1
Response_to_chemotherapy_in_breast_cancer_hypertensive_cases_cumulative_dose_bevacizumab	0	NA	1	1	0	NA	1	1
Response_to_citalopram_treatment	1	0.619924	0.493826	1	1	0.545771	0.443726	1
Response_to_cognitive-behavioural_therapy_in_anxiety_disorder	0	NA	1	1	0	NA	1	1
Response_to_cyclophosphamide_in_systemic_lupus_erythematosus_with_lupus_nephritis	0	NA	1	1	0	NA	1	1
Response_to_cytadine_analogues_cytosine_arabinoside	0	NA	1	1	1	0.349123	0.301495	1
Response_to_cytidine_analogues_gemcitabine	0	NA	1	1	0	NA	1	1
Response_to_efavirenz-containing_treatment_in_HIV_1_infection_virologic_failure	1	0.756492	0.543786	1	0	NA	1	1
Response_to_fenofibrate	0	NA	1	1	0	NA	1	1
Response_to_fenofibrate_adiponectin_levels	0	NA	1	1	0	NA	1	1
Response_to_fenofibrate_HDL_cholesterol_levels	0	NA	1	1	0	NA	1	1
Response_to_fenofibrate_LDL_cholesterol_levels	0	NA	1	1	0	NA	1	1
Response_to_fenofibrate_total_cholesterol_levels	0	NA	1	1	0	NA	1	1
Response_to_fenofibrate_triglyceride_levels	0	NA	1	1	0	NA	1	1
Response_to_hepatitis_C_treatment	0	NA	1	1	0	NA	1	1
Response_to_Homoharringtonine_cytotoxicity	0	NA	1	1	0	NA	1	1
Response_to_inhaled_corticosteroid_treatment_in_asthma_percentage_change_of_FEV1	5	0.477584	6.77e-05	0.00277993	5	0.310747	8.2e-06	0.000769629
Response_to_lithium_treatment_in_bipolar_disorder	0	NA	1	1	0	NA	1	1
Response_to_methotrexate_in_juvenile_idiopathic_arthritis	0	NA	1	1	0	NA	1	1
Response_to_platinum-based_chemotherapy_carboplatin	0	NA	1	1	0	NA	1	1
Response_to_platinum-based_chemotherapy_cisplatin	1	0.339449	0.298288	1	0	NA	1	1
Response_to_radiotherapy_in_cancer_late_toxicity	1	0.1224	0.119392	0.720538	0	NA	1	1
Response_to_serotonin_reuptake_inhibitors_in_major_depressive_disorder	1	0.824225	0.605185	1	0	NA	1	1
Response_to_serotonin_reuptake_inhibitors_in_major_depressive_disorder_plasma_drug_and_metabolite_levels	1	0.488582	0.407337	1	0	NA	1	1
Response_to_statin_therapy	0	NA	1	1	2	0.780591	0.183213	1
Response_to_taxane_treatment_docetaxel	2	0.721489	0.149981	0.803826	0	NA	1	1
Response_to_taxane_treatment_placlitaxel	0	NA	1	1	0	NA	1	1
Response_to_tocilizumab_in_rheumatoid_arthritis	0	NA	1	1	2	0.401805	0.060464	0.630553
Response_to_treatment_for_acute_lymphoblastic_leukemia	0	NA	1	1	1	0.181697	0.172037	1
Response_to_zileuton_treatment_in_asthma_FEV1_change_interaction	1	0.593397	0.468475	1	0	NA	1	1
Resting_heart_rate	0	NA	1	1	0	NA	1	1
Restless_legs_syndrome	0	NA	1	1	0	NA	1	1
Retinopathy_in_non-diabetics	0	NA	1	1	0	NA	1	1
Rheumatoid_arthritis	29	6.72758	5.63e-12	1.23297e-09	28	4.81056	8.63e-15	1.88997e-12
RR_interval_heart_rate	0	NA	1	1	1	0.244111	0.2229	1
Schizophrenia	47	26.6839	9.89e-05	0.00382219	30	19.0011	0.00922427	0.195022
Schizophrenia_or_bipolar_disorder	1	0.54934	0.455758	1	0	NA	1	1
Select_biomarker_traits	0	NA	1	1	0	NA	1	1
Self-rated_health	0	NA	1	1	0	NA	1	1
Self-reported_allergy	3	1.43298	0.165056	0.853873	2	0.997199	0.263025	1
Sense_of_smell	0	NA	1	1	2	0.588583	0.108868	0.841482
Serum_albumin_level	2	0.522173	0.0845826	0.605929	0	NA	1	1
Serum_dimethylarginine_levels_asymmetric_symetric_ratio	0	NA	1	1	0	NA	1	1
Serum_metabolite_levels	3	1.36583	0.139948	0.779202	1	1.11034	0.712963	1
Serum_protein_levels_sST2	0	NA	1	1	0	NA	1	1
Serum_thyroid-stimulating_hormone_levels	1	0.780528	0.564496	1	0	NA	1	1
Serum_total_protein_level	0	NA	1	1	1	0.222509	0.204707	1
Serum_uric_acid_levels	0	NA	1	1	0	NA	1	1
Setpoint_viral_load_in_HIV-1_infection	0	NA	1	1	0	NA	1	1
Severe_influenza_A_H1N1_infection	1	0.623046	0.484608	1	0	NA	1	1
Sex_hormone_levels	0	NA	1	1	0	NA	1	1
Sex_hormone-binding_globulin_levels	1	0.662911	0.498768	1	0	NA	1	1
Sexual_dimorphism_in_anthropometric_traits	0	NA	1	1	0	NA	1	1
Sitting_height_ratio	0	NA	1	1	1	1.18218	0.705981	1
Sleep_duration	0	NA	1	1	0	NA	1	1
Smoking_behavior	0	NA	1	1	0	NA	1	1
Smoking_initiation	1	0.662353	0.499697	1	0	NA	1	1
Smooth-surface_caries	4	1.24405	0.0275929	0.292396	1	0.689159	0.508562	1
Social_communication_problems	1	0.316356	0.278888	1	0	NA	1	1
Spherical_equivalent_joint_main_effects_and_education_interaction	2	1.47866	0.447852	1	1	0.720113	0.525531	1
Sphingolipid_levels	0	NA	1	1	0	NA	1	1
Squamous_cell_carcinoma	0	NA	1	1	0	NA	1	1
Stroke	0	NA	1	1	0	NA	1	1
Stroke_ischemic	2	0.143794	0.00691016	0.137575	2	0.142383	0.00738791	0.173352
Subcortical_brain_region_volumes	0	NA	1	1	2	1.88146	0.636707	1
Subcutaneous_adipose_tissue	0	NA	1	1	0	NA	1	1
Sudden_cardiac_arrest	2	0.993313	0.262261	0.988963	0	NA	1	1
Superior_frontal_gyrus_grey_matter_volume	0	NA	1	1	0	NA	1	1
Survival_in_colon_cancer	1	0.2685	0.244561	0.967029	0	NA	1	1
Survival_in_microsatellite_instability_low_stable_colorectal_cancer	0	NA	1	1	0	NA	1	1
Survival_in_rectal_cancer	0	NA	1	1	0	NA	1	1
Symmetrical_dimethylarginine_levels	0	NA	1	1	0	NA	1	1
Systemic_lupus_erythematosus	26	9.36268	3.25e-07	3.05036e-05	40	7.39369	3.05e-22	2.00385e-19
Systemic_lupus_erythematosus_and_Systemic_sclerosis	3	0.734092	0.0341733	0.330175	7	0.632815	9.91e-07	0.000108515
Systemic_sclerosis	1	0.270309	0.244687	0.967029	2	0.22881	0.0197529	0.308991
Systolic_blood_pressure	6	2.07636	0.0141461	0.188882	3	1.312	0.141178	0.92136
Systolic_blood_pressure_alcohol_consumption_interaction	0	NA	1	1	1	0.423772	0.35888	1
Systolic_blood_pressure_in_sickle_cell_anemia	0	NA	1	1	0	NA	1	1
Tanning	0	NA	1	1	1	0.500435	0.406863	1
Telomere_length	1	1.1463	0.698748	1	1	0.848707	0.585072	1
Temperament	0	NA	1	1	0	NA	1	1
Temperament_bipolar_disorder	0	NA	1	1	0	NA	1	1
Testicular_germ_cell_tumor	3	1.29833	0.135322	0.773099	2	0.934624	0.239968	1
Thiazide-induced_adverse_metabolic_effects_in_hypertensive_patients	1	1.16854	0.69826	1	1	0.856339	0.581921	1
Thrombosis	0	NA	1	1	0	NA	1	1
Thyroid_cancer	0	NA	1	1	0	NA	1	1
Thyroid_hormone_levels	0	NA	1	1	0	NA	1	1
Thyroid_peroxidase_antibody_positivity	0	NA	1	1	0	NA	1	1
Toenail_selenium_levels	0	NA	1	1	0	NA	1	1
Tonometry	0	NA	1	1	0	NA	1	1
Total_bilirubin_levels_in_HIV-1_infection	0	NA	1	1	0	NA	1	1
Total_ventricular_volume_Alzheimers_disease_interaction	0	NA	1	1	0	NA	1	1
Tourettes_syndrome_or_obsessive-compulsive_disorder	0	NA	1	1	0	NA	1	1
Trans_fatty_acid_levels	10	4.35985	0.01143	0.174163	4	3.10506	0.376831	1
Triglycerides	5	6.37405	0.77443	1	6	4.81241	0.34939	1
Triptolide_cytotoxicity	0	NA	1	1	0	NA	1	1
Tuberculosis	1	0.871692	0.597427	1	1	0.669836	0.501072	1
Tumor_biomarkers	2	0.291306	0.0286971	0.296895	1	0.419427	0.365741	1
Type_1_diabetes	12	2.69782	7.96e-06	0.00043581	5	1.89489	0.0392326	0.477329
Type_1_diabetes_and_autoimmune_thyroid_diseases	1	0.265864	0.243983	0.967029	0	NA	1	1
Type_1_diabetes_autoantibodies	6	1.1023	0.000360137	0.0112671	2	0.77862	0.181	1
Type_1_diabetes_nephropathy	1	0.253253	0.232785	0.967029	0	NA	1	1
Type_2_diabetes	8	9.28164	0.719842	1	9	7.50106	0.333545	1
Ulcerative_colitis	10	4.76694	0.0187112	0.227653	13	3.37723	2.21e-05	0.00181496
Urate_levels	7	3.1821	0.0334581	0.328089	3	2.14905	0.364293	1
Urate_levels_BMI_interaction	0	NA	1	1	2	0.226425	0.0208607	0.318732
Urate_levels_in_lean_individuals	0	NA	1	1	0	NA	1	1
Urate_levels_in_obese_individuals	1	0.591633	0.454018	1	1	0.590146	0.453351	1
Urate_levels_in_overweight_individuals	0	NA	1	1	0	NA	1	1
Uric_acid_levels	2	2.27596	0.706715	1	2	1.79224	0.557526	1
Urinary_albumin-to-creatinine_ratio	0	NA	1	1	0	NA	1	1
Urinary_albumin-to-creatinine_ratio_in_non-diabetics	0	NA	1	1	0	NA	1	1
Urinary_metabolites	3	0.926759	0.0593454	0.488142	0	NA	1	1
Urinary_metabolites_H-NMR_features	1	1.13675	0.696384	1	0	NA	1	1
Vascular_brain_injury	0	NA	1	1	0	NA	1	1
Vascular_endothelial_growth_factor_levels	0	NA	1	1	0	NA	1	1
Venous_thromboembolism	0	NA	1	1	0	NA	1	1
Verbal_declarative_memory	1	0.484642	0.392132	1	1	0.291583	0.258541	1
Vertical_cup-disc_ratio	4	0.96574	0.0134819	0.188459	2	0.630484	0.129781	0.897539
Very_long-chain_saturated_fatty_acid_levels_fatty_acid_20_0	0	NA	1	1	1	0.389101	0.331298	1
Very_long-chain_saturated_fatty_acid_levels_fatty_acid_22_0	0	NA	1	1	0	NA	1	1
Visceral_adipose_tissue_adjusted_for_BMI	1	0.570986	0.441435	1	1	0.504076	0.402494	1
Visceral_adipose_tissue_subcutaneous_adipose_tissue_ratio	1	0.654143	0.488724	1	1	0.485807	0.391055	1
Visceral_fat	0	NA	1	1	1	0.4414	0.364071	1
Vitamin_D_levels	0	NA	1	1	0	NA	1	1
Vitiligo	5	1.44243	0.0112737	0.174163	2	0.858114	0.211712	1
vWF_and_FVIII_levels	0	NA	1	1	0	NA	1	1
Waist_circumference	0	NA	1	1	0	NA	1	1
Waist_circumference_adjusted_for_body_mass_index	1	0.396765	0.346652	1	0	NA	1	1
Waist-hip_ratio	1	0.654312	0.492738	1	1	0.609121	0.469917	1
Waist-to-hip_circumference_ratio_interaction	0	NA	1	1	1	0.0919428	0.0909505	0.796727
Waist-to-hip_ratio_adjusted_for_body_mass_index	2	2.0713	0.624615	1	2	1.73688	0.527751	1
Warfarin_maintenance_dose	3	1.45572	0.164	0.853873	0	NA	1	1
Weight	1	1.11378	0.687116	1	1	0.838006	0.579255	1
White_blood_cell_count	2	0.804611	0.190252	0.913756	1	0.721213	0.528852	1
White_blood_cell_types	0	NA	1	1	0	NA	1	1
White_matter_hyperintensity_burden	4	0.698393	0.00354721	0.0803627	1	0.466184	0.383909	1
Word_reading	0	NA	1	1	0	NA	1	1
Yu-Zhi_constitution_type_in_type_2_diabetes	0	NA	1	1	0	NA	1	1
Zinc_levels	1	0.447452	0.374054	1	0	NA	1	1

## Sheet: GM12878 HiC
GM12878 HiC	Enhancers to Promoters				Enhancers to Broad Domains
Phenotype	Observed	Expected	P-Value	Corrected P-Value	Observed	Expected	P-Value	Corrected P-Value
3-hydroxy-1-methylpropylmercapturic_acid_levels_in_smokers	2	1.42736	0.419805	1	0	NA	1	1
3-hydroxypropylmercapturic_acid_levels_in_smokers	2	2.41416	0.707829	1	2	1.24499	0.356046	1
Acne_severe	0	NA	1	1	0	NA	1	1
Activated_partial_thromboplastin_time	0	NA	1	1	1	0.0680571	0.0677809	1
Acute_lymphoblastic_leukemia_childhood	0	NA	1	1	0	NA	1	1
Acylcarnitine_levels	0	NA	1	1	0	NA	1	1
Adiponectin_levels	0	NA	1	1	0	NA	1	1
Adolescent_idiopathic_scoliosis	0	NA	1	1	0	NA	1	1
Advanced_age-related_macular_degeneration	2	0.846141	0.204233	1	2	0.29782	0.0300967	0.936729
Adverse_response_to_chemotherapy_neutropenia_leucopenia_all_antimicrotubule_drugs	0	NA	1	1	0	NA	1	1
Adverse_response_to_lamotrigine_and_phenytoin	0	NA	1	1	0	NA	1	1
Age_at_smoking_initiation_in_chronic_obstructive_pulmonary_disease	0	NA	1	1	0	NA	1	1
Age-related_hearing_impairment	3	0.696723	0.0263647	0.509459	3	0.430504	0.0057848	0.292355
Age-related_macular_degeneration	0	NA	1	1	0	NA	1	1
Age-related_nuclear_cataracts	0	NA	1	1	0	NA	1	1
Aggressiveness_in_attention_deficit_hyperactivity_disorder	0	NA	1	1	0	NA	1	1
Aging_traits	0	NA	1	1	0	NA	1	1
AIDS_progression	0	NA	1	1	0	NA	1	1
Airflow_obstruction	0	NA	1	1	0	NA	1	1
Airway_imaging_phenotypes	0	NA	1	1	0	NA	1	1
Airway_responsiveness_in_chronic_obstructive_pulmonary_disease	0	NA	1	1	0	NA	1	1
Airway_wall_thickness	1	0.174976	0.165637	1	0	NA	1	1
Alcohol_and_nictotine_co-dependence	0	NA	1	1	0	NA	1	1
Alcohol_consumption	0	NA	1	1	0	NA	1	1
Alcohol_dependence	0	NA	1	1	1	0.289992	0.257213	1
Alcohol_dependence_age_at_onset	1	0.372499	0.31924	1	1	0.215853	0.200084	1
Allergic_rhinitis	0	NA	1	1	0	NA	1	1
Allergic_sensitization	0	NA	1	1	0	NA	1	1
Aluminium_levels	0	NA	1	1	0	NA	1	1
Alzheimer_disease_and_age_of_onset	1	1.65546	0.819684	1	1	0.718958	0.52056	1
Alzheimers_disease	0	NA	1	1	0	NA	1	1
Alzheimers_disease_age_of_onset	0	NA	1	1	0	NA	1	1
Alzheimers_disease_biomarkers	0	NA	1	1	0	NA	1	1
Alzheimers_disease_cognitive_decline	0	NA	1	1	0	NA	1	1
Alzheimers_disease_in_APOE_e4-_carriers	3	0.718179	0.0229307	0.456529	1	0.607337	0.488031	1
Alzheimers_disease_in_APOE_e4+_carriers	0	NA	1	1	0	NA	1	1
Alzheimers_disease_late_onset	2	0.900806	0.227769	1	0	NA	1	1
Amyotrophic_lateral_sclerosis	2	0.953636	0.247426	1	1	0.47522	0.387281	1
Amyotrophic_lateral_sclerosis_age_of_onset	0	NA	1	1	0	NA	1	1
Amyotrophic_lateral_sclerosis_sporadic	0	NA	1	1	0	NA	1	1
Anger	0	NA	1	1	0	NA	1	1
Ankylosing_spondylitis	2	0.682588	0.141672	1	0	NA	1	1
Anorexia_nervosa	0	NA	1	1	0	NA	1	1
Anthropometric_traits	0	NA	1	1	0	NA	1	1
Antibody_status_in_Tripanosoma_cruzi_seropositivity	1	0.340542	0.296686	1	0	NA	1	1
Antineutrophil_cytoplasmic_antibody-associated_vasculitis	0	NA	1	1	0	NA	1	1
antipsychotic_drug_dosage_in_schizophrenia_or_schizoaffective_disorder	1	0.350244	0.305743	1	0	NA	1	1
Anxiety_disorder	0	NA	1	1	0	NA	1	1
Aortic_root_size	3	0.520822	0.010288	0.281634	1	0.183522	0.174549	1
Asparaginase-induced_acute_pancreatitis_in_acute_lymphoblastic_leukemia_onset_time	0	NA	1	1	0	NA	1	1
Asthma	4	0.926296	0.0125157	0.316263	0	NA	1	1
Asthma_and_hay_fever	0	NA	1	1	0	NA	1	1
Asthma_childhood_onset	2	1.47652	0.451446	1	0	NA	1	1
Asymmetrical_dimethylarginine_levels	0	NA	1	1	0	NA	1	1
Atopic_dermatitis	3	0.874699	0.0552684	0.726226	0	NA	1	1
Atrial_fibrillation	0	NA	1	1	0	NA	1	1
Attention_deficit_hyperactivity_disorder	1	1.34029	0.750018	1	0	NA	1	1
Attention_deficit_hyperactivity_disorder_and_conduct_disorder	0	NA	1	1	0	NA	1	1
Attention_deficit_hyperactivity_disorder_combined_symptoms	0	NA	1	1	0	NA	1	1
Attention_deficit_hyperactivity_disorder_hyperactivity-impulsivity_symptoms	0	NA	1	1	0	NA	1	1
Attention_deficit_hyperactivity_disorder_inattention_symptoms	0	NA	1	1	0	NA	1	1
Attention_deficit_hyperactivity_disorder_time_to_onset	0	NA	1	1	0	NA	1	1
Attention_function_in_attention_deficit_hyperactive_disorder	0	NA	1	1	0	NA	1	1
Autism	0	NA	1	1	0	NA	1	1
Autism_spectrum_disorder,_attention_deficit-hyperactivity_disorder,_bipolar_disorder,_major_depressive_disorder,_and_schizophrenia_combined	1	1.27613	0.73094	1	0	NA	1	1
Axial_length	0	NA	1	1	0	NA	1	1
Barretts_esophagus	0	NA	1	1	0	NA	1	1
Basal_cell_carcinoma	1	0.299357	0.266594	1	0	NA	1	1
Behavioural_disinhibition_generation_interaction	0	NA	1	1	0	NA	1	1
Behcets_disease	0	NA	1	1	0	NA	1	1
Beta-2_microglubulin_plasma_levels	0	NA	1	1	0	NA	1	1
Bilirubin_levels	2	0.631957	0.128498	1	0	NA	1	1
Biochemical_measures	0	NA	1	1	1	0.0881367	0.0866668	1
Bipolar_disorder	3	2.23391	0.387996	1	1	1.07403	0.6719	1
Bipolar_disorder_and_eating_disorder	0	NA	1	1	0	NA	1	1
Bipolar_disorder_and_schizophrenia	3	1.90581	0.296923	1	0	NA	1	1
Bipolar_disorder_body_mass_index_interaction	0	NA	1	1	0	NA	1	1
Bipolar_disorder_with_mood-incongruent_psychosis	0	NA	1	1	0	NA	1	1
Birth_weight	0	NA	1	1	0	NA	1	1
Bladder_cancer	1	0.420858	0.350365	1	0	NA	1	1
Blood_and_toenail_selenium_levels	0	NA	1	1	0	NA	1	1
Blood_metabolite_levels	6	4.74619	0.338015	1	3	2.52377	0.466206	1
Blood_metabolite_ratios	3	1.27607	0.133225	1	2	0.547091	0.103657	1
Blood_pressure	2	1.59873	0.479203	1	2	0.681107	0.148162	1
Blood_pressure_measurement_low_sodium_intervention	0	NA	1	1	0	NA	1	1
Blood_pressure_smoking_interaction	0	NA	1	1	0	NA	1	1
Blood_trace_element_Se_levels	0	NA	1	1	0	NA	1	1
Blood_trace_element_Zn_levels	0	NA	1	1	1	0.0540378	0.0549613	1
Body_fat_percentage	0	NA	1	1	0	NA	1	1
Body_mass_index_change_over_time	0	NA	1	1	0	NA	1	1
Body_mass_index_interaction	0	NA	1	1	0	NA	1	1
Bone_mineral_density	3	2.99522	0.59846	1	1	2.06188	1	1
Bone_mineral_density_hip	0	NA	1	1	0	NA	1	1
Bone_mineral_density_paediatric,_lower_limb	0	NA	1	1	0	NA	1	1
Bone_mineral_density_paediatric,_skull	0	NA	1	1	0	NA	1	1
Bone_mineral_density_paediatric,_total_body_less_head	0	NA	1	1	1	0.045049	0.0459254	1
Bone_mineral_density_paediatric,_upper_limb	1	0.121045	0.119111	1	1	0.0456077	0.0466999	1
Bone_mineral_density_spine	0	NA	1	1	0	NA	1	1
Bone_properties_heel	0	NA	1	1	0	NA	1	1
Brain_connectivity	0	NA	1	1	1	0.13964	0.135394	1
Brain_imaging	0	NA	1	1	0	NA	1	1
Brain_structure	0	NA	1	1	0	NA	1	1
Breast_cancer	4	2.80799	0.308625	1	2	1.16218	0.324746	1
Breast_cancer_early_onset	0	NA	1	1	0	NA	1	1
Breast_size	1	0.649241	0.489608	1	0	NA	1	1
Bronchopulmonary_dysplasia	0	NA	1	1	0	NA	1	1
Bulimia_nervosa	0	NA	1	1	0	NA	1	1
C-reactive_protein	0	NA	1	1	0	NA	1	1
C-reactive_protein_levels	1	0.451509	0.371605	1	0	NA	1	1
Cadmium_levels	0	NA	1	1	0	NA	1	1
Caffeine_consumption	2	0.230411	0.0194165	0.411505	2	0.0958194	0.00339372	0.202698
Calcium_levels	3	0.757147	0.0372912	0.597568	0	NA	1	1
Cannabis_dependence	0	NA	1	1	0	NA	1	1
Cannabis_use_initiation	0	NA	1	1	0	NA	1	1
Capecitabine_sensitivity	0	NA	1	1	0	NA	1	1
Cardiac_hypertrophy	0	NA	1	1	0	NA	1	1
Cardiac_Troponin-T_levels	0	NA	1	1	0	NA	1	1
Cardiovascular_disease_risk_factors	0	NA	1	1	0	NA	1	1
Carotid_intima_media_thickness	0	NA	1	1	0	NA	1	1
Celiac_disease	2	0.96637	0.251577	1	2	0.458492	0.0730744	1
Celiac_disease_or_Rheumatoid_arthritis	1	0.333629	0.293388	1	0	NA	1	1
Central_corneal_thickness	0	NA	1	1	0	NA	1	1
Cerebral_amyloid_deposition_in_APOEe4_non-carriers_PET_imaging	0	NA	1	1	0	NA	1	1
Cerebral_amyloid_deposition_PET_imaging	0	NA	1	1	0	NA	1	1
Cerebrospinal_AB1-42_levels	0	NA	1	1	0	NA	1	1
Cerebrospinal_fluid_clusterin_levels	0	NA	1	1	0	NA	1	1
Cerebrospinal_T-tau_levels	0	NA	1	1	0	NA	1	1
Cervical_cancer	2	0.216313	0.0149378	0.355987	1	0.106922	0.105142	1
Chagas_cardiomyopathy_in_Tripanosoma_cruzi_seropositivity	0	NA	1	1	1	0.149167	0.142821	1
Childhood_body_mass_index	2	0.727948	0.163646	1	0	NA	1	1
Cholesterol,_total	9	3.53917	0.0073403	0.242975	2	1.6288	0.488794	1
Chromium_levels	0	NA	1	1	0	NA	1	1
Chronic_bronchitis_and_chronic_obstructive_pulmonary_disease	0	NA	1	1	0	NA	1	1
Chronic_hepatitis_B_infection	1	0.0569785	0.0580528	0.737202	0	NA	1	1
Chronic_kidney_disease	2	1.00306	0.26569	1	0	NA	1	1
Chronic_lymphocytic_leukemia	2	1.01605	0.270594	1	0	NA	1	1
Chronic_obstructive_pulmonary_disease	0	NA	1	1	0	NA	1	1
Chronic_obstructive_pulmonary_disease-related_biomarkers	0	NA	1	1	0	NA	1	1
Chronotype	0	NA	1	1	1	0.116396	0.113534	1
circulating_leptin_levels	0	NA	1	1	0	NA	1	1
Classic_bladder_exstrophy	0	NA	1	1	0	NA	1	1
Clozapine-induced_agranulocytosis	0	NA	1	1	0	NA	1	1
Clozapine-induced_cytotoxicity	0	NA	1	1	0	NA	1	1
Cobalt_levels	0	NA	1	1	0	NA	1	1
Cocaine_dependence	1	0.239948	0.222131	1	0	NA	1	1
Coenzyme_Q10_levels	0	NA	1	1	1	0.0656501	0.0656814	1
Coffee_consumption	0	NA	1	1	0	NA	1	1
Cognitive_decline_age-related	0	NA	1	1	0	NA	1	1
Cognitive_decline_rate_in_late_mild_cognitive_impairment	0	NA	1	1	0	NA	1	1
Cognitive_function	4	1.2516	0.0335641	0.597568	0	NA	1	1
Cognitive_performance	3	1.77142	0.259908	1	1	0.684471	0.502446	1
Cognitive_test_performance	0	NA	1	1	0	NA	1	1
Colorectal_cancer_diet_interaction	0	NA	1	1	0	NA	1	1
Colorectal_or_endometrial_cancer	1	0.566224	0.443304	1	1	0.343093	0.299799	1
Common_traits_Other	0	NA	1	1	0	NA	1	1
Complement_C3_and_C4_levels	0	NA	1	1	0	NA	1	1
Conduct_disorder	0	NA	1	1	0	NA	1	1
Conduct_disorder_interaction	0	NA	1	1	0	NA	1	1
Conduct_disorder_symptom_count	0	NA	1	1	1	0.136927	0.132157	1
Conotruncal_heart_defects	0	NA	1	1	0	NA	1	1
Copper_levels	0	NA	1	1	1	0.07638	0.0758344	1
Corneal_astigmatism	1	0.366457	0.314915	1	0	NA	1	1
Corneal_curvature	0	NA	1	1	0	NA	1	1
Corneal_structure	1	0.445561	0.367989	1	0	NA	1	1
Coronary_artery_calcification	1	0.975221	0.633208	1	0	NA	1	1
Coronary_artery_disease	2	1.38976	0.407523	1	2	0.691733	0.151475	1
Coronary_artery_disease_or_ischemic_stroke	0	NA	1	1	0	NA	1	1
Coronary_artery_disease_or_large_artery_stroke	0	NA	1	1	0	NA	1	1
Coronary_heart_disease	4	2.05114	0.147221	1	3	0.848817	0.052324	1
Cotinine_glucuronidation	1	0.361697	0.332453	1	0	NA	1	1
Crohns_disease	23	7.43258	1.08e-06	0.000141912	11	4.02128	0.00199098	0.163509
Cutaneous_malignant_melanoma	0	NA	1	1	0	NA	1	1
Cutaneous_psoriasis	1	0.13758	0.133073	1	1	0.0335018	0.0337094	0.962917
D-dimer_levels	0	NA	1	1	0	NA	1	1
Daytime_sleep_phenotypes	0	NA	1	1	0	NA	1	1
Delta-5_desaturase_activity	0	NA	1	1	0	NA	1	1
Delta-6_desaturase_activity	0	NA	1	1	0	NA	1	1
Dementia_and_core_Alzheimers_disease_neuropathologic_changes	0	NA	1	1	0	NA	1	1
Dental_caries	1	0.96587	0.628226	1	0	NA	1	1
Depression_quantitative_trait	1	0.202313	0.191361	1	0	NA	1	1
Depressive_symptoms_SSRI_exposure_interaction	0	NA	1	1	0	NA	1	1
Diabetic_kidney_disease	2	0.965913	0.251866	1	0	NA	1	1
Diabetic_retinopathy	3	0.443148	0.00905621	0.270452	0	NA	1	1
Dialysis-related_mortality	1	0.724884	0.531699	1	0	NA	1	1
Diastolic_blood_pressure	1	0.878951	0.59274	1	1	0.439707	0.3629	1
Dietary_macronutrient_intake	0	NA	1	1	0	NA	1	1
Digestive_system_disease_Barretts_esophagus_and_esophageal_adenocarcinoma_combined	1	0.195429	0.183778	1	0	NA	1	1
Diisocyanate-induced_asthma	2	2.47268	0.718755	1	2	1.31519	0.381909	1
Disc_degeneration_lumbar	0	NA	1	1	1	0.228662	0.211136	1
DNA_methylation_variation	1	0.342201	0.298371	1	0	NA	1	1
Drug-induced_Stevens-Johnson_syndrome_or_toxic_epidermal_necrolysis_SJS_TEN	1	0.168509	0.159351	1	0	NA	1	1
Dupuytrens_disease	0	NA	1	1	0	NA	1	1
Dysphagia	0	NA	1	1	0	NA	1	1
Eating_disorders	0	NA	1	1	0	NA	1	1
Eating_disorders_purging_via_substances	0	NA	1	1	0	NA	1	1
Economic_and_political_preferences	0	NA	1	1	0	NA	1	1
Economic_and_political_preferences_environmentalism	0	NA	1	1	0	NA	1	1
Economic_and_political_preferences_feminism_equality	0	NA	1	1	0	NA	1	1
Economic_and_political_preferences_immigration_crime	0	NA	1	1	0	NA	1	1
Economic_and_political_preferences_time	0	NA	1	1	0	NA	1	1
Educational_attainment	4	1.97588	0.133387	1	0	NA	1	1
Ejection_fraction_in_Tripanosoma_cruzi_seropositivity	0	NA	1	1	0	NA	1	1
Electrocardiographic_conduction_measures	0	NA	1	1	1	0.147599	0.14182	1
Electrocardiographic_traits	0	NA	1	1	1	0.212787	0.196454	1
Electrodermal_activity	0	NA	1	1	0	NA	1	1
Electroencephalogram_traits	2	0.300228	0.0349297	0.597568	1	0.180974	0.170039	1
Elevated_serum_carcinoembryonic_antigen_levels	0	NA	1	1	0	NA	1	1
Emphysema_imaging_phenotypes	0	NA	1	1	0	NA	1	1
End-stage_coagulation	0	NA	1	1	0	NA	1	1
Endometrial_cancer	0	NA	1	1	0	NA	1	1
Endometriosis	2	0.297187	0.0344918	0.597568	0	NA	1	1
Eosinophilic_esophagitis	0	NA	1	1	0	NA	1	1
Eosinophilic_esophagitis_pediatric	0	NA	1	1	0	NA	1	1
Epilepsy	0	NA	1	1	1	0.226729	0.212052	1
Epilepsy_and_lamotrigine-induced_maculopapular_eruptions	0	NA	1	1	0	NA	1	1
Epilepsy_generalized	1	0.16371	0.156558	1	1	0.0919811	0.0914263	1
Epithelial_ovarian_cancer	2	0.390012	0.054063	0.724886	0	NA	1	1
Erectile_dysfunction_and_prostate_cancer_treatment	1	0.389662	0.333099	1	0	NA	1	1
Esophageal_cancer	0	NA	1	1	0	NA	1	1
Esophageal_squamous_cell_carcinoma	0	NA	1	1	1	0.113112	0.109984	1
Estradiol_plasma_levels_breast_cancer	0	NA	1	1	0	NA	1	1
Exploratory_eye_movement_dysfunction_in_schizophrenia_cognitive_search_score	0	NA	1	1	0	NA	1	1
Exploratory_eye_movement_dysfunction_in_schizophrenia_number_of_eye_fixations	0	NA	1	1	0	NA	1	1
Exploratory_eye_movement_dysfunction_in_schizophrenia_responsive_search_score	0	NA	1	1	0	NA	1	1
Eye_color	0	NA	1	1	0	NA	1	1
Eyebrow_thickness	0	NA	1	1	0	NA	1	1
F-cell_distribution	0	NA	1	1	0	NA	1	1
Fasting_glucose-related_traits	1	0.224538	0.206333	1	0	NA	1	1
Fasting_glucose-related_traits_interaction_with_BMI	1	0.415937	0.346021	1	0	NA	1	1
Fasting_insulin_interaction	0	NA	1	1	0	NA	1	1
Fasting_insulin-related_traits_interaction_with_BMI	0	NA	1	1	0	NA	1	1
Fasting_plasma_glucose	0	NA	1	1	0	NA	1	1
Fat_distribution_HIV	0	NA	1	1	0	NA	1	1
Febrile_seizures_MMR_vaccine-related	0	NA	1	1	0	NA	1	1
Fibrinogen	1	0.808013	0.563761	1	0	NA	1	1
Fibrinogen_levels	1	1.12555	0.691385	1	1	0.385073	0.325739	1
Folate_pathway_vitamin_levels	1	0.165484	0.157628	1	0	NA	1	1
Follicular_lymphoma	1	0.132945	0.128707	1	1	0.0824716	0.0820103	1
Food_addiction	0	NA	1	1	0	NA	1	1
Fractional_exhaled_nitric_oxide_childhood	1	0.218094	0.201335	1	0	NA	1	1
Frontotemporal_dementia	0	NA	1	1	0	NA	1	1
Gastric_cancer	0	NA	1	1	0	NA	1	1
Glaucoma	0	NA	1	1	0	NA	1	1
Glaucoma_primary_angle_closure	0	NA	1	1	0	NA	1	1
Glaucoma_primary_open-angle	0	NA	1	1	0	NA	1	1
Glioma	2	0.198077	0.0152417	0.355987	0	NA	1	1
Glomerular_filtration_rate	0	NA	1	1	0	NA	1	1
Glomerular_filtration_rate_creatinine	5	1.396	0.0113923	0.299389	1	0.660727	0.489983	1
Glomerular_filtration_rate_in_chronic_kidney_disease	0	NA	1	1	0	NA	1	1
Glomerular_filtration_rate_in_non_diabetics_creatinine	1	0.938703	0.621842	1	0	NA	1	1
Glucocorticoid-induced_osteonecrosis	0	NA	1	1	0	NA	1	1
Glucocorticoid-induced_osteonecrosis_age_10_years_and_older	0	NA	1	1	0	NA	1	1
Glucose_homeostasis_traits	0	NA	1	1	0	NA	1	1
Glycated_hemoglobin_levels	0	NA	1	1	0	NA	1	1
Glycemic_traits	0	NA	1	1	0	NA	1	1
Glycemic_traits_pregnancy	0	NA	1	1	0	NA	1	1
Glycerophospholipid_levels	0	NA	1	1	0	NA	1	1
Gout	0	NA	1	1	0	NA	1	1
Graves_disease	1	0.278229	0.250085	1	0	NA	1	1
Gut_microbiome_composition_summer	0	NA	1	1	0	NA	1	1
Gut_microbiome_composition_winter	0	NA	1	1	0	NA	1	1
Hair_color	0	NA	1	1	0	NA	1	1
Hair_morphology	0	NA	1	1	0	NA	1	1
HDL_cholesterol	11	3.85791	0.00145975	0.0639372	6	1.67206	0.00638826	0.299792
Heart_failure	0	NA	1	1	1	0.0963775	0.094741	1
Heart_rate	0	NA	1	1	1	0.29256	0.258679	1
Height	39	17.5636	2.29e-06	0.000214933	21	8.07677	6.7e-05	0.0110048
Hematological_and_biochemical_traits	0	NA	1	1	0	NA	1	1
Hematological_parameters	0	NA	1	1	1	0.0615104	0.0619485	1
Hematology_traits	0	NA	1	1	0	NA	1	1
Hemostatic_factors_and_hematological_phenotypes	0	NA	1	1	0	NA	1	1
Heschls_gyrus_morphology	1	0.385933	0.326904	1	2	0.21298	0.0172935	0.668344
Hip_geometry	0	NA	1	1	0	NA	1	1
Hippocampal_atrophy	1	0.419993	0.351246	1	1	0.177839	0.166926	1
Hippocampal_sclerosis	0	NA	1	1	1	0.130156	0.123849	1
Hippocampal_volume	1	0.179264	0.168426	1	0	NA	1	1
HIV-1_control	1	0.720172	0.531728	1	0	NA	1	1
HIV-1_susceptibility	0	NA	1	1	0	NA	1	1
HIV-1_viral_setpoint	0	NA	1	1	0	NA	1	1
Hodgkins_lymphoma	0	NA	1	1	0	NA	1	1
Homeostasis_model_assessment_of_beta-cell_function_interaction	0	NA	1	1	0	NA	1	1
Homeostasis_model_assessment_of_insulin_resistance_interaction	0	NA	1	1	0	NA	1	1
Homocysteine_levels	0	NA	1	1	0	NA	1	1
Hyperactive-impulsive_symptoms	0	NA	1	1	0	NA	1	1
Hypertension	0	NA	1	1	2	0.738661	0.165627	1
Hypertriglyceridemia	1	0.211706	0.198206	1	0	NA	1	1
Hypospadias	1	0.415747	0.350727	1	0	NA	1	1
Hypothyroidism	0	NA	1	1	0	NA	1	1
Idiopathic_membranous_nephropathy	1	0.409951	0.361466	1	1	0.0927097	0.092495	1
IgA_nephropathy	1	0.415268	0.347411	1	0	NA	1	1
IgE_levels	0	NA	1	1	0	NA	1	1
IgG_glycosylation	10	5.30463	0.0406943	0.636575	11	2.01043	6.23e-06	0.00136437
Illicit_drug_use	0	NA	1	1	0	NA	1	1
Immune_reponse_to_smallpox_secreted_IFN-alpha	0	NA	1	1	0	NA	1	1
Immune_reponse_to_smallpox_secreted_IL-12p40	0	NA	1	1	0	NA	1	1
Immune_reponse_to_smallpox_secreted_IL-1beta	0	NA	1	1	0	NA	1	1
Immune_reponse_to_smallpox_secreted_IL-2	0	NA	1	1	1	0.185219	0.17523	1
Immune_response_to_measles-mumps-rubella_vaccine	1	0.0785756	0.0785849	0.875089	0	NA	1	1
Immune_response_to_smallpox_vaccine_IL-6	0	NA	1	1	1	0.288653	0.256716	1
Immunoglobulin_A	0	NA	1	1	1	0.0255657	0.0262292	0.861628
Inattentive_symptoms	0	NA	1	1	0	NA	1	1
Infant_length	1	0.402805	0.34611	1	1	0.189121	0.175615	1
Inflammatory_biomarkers	1	0.552945	0.440746	1	0	NA	1	1
Inflammatory_bowel_disease	25	6.10277	1.69e-09	6.6357e-07	11	3.55885	0.000612267	0.0670432
Inflammatory_skin_disease	6	1.32831	0.001792	0.0735839	1	0.552006	0.430185	1
Influenza_A_H1N1_infection	0	NA	1	1	0	NA	1	1
Information_processing_speed	1	0.41753	0.34866	1	1	0.18968	0.177027	1
Insulin_resistance_response	0	NA	1	1	0	NA	1	1
Intelligence	1	0.60301	0.462695	1	0	NA	1	1
Interstitial_lung_disease	2	1.22131	0.204045	1	1	1.09084	1	1
Intracranial_aneurysm	0	NA	1	1	0	NA	1	1
Intraocular_pressure	0	NA	1	1	0	NA	1	1
Iron_status_biomarkers	1	0.486949	0.39307	1	0	NA	1	1
Ischemic_stroke	0	NA	1	1	1	0.226762	0.209479	1
Kawasaki_disease	1	0.346714	0.300511	1	0	NA	1	1
Late-onset_myasthenia_gravis	0	NA	1	1	0	NA	1	1
LDL_cholesterol	11	3.3725	0.000451766	0.0247342	2	1.60071	0.479588	1
LDL_peak_particle_diameter_total_fat_intake_interaction	0	NA	1	1	0	NA	1	1
Lead_levels	0	NA	1	1	0	NA	1	1
Lead_levels_in_blood	0	NA	1	1	0	NA	1	1
Lentiform_nucleus_volume	4	0.267185	4.38e-05	0.00359707	0	NA	1	1
Leprosy	2	0.702199	0.155022	1	2	0.279598	0.0313669	0.936729
Lewy_body_disease	0	NA	1	1	0	NA	1	1
Lifetime_average_cigarettes_per_day_in_chronic_obstructive_pulmonary_disease	0	NA	1	1	0	NA	1	1
Lipid_metabolism_phenotypes	1	0.558408	0.434698	1	3	0.294347	0.00287346	0.188786
Lipid_traits	1	0.438658	0.361936	1	1	0.205559	0.190407	1
Lipoprotein_a_-_cholesterol_levels	0	NA	1	1	0	NA	1	1
Lipoprotein_a_levels	0	NA	1	1	0	NA	1	1
Lipoprotein-associated_phospholipase_A2_activity_and_mass	0	NA	1	1	0	NA	1	1
Liver_enzyme_levels	0	NA	1	1	0	NA	1	1
Liver_enzyme_levels_alanine_transaminase	0	NA	1	1	0	NA	1	1
Liver_enzyme_levels_alkaline_phosphatase	0	NA	1	1	0	NA	1	1
Liver_enzyme_levels_gamma-glutamyl_transferase	0	NA	1	1	0	NA	1	1
Local_histogram_emphysema_pattern	0	NA	1	1	0	NA	1	1
Longevity	1	0.834096	0.575725	1	0	NA	1	1
Longevity_90_years_and_older	0	NA	1	1	0	NA	1	1
Low_high_density_lipoprotein_cholesterol_levels	0	NA	1	1	2	0.0852259	0.00268341	0.188786
Low_vWF_levels	0	NA	1	1	0	NA	1	1
Lung_adenocarcinoma	2	0.367171	0.0357274	0.597568	1	0.118648	0.114041	1
Lung_cancer	3	0.893267	0.0530245	0.724886	1	0.290802	0.258062	1
Lung_disease_severity_in_cystic_fibrosis	0	NA	1	1	0	NA	1	1
Lung_function_forced_expiratory_flow_between_25%_and_75%_of_forced_vital_capacity	0	NA	1	1	0	NA	1	1
Lupus_nephritis_in_systemic_lupus_erythematosus	0	NA	1	1	0	NA	1	1
Lymphoma	0	NA	1	1	0	NA	1	1
Magnesium_levels	2	0.673894	0.142446	1	0	NA	1	1
Major_depressive_disorder	0	NA	1	1	0	NA	1	1
Malaria	0	NA	1	1	0	NA	1	1
Male-pattern_baldness	1	1.15027	1	1	1	1.07791	1	1
Mammographic_density_dense_area	0	NA	1	1	1	0.0718692	0.0722875	1
Manganese_levels	0	NA	1	1	0	NA	1	1
Mean_arterial_pressure	0	NA	1	1	0	NA	1	1
Mean_corpuscular_hemoglobin	1	0.590098	0.455337	1	1	0.253355	0.229122	1
Mean_corpuscular_hemoglobin_concentration	0	NA	1	1	0	NA	1	1
Mean_corpuscular_volume	1	0.632412	0.477499	1	0	NA	1	1
Mean_platelet_volume	2	1.63515	0.498616	1	1	0.791362	0.570886	1
Melanoma	0	NA	1	1	1	0.278599	0.249361	1
Menarche_age_at_onset	9	4.11864	0.0213497	0.438337	2	1.77831	0.53682	1
Menopause_age_at_onset	2	0.824551	0.196916	1	0	NA	1	1
Mercury_levels	0	NA	1	1	0	NA	1	1
Metabolic_syndrome	0	NA	1	1	0	NA	1	1
Metabolic_syndrome_bivariate_traits	0	NA	1	1	1	0.059557	0.0598509	1
Metabolic_traits	1	1.05079	0.659361	1	1	0.471676	0.381904	1
Metabolite_levels	3	1.70297	0.241776	1	0	NA	1	1
Metabolite_levels__X-11787	0	NA	1	1	0	NA	1	1
Metabolite_levels_5-HIAA	0	NA	1	1	0	NA	1	1
Metabolite_levels_5-HIAA__MHPG_Ratio	0	NA	1	1	0	NA	1	1
Metabolite_levels_Dihydroxy_docosatrienoic_acid	1	0.386971	0.336659	1	1	0.153652	0.145249	1
Metabolite_levels_HVA	0	NA	1	1	0	NA	1	1
Metabolite_levels_HVA_MHPG_ratio	0	NA	1	1	0	NA	1	1
Metabolite_levels_HVA-5-HIAA_Factor_score	0	NA	1	1	0	NA	1	1
Metabolite_levels_MHPG	0	NA	1	1	0	NA	1	1
Metabolite_levels_Pyroglutamine	0	NA	1	1	0	NA	1	1
Methotrexate_phramacokinetics_acute_lymphoblastic_leukemia	1	0.512871	0.428584	1	1	0.122921	0.119842	1
Microalbuminuria	0	NA	1	1	0	NA	1	1
Migraine	0	NA	1	1	2	0.371283	0.0527658	1
Migraine_-_clinic-based	0	NA	1	1	2	0.43001	0.0583609	1
Migraine_with_aura	0	NA	1	1	0	NA	1	1
Migraine_without_aura	1	0.499451	0.402595	1	0	NA	1	1
Mild_influenza_H1N1_infection	1	0.297657	0.26625	1	0	NA	1	1
Mitochondrial_DNA_levels	1	0.449121	0.375228	1	0	NA	1	1
Molybdenum_levels	0	NA	1	1	0	NA	1	1
Monocyte_count	0	NA	1	1	0	NA	1	1
Morning_vs	0	NA	1	1	0	NA	1	1
Mortality_in_heart_failure	0	NA	1	1	0	NA	1	1
Motion_sickness	0	NA	1	1	0	NA	1	1
Multiple_myeloma	0	NA	1	1	0	NA	1	1
Multiple_myeloma_hyperdiploidy	1	0.37098	0.321177	1	0	NA	1	1
Multiple_myeloma_IgH_translocation	1	0.349101	0.302964	1	0	NA	1	1
Multiple_sclerosis	4	2.55637	0.251986	1	10	1.27239	3.31e-07	0.000217467
Multiple_sclerosis_OCB_status	0	NA	1	1	0	NA	1	1
Multiple_sclerosis_severity	0	NA	1	1	0	NA	1	1
Myocardial_infarction	1	0.918771	0.608879	1	1	0.299042	0.262687	1
Myopia_pathological	1	0.964747	0.626783	1	1	0.510376	0.408801	1
Myositis	0	NA	1	1	0	NA	1	1
Nasopharyngeal_carcinoma	0	NA	1	1	0	NA	1	1
Neuritic_plaque	0	NA	1	1	0	NA	1	1
Neuroblastoma	0	NA	1	1	0	NA	1	1
Neurofibrillary_tangles	0	NA	1	1	1	0.123122	0.119024	1
Neuroticism	1	0.606142	0.475504	1	2	0.586294	0.0732163	1
Neutrophil_count	0	NA	1	1	0	NA	1	1
Nickel_levels	0	NA	1	1	0	NA	1	1
Night_sleep_phenotypes	4	2.10739	0.154897	1	1	0.830842	0.570959	1
Non-alcoholic_fatty_liver_disease_histology_lobular	0	NA	1	1	0	NA	1	1
Non-alcoholic_fatty_liver_disease_histology_other	0	NA	1	1	0	NA	1	1
Non-glioblastoma_glioma	0	NA	1	1	0	NA	1	1
Non-small_cell_lung_cancer	1	0.284718	0.254224	1	0	NA	1	1
Number_of_children_6+_vs	0	NA	1	1	0	NA	1	1
Number_of_pregnancies	0	NA	1	1	0	NA	1	1
Obesity	1	1.42131	0.766831	1	0	NA	1	1
Obesity_early_onset_extreme	1	0.421188	0.351092	1	0	NA	1	1
Obesity_extreme	0	NA	1	1	0	NA	1	1
Obesity-related_traits	12	11.9997	0.543235	1	6	5.23956	0.426684	1
Obsessive-compulsive_symptoms	0	NA	1	1	1	0.101229	0.0996139	1
Oppositional_defiant_disorder_dimensions_in_attention-deficit_hyperactivity_disorder	2	0.551788	0.102377	1	2	0.313884	0.0378237	1
Optic_cup_area	1	0.44422	0.368014	1	0	NA	1	1
Optic_disc_area	0	NA	1	1	1	0.131653	0.12696	1
Orofacial_clefts	2	0.555441	0.105359	1	0	NA	1	1
Ovarian_cancer	0	NA	1	1	0	NA	1	1
Paclitaxel-induced_neuropathy	0	NA	1	1	0	NA	1	1
Pagets_disease	0	NA	1	1	0	NA	1	1
Pancreatic_cancer	0	NA	1	1	1	0.307077	0.269265	1
Panic_disorder	2	0.419998	0.0604378	0.749201	0	NA	1	1
Parasitemia_in_Tripanosoma_cruzi_seropositivity	0	NA	1	1	0	NA	1	1
Parental_extreme_longevity_95_years_and_older	3	0.824919	0.041905	0.64027	0	NA	1	1
Parental_longevity_combined_parental_age_at_death	1	0.319157	0.278229	1	0	NA	1	1
Parental_longevity_mothers_age_at_death	1	0.472365	0.387092	1	0	NA	1	1
Parkinson_disease_and_lewy_body_pathology	0	NA	1	1	0	NA	1	1
Parkinsons_disease	14	7.02942	9.88e-05	0.00649116	7	6.37018	0.399229	1
Pediatric_autoimmune_diseases	4	0.859636	0.00884822	0.270452	1	0.796175	0.610637	1
Pelvic_organ_prolapse	0	NA	1	1	0	NA	1	1
Pelvic_organ_prolapse_moderate_severe	1	0.419589	0.352266	1	0	NA	1	1
Percentage_gas_trapping	0	NA	1	1	0	NA	1	1
Periodontal_disease-related_phenotypes	0	NA	1	1	0	NA	1	1
Periodontal_microbiota	0	NA	1	1	0	NA	1	1
Periodontitis_CDC_AAP	0	NA	1	1	0	NA	1	1
Periodontitis_DPAL	0	NA	1	1	0	NA	1	1
Periodontitis_Mean_PAL	0	NA	1	1	0	NA	1	1
Periodontitis_PAL4Q3	0	NA	1	1	0	NA	1	1
Perioperative_myocardial_infarction_in_coronary_artery_bypass_surgery	0	NA	1	1	0	NA	1	1
Personality_dimensions	0	NA	1	1	1	0.121061	0.117559	1
Phospholipid_levels_plasma	3	1.00596	0.077167	0.875089	1	0.551377	0.433462	1
Pit-and-Fissure_caries	1	0.15427	0.147065	1	0	NA	1	1
Plasma_amyloid_beta_peptide_concentrations_ABx-40	1	0.186224	0.176506	1	0	NA	1	1
Plasma_clusterin_levels	0	NA	1	1	0	NA	1	1
Plasma_omega-3_polyunsaturated_fatty_acid_level_eicosapentaenoic_acid	0	NA	1	1	0	NA	1	1
Plasma_omega-3_polyunsaturated_fatty_acid_levels_alphalinolenic_acid	0	NA	1	1	0	NA	1	1
Plasma_omega-3_polyunsaturated_fatty_acid_levels_docosahexaenoic_acid	0	NA	1	1	0	NA	1	1
Plasma_omega-6_polyunsaturated_fatty_acid_levels_arachidonic_acid	0	NA	1	1	0	NA	1	1
Plasma_omega-6_polyunsaturated_fatty_acid_levels_dihomo-gamma-linolenic_acid	0	NA	1	1	0	NA	1	1
Plasma_omega-6_polyunsaturated_fatty_acid_levels_gamma-linolenic_acid	0	NA	1	1	0	NA	1	1
Plasma_omega-6_polyunsaturated_fatty_acid_levels_linoleic_acid	1	0.474957	0.389879	1	0	NA	1	1
Platelet_aggregation	0	NA	1	1	0	NA	1	1
Platelet_count	5	1.88188	0.0364819	0.597568	2	0.900715	0.225541	1
Political_ideology	0	NA	1	1	0	NA	1	1
Polychlorinated_biphenyl_levels	0	NA	1	1	0	NA	1	1
Polycystic_ovary_syndrome	0	NA	1	1	0	NA	1	1
Post_bronchodilator_FEV1	68	31.7085	2.02e-09	6.6357e-07	0	NA	1	1
Post_bronchodilator_FEV1_FVC_ratio	27	27.9444	0.601251	1	0	NA	1	1
Post_bronchodilator_FEV1_FVC_ratio_in_COPD	8	5.22552	0.154254	1	8	2.96073	0.0100938	0.442106
Post_bronchodilator_FEV1_in_COPD	0	NA	1	1	0	NA	1	1
Post-traumatic_stress_disorder	3	0.285894	0.00262377	0.101401	0	NA	1	1
Post-traumatic_stress_disorder_asjusted_for_relatedness	0	NA	1	1	0	NA	1	1
Posterior_cortical_atrophy_and_Alzheimers_disease	0	NA	1	1	0	NA	1	1
PR_interval	0	NA	1	1	0	NA	1	1
PR_interval_in_Tripanosoma_cruzi_seropositivity	0	NA	1	1	2	0.762386	0.176283	1
Pre_bronchodilator_FEV1	0	NA	1	1	0	NA	1	1
Pre_bronchodilator_FEV1_FVC_ratio	0	NA	1	1	0	NA	1	1
Preeclampsia	0	NA	1	1	0	NA	1	1
Preschool_internalizing_problems	0	NA	1	1	0	NA	1	1
Presence_of_antiphospholipid_antibodies	0	NA	1	1	0	NA	1	1
Primary_biliary_cirrhosis	9	0.998983	3.98e-07	6.53715e-05	3	0.473732	0.0109656	0.450275
Primary_tooth_development_number_of_teeth	0	NA	1	1	0	NA	1	1
Primary_tooth_development_time_to_first_tooth_eruption	1	0.270996	0.244052	1	0	NA	1	1
Prion_diseases	0	NA	1	1	0	NA	1	1
Progressive_supranuclear_palsy	1	1.17139	1	1	2	1.106	0.104775	1
Proinsulin_levels	1	0.227908	0.21048	1	1	0.132071	0.128205	1
Prostate_cancer	6	3.12205	0.0908238	0.99452	3	1.61889	0.218987	1
Prostate-specific_antigen_levels	0	NA	1	1	0	NA	1	1
Protein_quantitative_trait_loci	1	0.720491	0.524789	1	0	NA	1	1
Psoriasis	10	1.46446	1.42e-06	0.00015549	2	0.721421	0.162255	1
Psoriasis_vulgaris	5	0.832266	0.000999423	0.0469015	1	0.295939	0.261284	1
Psoriatic_arthritis	2	0.350219	0.0366867	0.597568	1	0.0910729	0.0899455	1
Psychosis_and_Alzheimers_disease	0	NA	1	1	0	NA	1	1
Psychosis_atypical	0	NA	1	1	0	NA	1	1
Pubertal_anthropometrics	3	0.567314	0.0163458	0.357972	0	NA	1	1
Pulmonary_function	1	1.77059	0.844238	1	0	NA	1	1
Pulmonary_function_decline	0	NA	1	1	0	NA	1	1
Pulmonary_function_in_asthmatics	1	0.0781156	0.0779457	0.875089	1	0.0492628	0.0499467	1
Pulmonary_function_interaction	0	NA	1	1	0	NA	1	1
Pulse_pressure	0	NA	1	1	0	NA	1	1
QRS_duration	0	NA	1	1	2	0.385048	0.0394279	1
QRS_duration_in_Tripanosoma_cruzi_seropositivity	0	NA	1	1	1	0.244193	0.222254	1
QT_interval	5	2.65873	0.125317	1	2	1.04711	0.282073	1
QT_interval_in_Tripanosoma_cruzi_seropositivity	0	NA	1	1	0	NA	1	1
QT_interval_interaction	0	NA	1	1	0	NA	1	1
Quantitative_traits	0	NA	1	1	0	NA	1	1
Radiation_response	2	0.161619	0.0102064	0.281634	2	0.106987	0.00389462	0.213231
Reading_and_spelling	0	NA	1	1	0	NA	1	1
Red_blood_cell_fatty_acid_levels	1	0.349177	0.30405	1	0	NA	1	1
Red_blood_cell_traits	0	NA	1	1	2	0.454221	0.0748609	1
Refractive_astigmatism	0	NA	1	1	0	NA	1	1
Refractive_error	0	NA	1	1	0	NA	1	1
Relative_hand_skill_in_reading_disability	0	NA	1	1	0	NA	1	1
Renal_cell_carcinoma	0	NA	1	1	0	NA	1	1
Renal_function-related_traits_BUN	0	NA	1	1	0	NA	1	1
Renal_function-related_traits_eGRFcrea	0	NA	1	1	0	NA	1	1
Response_to_abacavir-containing_treatment_in_HIV-1_infection_virologic_failure	0	NA	1	1	0	NA	1	1
Response_to_amphetamines	1	0.990108	0.636265	1	0	NA	1	1
Response_to_angiotensin_II_receptor_blocker_therapy	1	0.392415	0.335117	1	1	0.136652	0.131612	1
Response_to_anti-depressant_treatment_in_major_depressive_disorder	0	NA	1	1	0	NA	1	1
Response_to_anti-retroviral_therapy_ddI_d4T_in_HIV-1_infection_Grade_1_peripheral_neuropathy	0	NA	1	1	0	NA	1	1
Response_to_anti-retroviral_therapy_ddI_d4T_in_HIV-1_infection_Grade_2_peripheral_neuropathy	0	NA	1	1	0	NA	1	1
Response_to_anti-retroviral_therapy_ddI_d4T_in_HIV-1_infection_Grade_3_peripheral_neuropathy	1	0.244896	0.223239	1	1	0.441237	0.380853	1
Response_to_anti-TNF_therapy_in_rheumatoid_arthritis	0	NA	1	1	0	NA	1	1
Response_to_antipsychotic_therapy_extrapyramidal_side_effects	2	0.417873	0.0583478	0.737202	0	NA	1	1
Response_to_antipsychotic_treatment	0	NA	1	1	0	NA	1	1
Response_to_antipsychotic_treatment_in_schizophrenia_reasoning	0	NA	1	1	0	NA	1	1
Response_to_antipsychotic_treatment_in_schizophrenia_working_memory	1	0.707541	0.568388	1	0	NA	1	1
Response_to_chemotherapy_in_breast_cancer_hypertensive_cases_cumulative_dose_bevacizumab	0	NA	1	1	0	NA	1	1
Response_to_citalopram_treatment	0	NA	1	1	0	NA	1	1
Response_to_cognitive-behavioural_therapy_in_anxiety_disorder	0	NA	1	1	0	NA	1	1
Response_to_cyclophosphamide_in_systemic_lupus_erythematosus_with_lupus_nephritis	1	0.190865	0.179922	1	0	NA	1	1
Response_to_cytadine_analogues_cytosine_arabinoside	0	NA	1	1	0	NA	1	1
Response_to_cytidine_analogues_gemcitabine	0	NA	1	1	0	NA	1	1
Response_to_efavirenz-containing_treatment_in_HIV_1_infection_virologic_failure	0	NA	1	1	0	NA	1	1
Response_to_fenofibrate	0	NA	1	1	0	NA	1	1
Response_to_fenofibrate_adiponectin_levels	0	NA	1	1	0	NA	1	1
Response_to_fenofibrate_HDL_cholesterol_levels	0	NA	1	1	0	NA	1	1
Response_to_fenofibrate_LDL_cholesterol_levels	1	0.0497824	0.0505696	0.706899	0	NA	1	1
Response_to_fenofibrate_total_cholesterol_levels	0	NA	1	1	0	NA	1	1
Response_to_fenofibrate_triglyceride_levels	0	NA	1	1	0	NA	1	1
Response_to_hepatitis_C_treatment	0	NA	1	1	0	NA	1	1
Response_to_Homoharringtonine_cytotoxicity	0	NA	1	1	0	NA	1	1
Response_to_inhaled_corticosteroid_treatment_in_asthma_percentage_change_of_FEV1	0	NA	1	1	0	NA	1	1
Response_to_lithium_treatment_in_bipolar_disorder	0	NA	1	1	0	NA	1	1
Response_to_methotrexate_in_juvenile_idiopathic_arthritis	0	NA	1	1	0	NA	1	1
Response_to_platinum-based_chemotherapy_carboplatin	0	NA	1	1	0	NA	1	1
Response_to_platinum-based_chemotherapy_cisplatin	0	NA	1	1	0	NA	1	1
Response_to_radiotherapy_in_cancer_late_toxicity	1	0.0612643	0.0618111	0.752035	0	NA	1	1
Response_to_serotonin_reuptake_inhibitors_in_major_depressive_disorder	0	NA	1	1	0	NA	1	1
Response_to_serotonin_reuptake_inhibitors_in_major_depressive_disorder_plasma_drug_and_metabolite_levels	0	NA	1	1	0	NA	1	1
Response_to_statin_therapy	0	NA	1	1	0	NA	1	1
Response_to_taxane_treatment_docetaxel	0	NA	1	1	0	NA	1	1
Response_to_taxane_treatment_placlitaxel	0	NA	1	1	0	NA	1	1
Response_to_tocilizumab_in_rheumatoid_arthritis	2	0.350708	0.044996	0.657986	0	NA	1	1
Response_to_treatment_for_acute_lymphoblastic_leukemia	0	NA	1	1	0	NA	1	1
Response_to_zileuton_treatment_in_asthma_FEV1_change_interaction	1	0.188675	0.176722	1	0	NA	1	1
Resting_heart_rate	0	NA	1	1	0	NA	1	1
Restless_legs_syndrome	0	NA	1	1	0	NA	1	1
Retinopathy_in_non-diabetics	0	NA	1	1	0	NA	1	1
Rheumatoid_arthritis	17	3.62955	7.45e-08	1.63155e-05	8	1.46987	9.25e-05	0.0121545
RR_interval_heart_rate	0	NA	1	1	0	NA	1	1
Schizophrenia	29	14.4888	0.000308257	0.0184113	15	6.25894	0.00171392	0.160864
Schizophrenia_or_bipolar_disorder	1	0.324101	0.291092	1	1	0.176703	0.168064	1
Select_biomarker_traits	0	NA	1	1	0	NA	1	1
Self-rated_health	0	NA	1	1	0	NA	1	1
Self-reported_allergy	3	0.861491	0.0494543	0.706336	2	0.244634	0.0239593	0.828486
Sense_of_smell	2	0.454943	0.0634314	0.757717	1	0.326582	0.291615	1
Serum_albumin_level	1	0.246957	0.227218	1	0	NA	1	1
Serum_dimethylarginine_levels_asymmetric_symetric_ratio	0	NA	1	1	0	NA	1	1
Serum_metabolite_levels	1	0.556397	0.444359	1	0	NA	1	1
Serum_protein_levels_sST2	0	NA	1	1	0	NA	1	1
Serum_thyroid-stimulating_hormone_levels	1	0.421835	0.354576	1	0	NA	1	1
Serum_total_protein_level	0	NA	1	1	0	NA	1	1
Serum_uric_acid_levels	0	NA	1	1	0	NA	1	1
Setpoint_viral_load_in_HIV-1_infection	0	NA	1	1	0	NA	1	1
Severe_influenza_A_H1N1_infection	0	NA	1	1	0	NA	1	1
Sex_hormone_levels	0	NA	1	1	0	NA	1	1
Sex_hormone-binding_globulin_levels	0	NA	1	1	0	NA	1	1
Sexual_dimorphism_in_anthropometric_traits	0	NA	1	1	0	NA	1	1
Sitting_height_ratio	2	0.608089	0.123305	1	0	NA	1	1
Sleep_duration	1	0.149865	0.142948	1	0	NA	1	1
Smoking_behavior	1	0.597581	0.459157	1	0	NA	1	1
Smoking_initiation	1	0.270039	0.242347	1	0	NA	1	1
Smooth-surface_caries	2	0.581192	0.112898	1	0	NA	1	1
Social_communication_problems	0	NA	1	1	0	NA	1	1
Spherical_equivalent_joint_main_effects_and_education_interaction	0	NA	1	1	1	0.309285	0.273264	1
Sphingolipid_levels	1	0.203969	0.189117	1	0	NA	1	1
Squamous_cell_carcinoma	0	NA	1	1	0	NA	1	1
Stroke	0	NA	1	1	0	NA	1	1
Stroke_ischemic	0	NA	1	1	1	0.0609998	0.0599353	1
Subcortical_brain_region_volumes	2	1.3383	0.299208	1	2	1.51852	0.450026	1
Subcutaneous_adipose_tissue	0	NA	1	1	0	NA	1	1
Sudden_cardiac_arrest	1	0.560685	0.436676	1	0	NA	1	1
Superior_frontal_gyrus_grey_matter_volume	0	NA	1	1	0	NA	1	1
Survival_in_colon_cancer	0	NA	1	1	0	NA	1	1
Survival_in_microsatellite_instability_low_stable_colorectal_cancer	0	NA	1	1	0	NA	1	1
Survival_in_rectal_cancer	0	NA	1	1	0	NA	1	1
Symmetrical_dimethylarginine_levels	0	NA	1	1	0	NA	1	1
Systemic_lupus_erythematosus	11	4.82382	0.00739649	0.242975	12	2.43797	1.95e-06	0.000640575
Systemic_lupus_erythematosus_and_Systemic_sclerosis	1	0.466687	0.38228	1	1	0.142706	0.136605	1
Systemic_sclerosis	1	0.134157	0.129832	1	0	NA	1	1
Systolic_blood_pressure	2	0.882076	0.220778	1	1	0.410151	0.343122	1
Systolic_blood_pressure_alcohol_consumption_interaction	0	NA	1	1	1	0.126597	0.122745	1
Systolic_blood_pressure_in_sickle_cell_anemia	0	NA	1	1	0	NA	1	1
Tanning	0	NA	1	1	0	NA	1	1
Telomere_length	2	0.655351	0.137683	1	0	NA	1	1
Temperament	0	NA	1	1	0	NA	1	1
Temperament_bipolar_disorder	0	NA	1	1	1	0.693271	0.607367	1
Testicular_germ_cell_tumor	2	0.797677	0.188476	1	1	0.341583	0.297361	1
Thiazide-induced_adverse_metabolic_effects_in_hypertensive_patients	0	NA	1	1	0	NA	1	1
Thrombosis	0	NA	1	1	0	NA	1	1
Thyroid_cancer	0	NA	1	1	0	NA	1	1
Thyroid_hormone_levels	0	NA	1	1	0	NA	1	1
Thyroid_peroxidase_antibody_positivity	0	NA	1	1	0	NA	1	1
Toenail_selenium_levels	0	NA	1	1	0	NA	1	1
Tonometry	0	NA	1	1	0	NA	1	1
Total_bilirubin_levels_in_HIV-1_infection	0	NA	1	1	0	NA	1	1
Total_ventricular_volume_Alzheimers_disease_interaction	0	NA	1	1	0	NA	1	1
Tourettes_syndrome_or_obsessive-compulsive_disorder	0	NA	1	1	0	NA	1	1
Trans_fatty_acid_levels	9	3.03445	0.00303266	0.110692	3	1.25492	0.130849	1
Triglycerides	7	3.27563	0.0450675	0.657986	2	1.56875	0.470288	1
Triptolide_cytotoxicity	0	NA	1	1	0	NA	1	1
Tuberculosis	2	0.622035	0.124204	1	1	0.174701	0.164495	1
Tumor_biomarkers	1	0.219268	0.206755	1	1	0.120416	0.115602	1
Type_1_diabetes	2	1.40393	0.412898	1	3	0.615449	0.022305	0.814131
Type_1_diabetes_and_autoimmune_thyroid_diseases	1	0.182822	0.174589	1	0	NA	1	1
Type_1_diabetes_autoantibodies	1	0.701064	0.520677	1	0	NA	1	1
Type_1_diabetes_nephropathy	1	0.138299	0.13286	1	0	NA	1	1
Type_2_diabetes	7	4.91371	0.220024	1	5	2.50381	0.104156	1
Ulcerative_colitis	10	2.35984	9.84e-05	0.00649116	1	1.02	0.646751	1
Urate_levels	2	1.921	0.584101	1	1	0.652697	0.486847	1
Urate_levels_BMI_interaction	0	NA	1	1	0	NA	1	1
Urate_levels_in_lean_individuals	1	0.476025	0.387302	1	0	NA	1	1
Urate_levels_in_obese_individuals	0	NA	1	1	0	NA	1	1
Urate_levels_in_overweight_individuals	0	NA	1	1	0	NA	1	1
Uric_acid_levels	0	NA	1	1	0	NA	1	1
Urinary_albumin-to-creatinine_ratio	0	NA	1	1	0	NA	1	1
Urinary_albumin-to-creatinine_ratio_in_non-diabetics	0	NA	1	1	0	NA	1	1
Urinary_metabolites	1	0.5237	0.419329	1	0	NA	1	1
Urinary_metabolites_H-NMR_features	0	NA	1	1	0	NA	1	1
Vascular_brain_injury	0	NA	1	1	0	NA	1	1
Vascular_endothelial_growth_factor_levels	0	NA	1	1	0	NA	1	1
Venous_thromboembolism	0	NA	1	1	0	NA	1	1
Verbal_declarative_memory	0	NA	1	1	0	NA	1	1
Vertical_cup-disc_ratio	3	0.542932	0.0157133	0.355987	0	NA	1	1
Very_long-chain_saturated_fatty_acid_levels_fatty_acid_20_0	0	NA	1	1	0	NA	1	1
Very_long-chain_saturated_fatty_acid_levels_fatty_acid_22_0	0	NA	1	1	0	NA	1	1
Visceral_adipose_tissue_adjusted_for_BMI	1	0.366972	0.312797	1	0	NA	1	1
Visceral_adipose_tissue_subcutaneous_adipose_tissue_ratio	1	0.32956	0.286206	1	0	NA	1	1
Visceral_fat	0	NA	1	1	0	NA	1	1
Vitamin_D_levels	0	NA	1	1	0	NA	1	1
Vitiligo	1	0.762589	0.548409	1	0	NA	1	1
vWF_and_FVIII_levels	0	NA	1	1	0	NA	1	1
Waist_circumference	0	NA	1	1	0	NA	1	1
Waist_circumference_adjusted_for_body_mass_index	1	0.159715	0.154037	1	0	NA	1	1
Waist-hip_ratio	1	0.366203	0.314553	1	0	NA	1	1
Waist-to-hip_circumference_ratio_interaction	0	NA	1	1	0	NA	1	1
Waist-to-hip_ratio_adjusted_for_body_mass_index	0	NA	1	1	0	NA	1	1
Warfarin_maintenance_dose	0	NA	1	1	0	NA	1	1
Weight	0	NA	1	1	0	NA	1	1
White_blood_cell_count	2	0.43989	0.0696292	0.8169	0	NA	1	1
White_blood_cell_types	0	NA	1	1	0	NA	1	1
White_matter_hyperintensity_burden	4	0.449677	0.000656437	0.0331753	1	0.251706	0.228405	1
Word_reading	0	NA	1	1	0	NA	1	1
Yu-Zhi_constitution_type_in_type_2_diabetes	0	NA	1	1	0	NA	1	1
Zinc_levels	0	NA	1	1	0	NA	1	1

## Sheet: GM12878 HiChIP
GM12878 HiChIP	Enhancers to Promoters				Enhancers to Broad Domains
Phenotype	Observed	Expected	P-Value	Corrected P-Value	Observed	Expected	P-Value	Corrected P-Value
3-hydroxy-1-methylpropylmercapturic_acid_levels_in_smokers	4	3.17766	0.393463	1	4	2.19398	0.176414	0.960097
3-hydroxypropylmercapturic_acid_levels_in_smokers	7	4.61241	0.175382	0.840226	4	2.99358	0.35026	1
Acne_severe	1	0.353577	0.307246	1	1	0.262593	0.23748	1
Activated_partial_thromboplastin_time	2	0.301489	0.0322608	0.38537	0	NA	1	1
Acute_lymphoblastic_leukemia_childhood	5	1.76544	0.0276209	0.342395	3	1.10515	0.0957018	0.76314
Acylcarnitine_levels	2	0.505563	0.0851993	0.621955	3	0.444911	0.00618112	0.150407
Adiponectin_levels	0	NA	1	1	2	0.924334	0.236633	1
Adolescent_idiopathic_scoliosis	0	NA	1	1	1	0.204449	0.193014	0.960683
Advanced_age-related_macular_degeneration	2	1.5088	0.453006	1	4	0.802375	0.00767684	0.17392
Adverse_response_to_chemotherapy_neutropenia_leucopenia_all_antimicrotubule_drugs	0	NA	1	1	0	NA	1	1
Adverse_response_to_lamotrigine_and_phenytoin	1	0.310681	0.274534	1	0	NA	1	1
Age_at_smoking_initiation_in_chronic_obstructive_pulmonary_disease	3	0.247502	0.00164776	0.0395525	0	NA	1	1
Age-related_hearing_impairment	4	1.23802	0.0247597	0.318963	0	NA	1	1
Age-related_macular_degeneration	0	NA	1	1	3	1.35149	0.151491	0.913118
Age-related_nuclear_cataracts	0	NA	1	1	0	NA	1	1
Aggressiveness_in_attention_deficit_hyperactivity_disorder	0	NA	1	1	0	NA	1	1
Aging_traits	0	NA	1	1	0	NA	1	1
AIDS_progression	2	0.204455	0.0153557	0.23462	0	NA	1	1
Airflow_obstruction	1	0.924259	0.619686	1	1	0.554335	0.435796	1
Airway_imaging_phenotypes	0	NA	1	1	0	NA	1	1
Airway_responsiveness_in_chronic_obstructive_pulmonary_disease	0	NA	1	1	0	NA	1	1
Airway_wall_thickness	1	0.276523	0.251689	0.978459	0	NA	1	1
Alcohol_and_nictotine_co-dependence	0	NA	1	1	0	NA	1	1
Alcohol_consumption	1	0.660081	0.497724	1	1	0.410896	0.346516	1
Alcohol_dependence	0	NA	1	1	2	0.666463	0.143189	0.897595
Alcohol_dependence_age_at_onset	1	0.734048	0.535293	1	1	0.440754	0.365681	1
Allergic_rhinitis	2	0.729293	0.163784	0.806963	0	NA	1	1
Allergic_sensitization	0	NA	1	1	1	0.126289	0.122631	0.823416
Aluminium_levels	1	0.112774	0.110233	0.701937	0	NA	1	1
Alzheimer_disease_and_age_of_onset	3	2.90368	0.565134	1	1	2.04195	0.880748	1
Alzheimers_disease	0	NA	1	1	0	NA	1	1
Alzheimers_disease_age_of_onset	0	NA	1	1	0	NA	1	1
Alzheimers_disease_biomarkers	0	NA	1	1	0	NA	1	1
Alzheimers_disease_cognitive_decline	1	0.882368	0.596294	1	0	NA	1	1
Alzheimers_disease_in_APOE_e4-_carriers	7	1.47228	7.29e-05	0.00281737	5	1.35944	0.00389998	0.111404
Alzheimers_disease_in_APOE_e4+_carriers	0	NA	1	1	0	NA	1	1
Alzheimers_disease_late_onset	4	1.83422	0.109047	0.701937	3	1.38252	0.158797	0.927353
Amyotrophic_lateral_sclerosis	6	1.50609	0.00333722	0.0707275	3	1.28364	0.133783	0.868164
Amyotrophic_lateral_sclerosis_age_of_onset	0	NA	1	1	0	NA	1	1
Amyotrophic_lateral_sclerosis_sporadic	3	2.60749	0.488769	1	2	1.63607	0.491997	1
Anger	0	NA	1	1	2	0.372567	0.0508062	0.575511
Ankylosing_spondylitis	2	0.75073	0.170705	0.824657	4	0.747942	0.00380942	0.111404
Anorexia_nervosa	0	NA	1	1	0	NA	1	1
Anthropometric_traits	0	NA	1	1	0	NA	1	1
Antibody_status_in_Tripanosoma_cruzi_seropositivity	1	0.558717	0.440857	1	1	0.39621	0.336565	1
Antineutrophil_cytoplasmic_antibody-associated_vasculitis	0	NA	1	1	0	NA	1	1
antipsychotic_drug_dosage_in_schizophrenia_or_schizoaffective_disorder	1	0.538591	0.428356	1	0	NA	1	1
Anxiety_disorder	0	NA	1	1	0	NA	1	1
Aortic_root_size	3	0.705237	0.0245348	0.318963	1	0.327316	0.288016	1
Asparaginase-induced_acute_pancreatitis_in_acute_lymphoblastic_leukemia_onset_time	0	NA	1	1	0	NA	1	1
Asthma	6	1.8155	0.00774433	0.141334	9	1.02167	3.76e-07	3.52903e-05
Asthma_and_hay_fever	0	NA	1	1	1	0.223351	0.20514	0.978408
Asthma_childhood_onset	2	2.12757	0.660901	1	3	1.22636	0.111582	0.78827
Asymmetrical_dimethylarginine_levels	0	NA	1	1	0	NA	1	1
Atopic_dermatitis	4	1.67541	0.084058	0.621955	4	1.26752	0.0362584	0.458111
Atrial_fibrillation	2	0.627413	0.128246	0.752298	2	0.497535	0.0869937	0.762065
Attention_deficit_hyperactivity_disorder	0	NA	1	1	0	NA	1	1
Attention_deficit_hyperactivity_disorder_and_conduct_disorder	0	NA	1	1	2	0.370143	0.0517322	0.576069
Attention_deficit_hyperactivity_disorder_combined_symptoms	0	NA	1	1	0	NA	1	1
Attention_deficit_hyperactivity_disorder_hyperactivity-impulsivity_symptoms	0	NA	1	1	0	NA	1	1
Attention_deficit_hyperactivity_disorder_inattention_symptoms	0	NA	1	1	0	NA	1	1
Attention_deficit_hyperactivity_disorder_time_to_onset	0	NA	1	1	0	NA	1	1
Attention_function_in_attention_deficit_hyperactive_disorder	0	NA	1	1	0	NA	1	1
Autism	0	NA	1	1	0	NA	1	1
Autism_spectrum_disorder,_attention_deficit-hyperactivity_disorder,_bipolar_disorder,_major_depressive_disorder,_and_schizophrenia_combined	2	2.35189	0.694237	1	2	1.57954	0.474475	1
Axial_length	0	NA	1	1	0	NA	1	1
Barretts_esophagus	0	NA	1	1	0	NA	1	1
Basal_cell_carcinoma	1	0.557557	0.441146	1	1	0.40659	0.344827	1
Behavioural_disinhibition_generation_interaction	1	0.467292	0.383802	1	2	0.265083	0.027761	0.424162
Behcets_disease	0	NA	1	1	0	NA	1	1
Beta-2_microglubulin_plasma_levels	0	NA	1	1	0	NA	1	1
Bilirubin_levels	0	NA	1	1	1	0.751517	0.542038	1
Biochemical_measures	0	NA	1	1	2	0.19464	0.0151798	0.293326
Bipolar_disorder	7	3.79897	0.0839313	0.621955	4	2.4876	0.237315	1
Bipolar_disorder_and_eating_disorder	0	NA	1	1	0	NA	1	1
Bipolar_disorder_and_schizophrenia	5	3.39199	0.249946	0.977466	3	2.33132	0.414726	1
Bipolar_disorder_body_mass_index_interaction	3	1.23532	0.11744	0.714429	3	0.768268	0.0345009	0.453342
Bipolar_disorder_with_mood-incongruent_psychosis	0	NA	1	1	2	0.498067	0.0789619	0.710657
Birth_weight	1	0.378142	0.325228	1	1	0.187841	0.176715	0.960097
Bladder_cancer	1	0.845072	0.582279	1	0	NA	1	1
Blood_and_toenail_selenium_levels	0	NA	1	1	0	NA	1	1
Blood_metabolite_levels	23	8.88845	1.81e-05	0.00079278	15	6.49918	0.0017637	0.0579374
Blood_metabolite_ratios	4	2.11102	0.156658	0.797864	3	1.51571	0.191435	0.960097
Blood_pressure	2	3.07818	0.824373	1	4	1.84523	0.110759	0.78827
Blood_pressure_measurement_low_sodium_intervention	0	NA	1	1	0	NA	1	1
Blood_pressure_smoking_interaction	1	0.776678	0.552471	1	0	NA	1	1
Blood_trace_element_Se_levels	0	NA	1	1	0	NA	1	1
Blood_trace_element_Zn_levels	0	NA	1	1	1	0.138241	0.134784	0.868164
Body_fat_percentage	1	0.561355	0.447782	1	0	NA	1	1
Body_mass_index_change_over_time	0	NA	1	1	0	NA	1	1
Body_mass_index_interaction	0	NA	1	1	0	NA	1	1
Bone_mineral_density	6	3.61516	0.152373	0.782101	6	3.57488	0.114322	0.790629
Bone_mineral_density_hip	3	0.867305	0.0527607	0.488222	0	NA	1	1
Bone_mineral_density_paediatric,_lower_limb	0	NA	1	1	0	NA	1	1
Bone_mineral_density_paediatric,_skull	0	NA	1	1	1	0.491791	0.407661	1
Bone_mineral_density_paediatric,_total_body_less_head	0	NA	1	1	0	NA	1	1
Bone_mineral_density_paediatric,_upper_limb	1	0.236333	0.220226	0.945677	0	NA	1	1
Bone_mineral_density_spine	4	0.968352	0.0142932	0.223586	0	NA	1	1
Bone_properties_heel	0	NA	1	1	0	NA	1	1
Brain_connectivity	0	NA	1	1	1	0.163754	0.156993	0.927353
Brain_imaging	0	NA	1	1	1	0.0937818	0.0932864	0.76314
Brain_structure	0	NA	1	1	0	NA	1	1
Breast_cancer	7	5.32067	0.281393	1	5	3.71294	0.31336	1
Breast_cancer_early_onset	1	0.568158	0.444076	1	0	NA	1	1
Breast_size	1	1.25872	0.736991	1	2	0.775571	0.178921	0.960097
Bronchopulmonary_dysplasia	0	NA	1	1	0	NA	1	1
Bulimia_nervosa	1	0.275249	0.246023	0.967886	1	0.197548	0.183809	0.960097
C-reactive_protein	0	NA	1	1	0	NA	1	1
C-reactive_protein_levels	2	0.784097	0.184337	0.865091	0	NA	1	1
Cadmium_levels	0	NA	1	1	1	0.215781	0.198742	0.974427
Caffeine_consumption	1	0.419349	0.356699	1	2	0.222746	0.0190846	0.332466
Calcium_levels	4	1.32643	0.04032	0.42048	1	0.735219	0.529221	1
Cannabis_dependence	0	NA	1	1	1	0.741409	0.541315	1
Cannabis_use_initiation	0	NA	1	1	0	NA	1	1
Capecitabine_sensitivity	0	NA	1	1	0	NA	1	1
Cardiac_hypertrophy	1	0.537611	0.433916	1	0	NA	1	1
Cardiac_Troponin-T_levels	1	0.513923	0.414362	1	1	0.303524	0.268426	1
Cardiovascular_disease_risk_factors	0	NA	1	1	0	NA	1	1
Carotid_intima_media_thickness	0	NA	1	1	0	NA	1	1
Celiac_disease	2	1.79007	0.541344	1	6	1.12808	0.000696272	0.0381209
Celiac_disease_or_Rheumatoid_arthritis	2	0.563281	0.10624	0.701937	1	0.464954	0.38373	1
Central_corneal_thickness	0	NA	1	1	1	0.103959	0.102217	0.76314
Cerebral_amyloid_deposition_in_APOEe4_non-carriers_PET_imaging	0	NA	1	1	0	NA	1	1
Cerebral_amyloid_deposition_PET_imaging	0	NA	1	1	0	NA	1	1
Cerebrospinal_AB1-42_levels	0	NA	1	1	0	NA	1	1
Cerebrospinal_fluid_clusterin_levels	1	0.691383	0.51087	1	0	NA	1	1
Cerebrospinal_T-tau_levels	0	NA	1	1	0	NA	1	1
Cervical_cancer	2	0.344882	0.0425121	0.436413	2	0.191934	0.0145197	0.289074
Chagas_cardiomyopathy_in_Tripanosoma_cruzi_seropositivity	1	0.556789	0.446069	1	0	NA	1	1
Childhood_body_mass_index	0	NA	1	1	0	NA	1	1
Cholesterol,_total	14	5.91226	0.00168565	0.0395525	5	3.50184	0.271831	1
Chromium_levels	0	NA	1	1	0	NA	1	1
Chronic_bronchitis_and_chronic_obstructive_pulmonary_disease	0	NA	1	1	0	NA	1	1
Chronic_hepatitis_B_infection	0	NA	1	1	0	NA	1	1
Chronic_kidney_disease	4	1.70306	0.0849054	0.621955	1	1.02484	0.652278	1
Chronic_lymphocytic_leukemia	1	1.92398	0.864823	1	2	1.1011	0.302393	1
Chronic_obstructive_pulmonary_disease	0	NA	1	1	0	NA	1	1
Chronic_obstructive_pulmonary_disease-related_biomarkers	0	NA	1	1	0	NA	1	1
Chronotype	0	NA	1	1	1	0.248193	0.226902	1
circulating_leptin_levels	0	NA	1	1	0	NA	1	1
Classic_bladder_exstrophy	0	NA	1	1	0	NA	1	1
Clozapine-induced_agranulocytosis	0	NA	1	1	0	NA	1	1
Clozapine-induced_cytotoxicity	0	NA	1	1	0	NA	1	1
Cobalt_levels	0	NA	1	1	0	NA	1	1
Cocaine_dependence	1	0.255231	0.235471	0.967886	0	NA	1	1
Coenzyme_Q10_levels	0	NA	1	1	0	NA	1	1
Coffee_consumption	0	NA	1	1	0	NA	1	1
Cognitive_decline_age-related	0	NA	1	1	1	0.102705	0.101131	0.76314
Cognitive_decline_rate_in_late_mild_cognitive_impairment	0	NA	1	1	0	NA	1	1
Cognitive_function	2	1.87368	0.567663	1	0	NA	1	1
Cognitive_performance	6	3.0083	0.0774639	0.614695	4	1.91511	0.122823	0.823416
Cognitive_test_performance	0	NA	1	1	0	NA	1	1
Colorectal_cancer_diet_interaction	1	0.270863	0.24463	0.967886	0	NA	1	1
Colorectal_or_endometrial_cancer	1	1.0284	0.658448	1	1	0.774106	0.552412	1
Common_traits_Other	0	NA	1	1	0	NA	1	1
Complement_C3_and_C4_levels	1	0.231092	0.227914	0.959869	0	NA	1	1
Conduct_disorder	0	NA	1	1	0	NA	1	1
Conduct_disorder_interaction	0	NA	1	1	0	NA	1	1
Conduct_disorder_symptom_count	1	0.572725	0.463225	1	1	0.304223	0.273534	1
Conotruncal_heart_defects	0	NA	1	1	0	NA	1	1
Copper_levels	0	NA	1	1	0	NA	1	1
Corneal_astigmatism	0	NA	1	1	0	NA	1	1
Corneal_curvature	0	NA	1	1	0	NA	1	1
Corneal_structure	2	0.732829	0.165814	0.806963	1	0.381575	0.32277	1
Coronary_artery_calcification	2	1.70415	0.517161	1	0	NA	1	1
Coronary_artery_disease	4	2.99951	0.352371	1	4	2.24983	0.179744	0.960097
Coronary_artery_disease_or_ischemic_stroke	0	NA	1	1	0	NA	1	1
Coronary_artery_disease_or_large_artery_stroke	0	NA	1	1	0	NA	1	1
Coronary_heart_disease	6	3.70021	0.16344	0.806963	5	2.47403	0.0995039	0.76314
Cotinine_glucuronidation	2	0.551671	0.090571	0.646795	0	NA	1	1
Crohns_disease	42	13.8972	5.2e-11	8.541e-09	43	9.3649	2.67e-18	8.77095e-16
Cutaneous_malignant_melanoma	1	0.578237	0.454057	1	1	0.38767	0.331513	1
Cutaneous_psoriasis	2	0.217634	0.0180452	0.26346	2	0.143617	0.00820783	0.179752
D-dimer_levels	0	NA	1	1	0	NA	1	1
Daytime_sleep_phenotypes	2	1.23655	0.352357	1	2	0.8565	0.211667	0.979333
Delta-5_desaturase_activity	0	NA	1	1	0	NA	1	1
Delta-6_desaturase_activity	1	0.302147	0.27116	1	0	NA	1	1
Dementia_and_core_Alzheimers_disease_neuropathologic_changes	1	0.866763	0.591283	1	2	0.513838	0.0914639	0.76314
Dental_caries	1	1.98387	0.872887	1	0	NA	1	1
Depression_quantitative_trait	0	NA	1	1	0	NA	1	1
Depressive_symptoms_SSRI_exposure_interaction	0	NA	1	1	0	NA	1	1
Diabetic_kidney_disease	1	1.88156	0.859156	1	1	0.979192	0.633248	1
Diabetic_retinopathy	3	0.750719	0.0373931	0.42048	1	0.501082	0.401341	1
Dialysis-related_mortality	1	1.1605	0.705641	1	1	0.884108	0.601222	1
Diastolic_blood_pressure	1	1.97645	0.872419	1	4	1.1441	0.0259647	0.406705
Dietary_macronutrient_intake	0	NA	1	1	0	NA	1	1
Digestive_system_disease_Barretts_esophagus_and_esophageal_adenocarcinoma_combined	0	NA	1	1	0	NA	1	1
Diisocyanate-induced_asthma	4	4.7928	0.718461	1	2	3.27461	0.850438	1
Disc_degeneration_lumbar	1	0.747532	0.543044	1	1	0.489453	0.396967	1
DNA_methylation_variation	1	0.556124	0.438821	1	0	NA	1	1
Drug-induced_Stevens-Johnson_syndrome_or_toxic_epidermal_necrolysis_SJS_TEN	2	0.200223	0.00762321	0.141334	2	0.160959	0.00440361	0.115727
Dupuytrens_disease	1	0.3778	0.326867	1	1	0.233051	0.214919	0.987427
Dysphagia	1	0.222793	0.20536	0.899479	0	NA	1	1
Eating_disorders	0	NA	1	1	0	NA	1	1
Eating_disorders_purging_via_substances	0	NA	1	1	0	NA	1	1
Economic_and_political_preferences	0	NA	1	1	0	NA	1	1
Economic_and_political_preferences_environmentalism	0	NA	1	1	0	NA	1	1
Economic_and_political_preferences_feminism_equality	0	NA	1	1	0	NA	1	1
Economic_and_political_preferences_immigration_crime	0	NA	1	1	0	NA	1	1
Economic_and_political_preferences_time	0	NA	1	1	0	NA	1	1
Educational_attainment	7	3.67333	0.0697748	0.595351	4	2.27146	0.190891	0.960097
Ejection_fraction_in_Tripanosoma_cruzi_seropositivity	2	0.682495	0.140047	0.769177	1	0.443071	0.369929	1
Electrocardiographic_conduction_measures	2	0.347228	0.0442138	0.446899	1	0.168869	0.160428	0.927353
Electrocardiographic_traits	1	1.00238	0.65148	1	1	0.729659	0.533273	1
Electrodermal_activity	1	0.341704	0.298188	1	0	NA	1	1
Electroencephalogram_traits	3	0.555035	0.0164393	0.245469	0	NA	1	1
Elevated_serum_carcinoembryonic_antigen_levels	0	NA	1	1	0	NA	1	1
Emphysema_imaging_phenotypes	0	NA	1	1	0	NA	1	1
End-stage_coagulation	0	NA	1	1	3	0.503808	0.0129535	0.265952
Endometrial_cancer	0	NA	1	1	0	NA	1	1
Endometriosis	2	0.558939	0.106691	0.701937	0	NA	1	1
Eosinophilic_esophagitis	0	NA	1	1	0	NA	1	1
Eosinophilic_esophagitis_pediatric	0	NA	1	1	0	NA	1	1
Epilepsy	0	NA	1	1	0	NA	1	1
Epilepsy_and_lamotrigine-induced_maculopapular_eruptions	0	NA	1	1	0	NA	1	1
Epilepsy_generalized	1	0.264509	0.240534	0.967886	1	0.170372	0.162312	0.927353
Epithelial_ovarian_cancer	3	0.796127	0.0397135	0.42048	1	0.527317	0.422827	1
Erectile_dysfunction_and_prostate_cancer_treatment	1	0.676685	0.509197	1	0	NA	1	1
Esophageal_cancer	0	NA	1	1	0	NA	1	1
Esophageal_squamous_cell_carcinoma	1	0.350819	0.31063	1	1	0.304958	0.274822	1
Estradiol_plasma_levels_breast_cancer	0	NA	1	1	1	0.126689	0.122437	0.823416
Exploratory_eye_movement_dysfunction_in_schizophrenia_cognitive_search_score	0	NA	1	1	0	NA	1	1
Exploratory_eye_movement_dysfunction_in_schizophrenia_number_of_eye_fixations	0	NA	1	1	0	NA	1	1
Exploratory_eye_movement_dysfunction_in_schizophrenia_responsive_search_score	0	NA	1	1	0	NA	1	1
Eye_color	0	NA	1	1	0	NA	1	1
Eyebrow_thickness	0	NA	1	1	0	NA	1	1
F-cell_distribution	0	NA	1	1	0	NA	1	1
Fasting_glucose-related_traits	1	0.62214	0.477799	1	0	NA	1	1
Fasting_glucose-related_traits_interaction_with_BMI	3	1.02209	0.0785911	0.614695	0	NA	1	1
Fasting_insulin_interaction	0	NA	1	1	0	NA	1	1
Fasting_insulin-related_traits_interaction_with_BMI	1	0.853892	0.599487	1	0	NA	1	1
Fasting_plasma_glucose	0	NA	1	1	0	NA	1	1
Fat_distribution_HIV	0	NA	1	1	0	NA	1	1
Febrile_seizures_MMR_vaccine-related	1	0.290628	0.263053	0.993253	2	0.138466	0.00743326	0.17392
Fibrinogen	5	1.37955	0.0108448	0.187501	5	0.890052	0.00151977	0.0566396
Fibrinogen_levels	2	1.82685	0.557148	1	5	0.892909	0.00163798	0.0566396
Folate_pathway_vitamin_levels	1	0.352365	0.308672	1	0	NA	1	1
Follicular_lymphoma	0	NA	1	1	0	NA	1	1
Food_addiction	0	NA	1	1	0	NA	1	1
Fractional_exhaled_nitric_oxide_childhood	1	0.431407	0.359517	1	1	0.256866	0.232484	1
Frontotemporal_dementia	9	0.640077	2.36e-09	2.5842e-07	0	NA	1	1
Gastric_cancer	0	NA	1	1	0	NA	1	1
Glaucoma	1	0.216837	0.204108	0.899479	0	NA	1	1
Glaucoma_primary_angle_closure	0	NA	1	1	1	0.171186	0.162322	0.927353
Glaucoma_primary_open-angle	0	NA	1	1	0	NA	1	1
Glioma	2	0.499299	0.0838425	0.621955	0	NA	1	1
Glomerular_filtration_rate	1	0.2595	0.239152	0.967886	0	NA	1	1
Glomerular_filtration_rate_creatinine	6	2.55966	0.0391293	0.42048	3	1.50042	0.188502	0.960097
Glomerular_filtration_rate_in_chronic_kidney_disease	1	0.590758	0.463623	1	1	0.314439	0.277137	1
Glomerular_filtration_rate_in_non_diabetics_creatinine	2	1.98623	0.605681	1	1	0.956949	0.626801	1
Glucocorticoid-induced_osteonecrosis	1	0.149151	0.143904	0.774958	1	0.0899574	0.0892132	0.762886
Glucocorticoid-induced_osteonecrosis_age_10_years_and_older	0	NA	1	1	0	NA	1	1
Glucose_homeostasis_traits	3	1.38984	0.159804	0.8036	1	0.774592	0.544901	1
Glycated_hemoglobin_levels	0	NA	1	1	2	0.774391	0.178589	0.960097
Glycemic_traits	0	NA	1	1	0	NA	1	1
Glycemic_traits_pregnancy	0	NA	1	1	0	NA	1	1
Glycerophospholipid_levels	10	0.723011	1.82e-10	2.39148e-08	0	NA	1	1
Gout	1	1.74404	0.844531	1	1	0.917752	0.60979	1
Graves_disease	1	0.465793	0.384561	1	0	NA	1	1
Gut_microbiome_composition_summer	1	1.16152	0.699624	1	1	0.650576	0.490374	1
Gut_microbiome_composition_winter	0	NA	1	1	0	NA	1	1
Hair_color	2	0.530168	0.0946302	0.661404	0	NA	1	1
Hair_morphology	0	NA	1	1	0	NA	1	1
HDL_cholesterol	18	7.23864	0.000272737	0.00943096	5	4.21787	0.41452	1
Heart_failure	1	0.296734	0.265332	0.996131	1	0.2934	0.26245	1
Heart_rate	3	1.28442	0.134395	0.761188	3	0.764971	0.0385551	0.477938
Height	56	29.2069	2.04e-06	0.000103098	33	19.0072	0.00155187	0.0566396
Hematological_and_biochemical_traits	1	0.769731	0.549601	1	0	NA	1	1
Hematological_parameters	0	NA	1	1	0	NA	1	1
Hematology_traits	1	0.432134	0.359635	1	0	NA	1	1
Hemostatic_factors_and_hematological_phenotypes	0	NA	1	1	0	NA	1	1
Heschls_gyrus_morphology	1	0.798158	0.561174	1	2	0.450897	0.0739405	0.68602
Hip_geometry	0	NA	1	1	0	NA	1	1
Hippocampal_atrophy	1	0.788316	0.556064	1	0	NA	1	1
Hippocampal_sclerosis	0	NA	1	1	0	NA	1	1
Hippocampal_volume	1	0.392721	0.33293	1	0	NA	1	1
HIV-1_control	1	1.36678	0.772376	1	2	0.881514	0.218599	0.990481
HIV-1_susceptibility	2	0.677319	0.145446	0.776893	1	0.368306	0.315328	1
HIV-1_viral_setpoint	0	NA	1	1	0	NA	1	1
Hodgkins_lymphoma	1	0.263212	0.237542	0.967886	2	0.198998	0.0160928	0.302085
Homeostasis_model_assessment_of_beta-cell_function_interaction	0	NA	1	1	0	NA	1	1
Homeostasis_model_assessment_of_insulin_resistance_interaction	0	NA	1	1	0	NA	1	1
Homocysteine_levels	0	NA	1	1	0	NA	1	1
Hyperactive-impulsive_symptoms	1	0.23223	0.214151	0.925641	0	NA	1	1
Hypertension	0	NA	1	1	2	1.24673	0.356603	1
Hypertriglyceridemia	0	NA	1	1	0	NA	1	1
Hypospadias	2	0.697076	0.151673	0.782101	0	NA	1	1
Hypothyroidism	1	0.541758	0.430295	1	0	NA	1	1
Idiopathic_membranous_nephropathy	4	0.486338	0.000408223	0.0127715	3	0.258823	0.00133819	0.0549494
IgA_nephropathy	1	0.754631	0.541863	1	2	0.418888	0.0648377	0.64543
IgE_levels	0	NA	1	1	0	NA	1	1
IgG_glycosylation	12	10.7689	0.391686	1	22	6.02985	2.07e-07	2.26665e-05
Illicit_drug_use	0	NA	1	1	0	NA	1	1
Immune_reponse_to_smallpox_secreted_IFN-alpha	0	NA	1	1	1	0.396673	0.334261	1
Immune_reponse_to_smallpox_secreted_IL-12p40	0	NA	1	1	0	NA	1	1
Immune_reponse_to_smallpox_secreted_IL-1beta	1	0.653621	0.507162	1	0	NA	1	1
Immune_reponse_to_smallpox_secreted_IL-2	2	0.55646	0.101365	0.700027	2	0.561395	0.10004	0.76314
Immune_response_to_measles-mumps-rubella_vaccine	1	0.128045	0.12488	0.745285	0	NA	1	1
Immune_response_to_smallpox_vaccine_IL-6	3	1.46378	0.176486	0.840226	1	0.693279	0.507716	1
Immunoglobulin_A	1	0.286012	0.258127	0.984405	0	NA	1	1
Inattentive_symptoms	1	0.467595	0.392371	1	0	NA	1	1
Infant_length	0	NA	1	1	1	0.298273	0.265436	1
Inflammatory_biomarkers	0	NA	1	1	0	NA	1	1
Inflammatory_bowel_disease	39	11.9027	1.96e-11	4.2924e-09	36	7.91477	7.12e-15	1.55928e-12
Inflammatory_skin_disease	8	2.41762	0.00263852	0.0577836	4	1.50605	0.0632934	0.64543
Influenza_A_H1N1_infection	0	NA	1	1	0	NA	1	1
Information_processing_speed	2	0.812808	0.194043	0.890412	2	0.521291	0.0940402	0.76314
Insulin_resistance_response	1	0.686704	0.516948	1	1	0.405731	0.346373	1
Intelligence	1	1.17275	0.70712	1	1	0.925733	0.61338	1
Interstitial_lung_disease	0	NA	1	1	1	1.20273	1	1
Intracranial_aneurysm	0	NA	1	1	1	0.426825	0.359184	1
Intraocular_pressure	0	NA	1	1	0	NA	1	1
Iron_status_biomarkers	1	1.08903	0.680471	1	2	0.785211	0.181503	0.960097
Ischemic_stroke	1	0.605702	0.469252	1	2	0.297033	0.0324363	0.437445
Kawasaki_disease	2	0.573031	0.109798	0.701937	2	0.337255	0.0434976	0.529221
Late-onset_myasthenia_gravis	0	NA	1	1	0	NA	1	1
LDL_cholesterol	13	5.81301	0.00464769	0.0954228	7	3.80579	0.0850795	0.755368
LDL_peak_particle_diameter_total_fat_intake_interaction	0	NA	1	1	0	NA	1	1
Lead_levels	0	NA	1	1	0	NA	1	1
Lead_levels_in_blood	0	NA	1	1	1	0.19161	0.179295	0.960097
Lentiform_nucleus_volume	4	0.444452	0.000442479	0.013214	0	NA	1	1
Leprosy	6	1.18504	0.000854107	0.0215826	4	0.726494	0.00510957	0.129115
Lewy_body_disease	0	NA	1	1	0	NA	1	1
Lifetime_average_cigarettes_per_day_in_chronic_obstructive_pulmonary_disease	0	NA	1	1	0	NA	1	1
Lipid_metabolism_phenotypes	2	1.11001	0.305961	1	3	0.681623	0.0295934	0.437445
Lipid_traits	0	NA	1	1	2	0.691864	0.150979	0.913118
Lipoprotein_a_-_cholesterol_levels	2	0.437801	0.0658994	0.5704	0	NA	1	1
Lipoprotein_a_levels	1	0.288902	0.258445	0.984405	0	NA	1	1
Lipoprotein-associated_phospholipase_A2_activity_and_mass	1	0.594638	0.458572	1	1	0.425343	0.356138	1
Liver_enzyme_levels	0	NA	1	1	0	NA	1	1
Liver_enzyme_levels_alanine_transaminase	0	NA	1	1	0	NA	1	1
Liver_enzyme_levels_alkaline_phosphatase	1	0.442051	0.366878	1	0	NA	1	1
Liver_enzyme_levels_gamma-glutamyl_transferase	3	1.25575	0.125916	0.745285	1	0.75018	0.540577	1
Local_histogram_emphysema_pattern	0	NA	1	1	0	NA	1	1
Longevity	3	1.27034	0.133264	0.761188	2	1.0352	0.277618	1
Longevity_90_years_and_older	0	NA	1	1	0	NA	1	1
Low_high_density_lipoprotein_cholesterol_levels	1	0.425916	0.362259	1	2	0.223223	0.0181471	0.331184
Low_vWF_levels	0	NA	1	1	0	NA	1	1
Lung_adenocarcinoma	1	0.558056	0.463231	1	2	0.250514	0.0226341	0.371765
Lung_cancer	3	1.56137	0.198909	0.899479	2	0.728664	0.164561	0.932042
Lung_disease_severity_in_cystic_fibrosis	0	NA	1	1	0	NA	1	1
Lung_function_forced_expiratory_flow_between_25%_and_75%_of_forced_vital_capacity	0	NA	1	1	0	NA	1	1
Lupus_nephritis_in_systemic_lupus_erythematosus	0	NA	1	1	0	NA	1	1
Lymphoma	0	NA	1	1	0	NA	1	1
Magnesium_levels	3	1.01151	0.0730026	0.599533	0	NA	1	1
Major_depressive_disorder	2	1.68733	0.509089	1	2	0.969966	0.253624	1
Malaria	1	0.510753	0.416822	1	0	NA	1	1
Male-pattern_baldness	0	NA	1	1	1	1.23426	1	1
Mammographic_density_dense_area	0	NA	1	1	0	NA	1	1
Manganese_levels	0	NA	1	1	0	NA	1	1
Mean_arterial_pressure	0	NA	1	1	0	NA	1	1
Mean_corpuscular_hemoglobin	1	1.03993	0.657098	1	0	NA	1	1
Mean_corpuscular_hemoglobin_concentration	2	0.435182	0.0644416	0.5704	1	0.326475	0.289713	1
Mean_corpuscular_volume	2	1.22056	0.34731	1	0	NA	1	1
Mean_platelet_volume	7	2.3859	0.00716746	0.141323	3	1.50727	0.186125	0.960097
Melanoma	2	1.05573	0.285036	1	2	0.503636	0.0894098	0.762886
Menarche_age_at_onset	6	7.80608	0.806354	1	4	4.61272	0.68642	1
Menopause_age_at_onset	3	1.31825	0.140489	0.769177	2	0.844068	0.20551	0.978408
Mercury_levels	1	0.250601	0.227332	0.959869	0	NA	1	1
Metabolic_syndrome	3	1.34194	0.148829	0.781255	0	NA	1	1
Metabolic_syndrome_bivariate_traits	0	NA	1	1	1	0.298418	0.264862	1
Metabolic_traits	3	2.08652	0.347549	1	4	1.58967	0.0702431	0.678672
Metabolite_levels	7	3.05028	0.0315273	0.383582	2	2.38952	0.700409	1
Metabolite_levels__X-11787	0	NA	1	1	0	NA	1	1
Metabolite_levels_5-HIAA	0	NA	1	1	0	NA	1	1
Metabolite_levels_5-HIAA__MHPG_Ratio	0	NA	1	1	0	NA	1	1
Metabolite_levels_Dihydroxy_docosatrienoic_acid	0	NA	1	1	1	0.475598	0.398365	1
Metabolite_levels_HVA	0	NA	1	1	0	NA	1	1
Metabolite_levels_HVA_MHPG_ratio	0	NA	1	1	1	0.323702	0.284113	1
Metabolite_levels_HVA-5-HIAA_Factor_score	0	NA	1	1	0	NA	1	1
Metabolite_levels_MHPG	1	0.38524	0.328775	1	1	0.294267	0.261659	1
Metabolite_levels_Pyroglutamine	2	0.662343	0.139615	0.769177	2	0.44111	0.070006	0.678672
Methotrexate_phramacokinetics_acute_lymphoblastic_leukemia	0	NA	1	1	0	NA	1	1
Microalbuminuria	1	0.320261	0.281866	1	1	0.22679	0.208929	0.979333
Migraine	4	1.89776	0.119285	0.718993	2	1.10274	0.303043	1
Migraine_-_clinic-based	2	1.59805	0.486152	1	2	0.73454	0.166585	0.93544
Migraine_with_aura	2	0.685288	0.147081	0.779293	1	0.289563	0.256793	1
Migraine_without_aura	1	1.17773	0.707476	1	0	NA	1	1
Mild_influenza_H1N1_infection	0	NA	1	1	0	NA	1	1
Mitochondrial_DNA_levels	1	0.782385	0.563471	1	1	0.494913	0.404065	1
Molybdenum_levels	0	NA	1	1	0	NA	1	1
Monocyte_count	0	NA	1	1	0	NA	1	1
Morning_vs	2	3.18681	0.841767	1	5	1.86193	0.0360401	0.458111
Mortality_in_heart_failure	0	NA	1	1	0	NA	1	1
Motion_sickness	2	0.912209	0.231628	0.967017	0	NA	1	1
Multiple_myeloma	1	0.666923	0.5038	1	1	0.61939	0.479751	1
Multiple_myeloma_hyperdiploidy	2	0.65799	0.134261	0.761188	0	NA	1	1
Multiple_myeloma_IgH_translocation	2	0.659557	0.13745	0.769177	2	0.388901	0.0550995	0.593449
Multiple_sclerosis	19	5.10247	4.91e-07	2.93261e-05	17	3.16638	1.19e-08	1.56366e-06
Multiple_sclerosis_OCB_status	0	NA	1	1	0	NA	1	1
Multiple_sclerosis_severity	0	NA	1	1	0	NA	1	1
Myocardial_infarction	3	2.15653	0.367217	1	4	1.51515	0.0542516	0.593449
Myopia_pathological	2	1.94352	0.585979	1	2	1.53216	0.458031	1
Myositis	0	NA	1	1	0	NA	1	1
Nasopharyngeal_carcinoma	0	NA	1	1	0	NA	1	1
Neuritic_plaque	0	NA	1	1	1	0.231248	0.210867	0.979333
Neuroblastoma	0	NA	1	1	0	NA	1	1
Neurofibrillary_tangles	1	0.628168	0.47532	1	0	NA	1	1
Neuroticism	0	NA	1	1	1	0.923909	0.660341	1
Neutrophil_count	2	1.06083	0.287042	1	0	NA	1	1
Nickel_levels	1	0.45178	0.373178	1	1	0.221156	0.203223	0.978408
Night_sleep_phenotypes	5	3.6446	0.299708	1	1	2.58966	0.928786	1
Non-alcoholic_fatty_liver_disease_histology_lobular	1	0.174277	0.165144	0.806963	1	0.102948	0.101107	0.76314
Non-alcoholic_fatty_liver_disease_histology_other	0	NA	1	1	0	NA	1	1
Non-glioblastoma_glioma	0	NA	1	1	0	NA	1	1
Non-small_cell_lung_cancer	1	0.517137	0.414177	1	0	NA	1	1
Number_of_children_6+_vs	0	NA	1	1	0	NA	1	1
Number_of_pregnancies	0	NA	1	1	0	NA	1	1
Obesity	5	3.14601	0.201218	0.899479	1	1.78239	0.838453	1
Obesity_early_onset_extreme	1	1.00817	0.649802	1	0	NA	1	1
Obesity_extreme	0	NA	1	1	0	NA	1	1
Obesity-related_traits	33	23.2749	0.0256823	0.324486	17	14.7676	0.309484	1
Obsessive-compulsive_symptoms	0	NA	1	1	0	NA	1	1
Oppositional_defiant_disorder_dimensions_in_attention-deficit_hyperactivity_disorder	0	NA	1	1	2	0.570014	0.109507	0.78827
Optic_cup_area	3	0.862099	0.0499786	0.476827	1	0.470428	0.383494	1
Optic_disc_area	0	NA	1	1	0	NA	1	1
Orofacial_clefts	1	0.869468	0.589537	1	1	0.65643	0.487875	1
Ovarian_cancer	3	0.688905	0.024324	0.318963	0	NA	1	1
Paclitaxel-induced_neuropathy	0	NA	1	1	0	NA	1	1
Pagets_disease	0	NA	1	1	0	NA	1	1
Pancreatic_cancer	4	1.2966	0.0394696	0.42048	1	0.724206	0.521068	1
Panic_disorder	2	0.935844	0.232555	0.967017	0	NA	1	1
Parasitemia_in_Tripanosoma_cruzi_seropositivity	0	NA	1	1	0	NA	1	1
Parental_extreme_longevity_95_years_and_older	1	1.10246	0.682195	1	0	NA	1	1
Parental_longevity_combined_parental_age_at_death	0	NA	1	1	1	0.460406	0.375199	1
Parental_longevity_mothers_age_at_death	1	0.7857	0.557878	1	1	0.450606	0.369693	1
Parkinson_disease_and_lewy_body_pathology	1	0.110548	0.108047	0.701937	1	0.110049	0.107888	0.78827
Parkinsons_disease	4	3.35086	0.433564	1	12	7.58724	0.00993233	0.210501
Pediatric_autoimmune_diseases	7	1.62658	0.000601696	0.0171876	6	1.42291	0.000899374	0.0422063
Pelvic_organ_prolapse	0	NA	1	1	0	NA	1	1
Pelvic_organ_prolapse_moderate_severe	1	0.874768	0.603273	1	1	0.550211	0.436902	1
Percentage_gas_trapping	1	0.361369	0.312874	1	0	NA	1	1
Periodontal_disease-related_phenotypes	1	0.410346	0.346299	1	0	NA	1	1
Periodontal_microbiota	1	0.326755	0.288247	1	0	NA	1	1
Periodontitis_CDC_AAP	0	NA	1	1	0	NA	1	1
Periodontitis_DPAL	0	NA	1	1	0	NA	1	1
Periodontitis_Mean_PAL	0	NA	1	1	0	NA	1	1
Periodontitis_PAL4Q3	0	NA	1	1	0	NA	1	1
Perioperative_myocardial_infarction_in_coronary_artery_bypass_surgery	0	NA	1	1	0	NA	1	1
Personality_dimensions	0	NA	1	1	0	NA	1	1
Phospholipid_levels_plasma	12	2.24103	4.25e-07	2.79225e-05	1	1.90924	0.891841	1
Pit-and-Fissure_caries	1	0.355655	0.307558	1	0	NA	1	1
Plasma_amyloid_beta_peptide_concentrations_ABx-40	1	0.508088	0.41795	1	0	NA	1	1
Plasma_clusterin_levels	0	NA	1	1	1	0.271656	0.246365	1
Plasma_omega-3_polyunsaturated_fatty_acid_level_eicosapentaenoic_acid	0	NA	1	1	0	NA	1	1
Plasma_omega-3_polyunsaturated_fatty_acid_levels_alphalinolenic_acid	1	0.201116	0.18893	0.878309	0	NA	1	1
Plasma_omega-3_polyunsaturated_fatty_acid_levels_docosahexaenoic_acid	0	NA	1	1	0	NA	1	1
Plasma_omega-6_polyunsaturated_fatty_acid_levels_arachidonic_acid	5	0.809854	0.000734589	0.0201094	2	0.455356	0.0739683	0.68602
Plasma_omega-6_polyunsaturated_fatty_acid_levels_dihomo-gamma-linolenic_acid	3	0.639729	0.0235334	0.318963	0	NA	1	1
Plasma_omega-6_polyunsaturated_fatty_acid_levels_gamma-linolenic_acid	3	0.45963	0.00940499	0.167002	0	NA	1	1
Plasma_omega-6_polyunsaturated_fatty_acid_levels_linoleic_acid	5	0.790319	0.000772648	0.0203052	1	0.503054	0.403687	1
Platelet_aggregation	0	NA	1	1	0	NA	1	1
Platelet_count	13	3.15843	8.9e-06	0.000417664	6	2.16948	0.0192294	0.332466
Political_ideology	0	NA	1	1	0	NA	1	1
Polychlorinated_biphenyl_levels	2	0.517289	0.0925966	0.65415	3	0.328739	0.00412706	0.112978
Polycystic_ovary_syndrome	3	0.85223	0.0464987	0.462874	2	0.454332	0.0741361	0.68602
Post_bronchodilator_FEV1	29	52.7472	0.999947	1	14	29.7991	0.99968	1
Post_bronchodilator_FEV1_FVC_ratio	2	50.0721	1	1	2	28.5043	1	1
Post_bronchodilator_FEV1_FVC_ratio_in_COPD	3	11.3957	0.999323	1	8	9.35001	0.724326	1
Post_bronchodilator_FEV1_in_COPD	9	5.1982	0.0519203	0.487309	5	4.11383	0.391756	1
Post-traumatic_stress_disorder	2	0.565545	0.108503	0.701937	2	0.345573	0.0456753	0.545613
Post-traumatic_stress_disorder_asjusted_for_relatedness	0	NA	1	1	0	NA	1	1
Posterior_cortical_atrophy_and_Alzheimers_disease	1	0.53143	0.423055	1	0	NA	1	1
PR_interval	0	NA	1	1	0	NA	1	1
PR_interval_in_Tripanosoma_cruzi_seropositivity	2	2.58023	0.747964	1	3	1.77718	0.260393	1
Pre_bronchodilator_FEV1	0	NA	1	1	0	NA	1	1
Pre_bronchodilator_FEV1_FVC_ratio	0	NA	1	1	0	NA	1	1
Preeclampsia	1	0.411452	0.34629	1	1	0.451747	0.37606	1
Preschool_internalizing_problems	0	NA	1	1	0	NA	1	1
Presence_of_antiphospholipid_antibodies	1	0.335405	0.294057	1	1	0.249776	0.229239	1
Primary_biliary_cirrhosis	10	2.27116	4.5e-05	0.00184781	8	1.25245	2.13e-05	0.00139941
Primary_tooth_development_number_of_teeth	2	0.669373	0.142528	0.773891	2	0.419732	0.0641494	0.64543
Primary_tooth_development_time_to_first_tooth_eruption	1	0.600176	0.463467	1	0	NA	1	1
Prion_diseases	0	NA	1	1	0	NA	1	1
Progressive_supranuclear_palsy	0	NA	1	1	1	1.21306	1	1
Proinsulin_levels	2	0.511973	0.0897995	0.646795	1	0.281279	0.253128	1
Prostate_cancer	8	5.71389	0.210363	0.915286	7	3.97813	0.101975	0.76314
Prostate-specific_antigen_levels	2	0.493711	0.0812197	0.621955	1	0.387061	0.333057	1
Protein_quantitative_trait_loci	1	1.59967	0.822073	1	0	NA	1	1
Psoriasis	15	2.93395	8.34e-08	6.84922e-06	8	2.0835	0.000862275	0.0422063
Psoriasis_vulgaris	7	1.38991	0.000334437	0.0109863	7	0.797119	9.88e-06	0.00072124
Psoriatic_arthritis	2	0.471266	0.0776735	0.614695	2	0.360738	0.0470599	0.54871
Psychosis_and_Alzheimers_disease	0	NA	1	1	0	NA	1	1
Psychosis_atypical	2	0.379885	0.0500777	0.476827	1	0.262504	0.239922	1
Pubertal_anthropometrics	1	0.879101	0.598615	1	1	0.702807	0.517397	1
Pulmonary_function	1	2.56215	0.933475	1	2	1.47168	0.436536	1
Pulmonary_function_decline	0	NA	1	1	1	0.411162	0.343128	1
Pulmonary_function_in_asthmatics	1	0.208371	0.195159	0.890412	0	NA	1	1
Pulmonary_function_interaction	1	1.83351	0.862277	1	2	1.06188	0.288037	1
Pulse_pressure	0	NA	1	1	0	NA	1	1
QRS_duration	3	1.17248	0.070862	0.596876	3	0.944824	0.0326253	0.437445
QRS_duration_in_Tripanosoma_cruzi_seropositivity	1	1.07415	0.677108	1	0	NA	1	1
QT_interval	6	4.86173	0.358426	1	3	3.19882	0.626992	1
QT_interval_in_Tripanosoma_cruzi_seropositivity	0	NA	1	1	0	NA	1	1
QT_interval_interaction	0	NA	1	1	0	NA	1	1
Quantitative_traits	0	NA	1	1	2	0.281179	0.0318632	0.437445
Radiation_response	2	0.328361	0.0402262	0.42048	2	0.244472	0.0219166	0.369211
Reading_and_spelling	0	NA	1	1	0	NA	1	1
Red_blood_cell_fatty_acid_levels	7	0.506361	1.15e-07	8.395e-06	0	NA	1	1
Red_blood_cell_traits	4	1.61857	0.0764243	0.614695	1	1.2501	0.72372	1
Refractive_astigmatism	0	NA	1	1	0	NA	1	1
Refractive_error	0	NA	1	1	0	NA	1	1
Relative_hand_skill_in_reading_disability	2	0.237958	0.0210446	0.300572	0	NA	1	1
Renal_cell_carcinoma	1	0.361209	0.313622	1	0	NA	1	1
Renal_function-related_traits_BUN	0	NA	1	1	0	NA	1	1
Renal_function-related_traits_eGRFcrea	1	0.257492	0.236206	0.967886	1	0.156467	0.149907	0.913118
Response_to_abacavir-containing_treatment_in_HIV-1_infection_virologic_failure	1	0.488534	0.395474	1	0	NA	1	1
Response_to_amphetamines	1	1.71916	0.828609	1	1	1.0414	0.653165	1
Response_to_angiotensin_II_receptor_blocker_therapy	2	0.69346	0.14983	0.781255	2	0.412806	0.0624846	0.64543
Response_to_anti-depressant_treatment_in_major_depressive_disorder	1	1.15427	0.725131	1	0	NA	1	1
Response_to_anti-retroviral_therapy_ddI_d4T_in_HIV-1_infection_Grade_1_peripheral_neuropathy	0	NA	1	1	0	NA	1	1
Response_to_anti-retroviral_therapy_ddI_d4T_in_HIV-1_infection_Grade_2_peripheral_neuropathy	1	0.481091	0.400405	1	0	NA	1	1
Response_to_anti-retroviral_therapy_ddI_d4T_in_HIV-1_infection_Grade_3_peripheral_neuropathy	2	1.01433	0.258133	0.984405	1	0.892847	0.627447	1
Response_to_anti-TNF_therapy_in_rheumatoid_arthritis	1	0.717342	0.53485	1	2	0.281262	0.0314128	0.437445
Response_to_antipsychotic_therapy_extrapyramidal_side_effects	1	0.803162	0.583381	1	1	0.497815	0.409291	1
Response_to_antipsychotic_treatment	0	NA	1	1	0	NA	1	1
Response_to_antipsychotic_treatment_in_schizophrenia_reasoning	0	NA	1	1	0	NA	1	1
Response_to_antipsychotic_treatment_in_schizophrenia_working_memory	0	NA	1	1	2	0.791186	0.134473	0.868164
Response_to_chemotherapy_in_breast_cancer_hypertensive_cases_cumulative_dose_bevacizumab	0	NA	1	1	0	NA	1	1
Response_to_citalopram_treatment	1	0.706024	0.54329	1	1	0.458038	0.386051	1
Response_to_cognitive-behavioural_therapy_in_anxiety_disorder	0	NA	1	1	0	NA	1	1
Response_to_cyclophosphamide_in_systemic_lupus_erythematosus_with_lupus_nephritis	0	NA	1	1	0	NA	1	1
Response_to_cytadine_analogues_cytosine_arabinoside	0	NA	1	1	0	NA	1	1
Response_to_cytidine_analogues_gemcitabine	0	NA	1	1	0	NA	1	1
Response_to_efavirenz-containing_treatment_in_HIV_1_infection_virologic_failure	1	0.841072	0.581095	1	1	0.646359	0.489369	1
Response_to_fenofibrate	1	0.116447	0.1144	0.709064	0	NA	1	1
Response_to_fenofibrate_adiponectin_levels	0	NA	1	1	0	NA	1	1
Response_to_fenofibrate_HDL_cholesterol_levels	0	NA	1	1	0	NA	1	1
Response_to_fenofibrate_LDL_cholesterol_levels	1	0.167404	0.160231	0.8036	0	NA	1	1
Response_to_fenofibrate_total_cholesterol_levels	0	NA	1	1	0	NA	1	1
Response_to_fenofibrate_triglyceride_levels	0	NA	1	1	0	NA	1	1
Response_to_hepatitis_C_treatment	0	NA	1	1	0	NA	1	1
Response_to_Homoharringtonine_cytotoxicity	0	NA	1	1	0	NA	1	1
Response_to_inhaled_corticosteroid_treatment_in_asthma_percentage_change_of_FEV1	0	NA	1	1	0	NA	1	1
Response_to_lithium_treatment_in_bipolar_disorder	0	NA	1	1	0	NA	1	1
Response_to_methotrexate_in_juvenile_idiopathic_arthritis	0	NA	1	1	0	NA	1	1
Response_to_platinum-based_chemotherapy_carboplatin	0	NA	1	1	0	NA	1	1
Response_to_platinum-based_chemotherapy_cisplatin	0	NA	1	1	0	NA	1	1
Response_to_radiotherapy_in_cancer_late_toxicity	1	0.116776	0.114284	0.709064	1	0.0770824	0.0769328	0.702012
Response_to_serotonin_reuptake_inhibitors_in_major_depressive_disorder	0	NA	1	1	2	0.733977	0.143451	0.897595
Response_to_serotonin_reuptake_inhibitors_in_major_depressive_disorder_plasma_drug_and_metabolite_levels	0	NA	1	1	0	NA	1	1
Response_to_statin_therapy	2	0.985279	0.259212	0.984405	0	NA	1	1
Response_to_taxane_treatment_docetaxel	0	NA	1	1	0	NA	1	1
Response_to_taxane_treatment_placlitaxel	0	NA	1	1	0	NA	1	1
Response_to_tocilizumab_in_rheumatoid_arthritis	0	NA	1	1	2	0.399982	0.0593188	0.628588
Response_to_treatment_for_acute_lymphoblastic_leukemia	0	NA	1	1	1	0.147192	0.141503	0.897595
Response_to_zileuton_treatment_in_asthma_FEV1_change_interaction	0	NA	1	1	0	NA	1	1
Resting_heart_rate	1	0.526144	0.425843	1	0	NA	1	1
Restless_legs_syndrome	0	NA	1	1	0	NA	1	1
Retinopathy_in_non-diabetics	0	NA	1	1	0	NA	1	1
Rheumatoid_arthritis	23	6.42823	5.94e-08	5.57511e-06	26	4.06242	1.79e-14	2.94008e-12
RR_interval_heart_rate	0	NA	1	1	2	0.261692	0.0259994	0.406705
Schizophrenia	50	24.6189	1.61e-06	8.81475e-05	30	16.4831	0.00123009	0.0538779
Schizophrenia_or_bipolar_disorder	1	0.302896	0.273592	1	0	NA	1	1
Select_biomarker_traits	0	NA	1	1	0	NA	1	1
Self-rated_health	0	NA	1	1	0	NA	1	1
Self-reported_allergy	3	1.21415	0.116675	0.714429	2	0.857502	0.210305	0.979333
Sense_of_smell	0	NA	1	1	2	0.593981	0.109075	0.78827
Serum_albumin_level	0	NA	1	1	0	NA	1	1
Serum_dimethylarginine_levels_asymmetric_symetric_ratio	0	NA	1	1	0	NA	1	1
Serum_metabolite_levels	3	1.04417	0.0728434	0.599533	0	NA	1	1
Serum_protein_levels_sST2	0	NA	1	1	2	0.374869	0.0476049	0.54871
Serum_thyroid-stimulating_hormone_levels	0	NA	1	1	1	0.494922	0.399026	1
Serum_total_protein_level	1	0.218394	0.204699	0.899479	1	0.239348	0.221368	0.996158
Serum_uric_acid_levels	0	NA	1	1	0	NA	1	1
Setpoint_viral_load_in_HIV-1_infection	1	0.032596	1.27327	1	0	NA	1	1
Severe_influenza_A_H1N1_infection	1	0.680782	0.515157	1	0	NA	1	1
Sex_hormone_levels	0	NA	1	1	0	NA	1	1
Sex_hormone-binding_globulin_levels	0	NA	1	1	0	NA	1	1
Sexual_dimorphism_in_anthropometric_traits	0	NA	1	1	0	NA	1	1
Sitting_height_ratio	0	NA	1	1	0	NA	1	1
Sleep_duration	1	0.251243	0.227291	0.959869	0	NA	1	1
Smoking_behavior	3	1.20985	0.111113	0.701937	2	0.798496	0.188532	0.960097
Smoking_initiation	0	NA	1	1	0	NA	1	1
Smooth-surface_caries	4	1.14583	0.0227964	0.318665	1	0.74892	0.538621	1
Social_communication_problems	1	0.387982	0.330923	1	0	NA	1	1
Spherical_equivalent_joint_main_effects_and_education_interaction	1	1.08583	0.685636	1	0	NA	1	1
Sphingolipid_levels	2	0.38824	0.0564966	0.508469	0	NA	1	1
Squamous_cell_carcinoma	1	0.270941	0.244213	0.967886	0	NA	1	1
Stroke	0	NA	1	1	0	NA	1	1
Stroke_ischemic	1	0.13339	0.131157	0.761188	1	0.116289	0.114103	0.790629
Subcortical_brain_region_volumes	1	0.754996	0.560896	1	3	1.93954	0.218059	0.990481
Subcutaneous_adipose_tissue	0	NA	1	1	0	NA	1	1
Sudden_cardiac_arrest	2	1.10679	0.304966	1	1	0.783417	0.552686	1
Superior_frontal_gyrus_grey_matter_volume	0	NA	1	1	0	NA	1	1
Survival_in_colon_cancer	0	NA	1	1	0	NA	1	1
Survival_in_microsatellite_instability_low_stable_colorectal_cancer	0	NA	1	1	0	NA	1	1
Survival_in_rectal_cancer	0	NA	1	1	1	0.157002	0.149472	0.913118
Symmetrical_dimethylarginine_levels	0	NA	1	1	0	NA	1	1
Systemic_lupus_erythematosus	41	8.95031	7.64e-19	2.50974e-16	41	6.62898	2.48e-25	1.62936e-22
Systemic_lupus_erythematosus_and_Systemic_sclerosis	3	0.961487	0.0659824	0.5704	5	0.568607	0.000149999	0.00895903
Systemic_sclerosis	0	NA	1	1	0	NA	1	1
Systolic_blood_pressure	2	2.21121	0.662888	1	4	1.21629	0.030757	0.437445
Systolic_blood_pressure_alcohol_consumption_interaction	0	NA	1	1	0	NA	1	1
Systolic_blood_pressure_in_sickle_cell_anemia	0	NA	1	1	1	0.358738	0.316001	1
Tanning	1	0.645522	0.490644	1	0	NA	1	1
Telomere_length	3	1.14363	0.102287	0.700027	1	0.599566	0.460293	1
Temperament	0	NA	1	1	0	NA	1	1
Temperament_bipolar_disorder	0	NA	1	1	1	0.869321	0.6743	1
Testicular_germ_cell_tumor	2	1.0872	0.297733	1	1	0.884992	0.599256	1
Thiazide-induced_adverse_metabolic_effects_in_hypertensive_patients	0	NA	1	1	0	NA	1	1
Thrombosis	1	0.340018	0.298709	1	0	NA	1	1
Thyroid_cancer	0	NA	1	1	0	NA	1	1
Thyroid_hormone_levels	0	NA	1	1	0	NA	1	1
Thyroid_peroxidase_antibody_positivity	0	NA	1	1	0	NA	1	1
Toenail_selenium_levels	0	NA	1	1	0	NA	1	1
Tonometry	0	NA	1	1	0	NA	1	1
Total_bilirubin_levels_in_HIV-1_infection	0	NA	1	1	0	NA	1	1
Total_ventricular_volume_Alzheimers_disease_interaction	0	NA	1	1	0	NA	1	1
Tourettes_syndrome_or_obsessive-compulsive_disorder	0	NA	1	1	0	NA	1	1
Trans_fatty_acid_levels	41	4.16349	3.58e-31	2.35206e-28	9	2.86096	0.00221237	0.0692155
Triglycerides	10	5.63907	0.055043	0.502268	3	4.26374	0.807999	1
Triptolide_cytotoxicity	0	NA	1	1	0	NA	1	1
Tuberculosis	0	NA	1	1	2	0.629655	0.12757	0.8466
Tumor_biomarkers	2	0.317667	0.0336089	0.394305	1	0.168156	0.160001	0.927353
Type_1_diabetes	10	2.53656	0.000170243	0.00621387	2	1.82794	0.552332	1
Type_1_diabetes_and_autoimmune_thyroid_diseases	1	0.262859	0.242335	0.967886	1	0.206675	0.195461	0.96555
Type_1_diabetes_autoantibodies	4	0.950464	0.0123294	0.202701	2	0.844942	0.204881	0.978408
Type_1_diabetes_nephropathy	0	NA	1	1	0	NA	1	1
Type_2_diabetes	10	9.82557	0.524591	1	6	5.93847	0.549677	1
Ulcerative_colitis	11	4.79898	0.00731353	0.141323	14	3.02914	1.05e-06	8.62312e-05
Urate_levels	5	3.07219	0.189832	0.878309	2	1.92294	0.582032	1
Urate_levels_BMI_interaction	0	NA	1	1	0	NA	1	1
Urate_levels_in_lean_individuals	1	1.00248	0.649002	1	0	NA	1	1
Urate_levels_in_obese_individuals	2	0.783643	0.184342	0.865091	1	0.571169	0.442802	1
Urate_levels_in_overweight_individuals	0	NA	1	1	1	0.792248	0.554797	1
Uric_acid_levels	0	NA	1	1	2	1.38113	0.40795	1
Urinary_albumin-to-creatinine_ratio	0	NA	1	1	0	NA	1	1
Urinary_albumin-to-creatinine_ratio_in_non-diabetics	0	NA	1	1	0	NA	1	1
Urinary_metabolites	4	1.01813	0.0133827	0.21445	1	0.612574	0.471939	1
Urinary_metabolites_H-NMR_features	1	1.17354	0.709886	1	0	NA	1	1
Vascular_brain_injury	0	NA	1	1	0	NA	1	1
Vascular_endothelial_growth_factor_levels	0	NA	1	1	0	NA	1	1
Venous_thromboembolism	1	0.955752	0.627201	1	0	NA	1	1
Verbal_declarative_memory	0	NA	1	1	1	0.316726	0.277347	1
Vertical_cup-disc_ratio	5	0.955176	0.00197543	0.0447537	2	0.536547	0.0990467	0.76314
Very_long-chain_saturated_fatty_acid_levels_fatty_acid_20_0	1	0.553418	0.439917	1	0	NA	1	1
Very_long-chain_saturated_fatty_acid_levels_fatty_acid_22_0	0	NA	1	1	0	NA	1	1
Visceral_adipose_tissue_adjusted_for_BMI	0	NA	1	1	0	NA	1	1
Visceral_adipose_tissue_subcutaneous_adipose_tissue_ratio	1	0.812864	0.566968	1	1	0.466836	0.379069	1
Visceral_fat	0	NA	1	1	0	NA	1	1
Vitamin_D_levels	0	NA	1	1	0	NA	1	1
Vitiligo	4	1.41913	0.0482113	0.472759	2	0.790032	0.185642	0.960097
vWF_and_FVIII_levels	0	NA	1	1	0	NA	1	1
Waist_circumference	0	NA	1	1	0	NA	1	1
Waist_circumference_adjusted_for_body_mass_index	1	0.35407	0.313246	1	0	NA	1	1
Waist-hip_ratio	2	0.834732	0.201707	0.899479	0	NA	1	1
Waist-to-hip_circumference_ratio_interaction	0	NA	1	1	0	NA	1	1
Waist-to-hip_ratio_adjusted_for_body_mass_index	3	2.01886	0.328677	1	0	NA	1	1
Warfarin_maintenance_dose	0	NA	1	1	0	NA	1	1
Weight	1	1.1526	0.69839	1	0	NA	1	1
White_blood_cell_count	4	0.961418	0.012341	0.202701	0	NA	1	1
White_blood_cell_types	1	0.42542	0.357377	1	1	0.341571	0.298305	1
White_matter_hyperintensity_burden	3	0.765711	0.0370993	0.42048	1	0.383813	0.326705	1
Word_reading	0	NA	1	1	0	NA	1	1
Yu-Zhi_constitution_type_in_type_2_diabetes	0	NA	1	1	0	NA	1	1
Zinc_levels	1	0.375851	0.322297	1	1	0.295145	0.262827	1
